# Supplementary material for: Synthesis and structure of tetra­aqua­bis­(dimethyl ether)magnesium(II) dibromide dimethyl ether disolvate
Source: Acta Crystallogr E Crystallogr Commun. 2026 Apr 14;82(Pt 5):463–6. doi: 10.1107/S205698902600366X (PMC13148208; doi:10.1107/S205698902600366X)
Supplement: Supplementary file 1 [file e-82-00463-sup1.cif]

##############################################################################
#                                                                            #
# This CIF contains the data in a paper accepted for publication in          #
# Acta Crystallographica Section E. It conforms to the requirements of       #
# Notes for Authors for Acta Crystallographica Section E, and has been       #
# peer reviewed under the auspices of the IUCr Commission on Journals.       #
#                                                                            #
# Full details of the Crystallographic Information File format               #
# are given in the paper "The Crystallographic Information File (CIF):       #
# a New Standard Archive File for Crystallography" by S. R. Hall, F. H.      #
# Allen and I. D. Brown [Acta Cryst. (1991), A47, 655-685].                  #
#                                                                            #
# The current version of the core CIF dictionary is obtainable from          #
# ftp://ftp.iucr.org/pub/cif_core.dic.                                       #
#                                                                            #
# Software is freely available for graphical display of the structure(s)     #
# in this CIF. For information consult the CIF software page                 #
# http://www.iucr.org/resources/cif/software.                                #
#                                                                            #
# This file may be used for bona fide research purposes within the           #
# scientific community so long as proper attribution is given to the journal # 
# article from which it was obtained.                                        #
#                                                                            #
##############################################################################
data_I
_audit_creation_method
;
Olex2 1.5
(compiled 2025.07.13 svn.rb7424aed for OlexSys, GUI svn.r7314)
;
_journal_date_recd_electronic     2026-04-03
_journal_date_accepted     2026-04-08
_journal_name_full     'Acta Crystallographica, Section E'
_journal_year     2026
_journal_volume     82
_journal_issue      1
_journal_page_first     0
_journal_page_last     0
_journal_paper_category     GM
_journal_paper_doi     10.1107/S205698902600366X
_journal_coeditor_code     HB8210
_publ_contact_author_name     'Carsten Strohmann'
_publ_contact_author_address
;
TU Dortmund University, Department of Chemistry and Chemical Biology,
Inorganic Chemistry, Otto-Hahn-Strasse 6, 44227 Dortmund,
Germany
;
_publ_contact_author_email     'carsten.strohmann@tu-dortmund.de'
_publ_contact_author_fax     ?
_publ_contact_author_phone     ?
_publ_section_title
;
Synthesis and structure of tetraaquabis(dimethyl ether)magnesium(II) dibromide
dimethyl ether disolvate
;
_publ_section_title_footnote     .
loop_
    _publ_author_name
    _publ_author_footnote
    _publ_author_address
    'Moritz, Beata' .
;
TU Dortmund University, Department of Chemistry and Chemical Biology,
Inorganic Chemistry, Otto-Hahn-Strasse 6, 44227 Dortmund,
Germany
;
    'Mairath, Tristan' .
;
TU Dortmund University, Department of Chemistry and Chemical Biology,
Inorganic Chemistry, Otto-Hahn-Strasse 6, 44227 Dortmund,
Germany
;
    'Strohmann, Carsten' .
;
TU Dortmund University, Department of Chemistry and Chemical Biology,
Inorganic Chemistry, Otto-Hahn-Strasse 6, 44227 Dortmund,
Germany
;
_publ_section_synopsis
;
Unlike typical hexahydrates, the title compound,
[Mg(C~2~H~6~O)~2~(H~2~O)~4~]Br~2~\\cdot2C~2~H~6~O or
[Mg(H~2~O)~4~(DME)~2~]Br~2~\\cdotDME~2~ (DME = dimethyl ether, C~2~H~6~O), is
a water-poor magnesium(II) complex. The central magnesium cation (site
symmetry \=1) is coordinated by four water molecules and two molecules of
dimethyl ether and adopts a slightly elongated <i>trans</i>-octahedral
coordination geometry. The water molecules are linked to outer-sphere bromide
anions and additional dimethyl ether molecules <i>via</i> O---H...Br and
O---H...O hydrogen bonds. Due to the volatility of dimethyl ether, the
presence of coordinating and non-coordinating molecules of this ether makes
this solid state structure presented here particularly interesting.
;
_chemical_name_systematic
;
Tetraaquabis(dimethyl ether)magnesium(II) dibromide
dimethyl ether disolvate
;
_chemical_name_common     ?
_chemical_formula_moiety     'C4 H20 Mg O6 2+, 2(Br -), 2(C2 H6 O)'
_chemical_formula_sum     'C8 H32 Br2 Mg O8'
_chemical_formula_iupac     '[Mg (C2 H6 O)2 (H2 O)4] Br2, 2C2 H6 O'
_chemical_formula_weight     440.46
_chemical_melting_point     ?
_space_group_crystal_system     monoclinic
_space_group_name_H-M_alt     'P 1 21/n 1'
_space_group_name_Hall     '-P 2yn'
loop_
    _space_group_symop_operation_xyz
    'x, y, z'
    '-x+1/2, y+1/2, -z+1/2'
    '-x, -y, -z'
    'x-1/2, -y-1/2, z-1/2'
_cell_length_a     8.089(3)
_cell_length_b     9.494(3)
_cell_length_c     13.351(5)
_cell_angle_alpha     90
_cell_angle_beta     102.606(16)
_cell_angle_gamma     90
_cell_volume     1000.6(6)
_cell_formula_units_Z     2
_cell_measurement_reflns_used     3601
_cell_measurement_theta_min     2.647
_cell_measurement_theta_max     26.945
_cell_measurement_temperature     100.00
_exptl_crystal_description     block
_exptl_crystal_colour     'clear colourless'
_exptl_crystal_size_max     0.236
_exptl_crystal_size_mid     0.178
_exptl_crystal_size_min     0.152
_exptl_crystal_density_diffrn     1.462
_exptl_crystal_density_meas     ?
_exptl_crystal_density_method     ?
_exptl_crystal_F_000     452
_exptl_absorpt_coefficient_mu     4.105
_exptl_absorpt_correction_type     multi-scan
_exptl_absorpt_process_details
;
(SADABS; Krause <i>et al.</i>,  2015)
;
_exptl_absorpt_correction_T_min     0.3292
_exptl_absorpt_correction_T_max     0.4912
_diffrn_ambient_temperature     100.00
_diffrn_source     'microfocus sealed X-ray tube'
_diffrn_source_power     0.05
_diffrn_source_voltage     50.0
_diffrn_source_current     1.0
_diffrn_radiation_type     MoK\a
_diffrn_radiation_wavelength     0.71073
_diffrn_radiation_monochromator     'multilayer optics'
_diffrn_measurement_device_type     'Bruker D8 VENTURE area detector'
_diffrn_measurement_device     'four-circle diffractometer'
_diffrn_measurement_method     '\w and \f scans'
_diffrn_detector     'Bruker D8 VENTURE area detector'
_diffrn_detector_area_resol_mean     10.4167
_diffrn_reflns_number     18018
_diffrn_reflns_av_R_equivalents     0.0595
_diffrn_reflns_av_unetI/netI     0.0335
_diffrn_reflns_theta_min     2.655
_diffrn_reflns_theta_max     27.244
_diffrn_reflns_theta_full     25.242
_diffrn_measured_fraction_theta_max     0.996
_diffrn_measured_fraction_theta_full     1.000
_diffrn_reflns_limit_h_min     -10
_diffrn_reflns_limit_h_max     10
_diffrn_reflns_limit_k_min     -12
_diffrn_reflns_limit_k_max     12
_diffrn_reflns_limit_l_min     -17
_diffrn_reflns_limit_l_max     17
_diffrn_standards_number     0
_diffrn_radiation_probe     x-ray
_refine_special_details     ?
_reflns_number_total     2223
_reflns_number_gt     1612
_reflns_threshold_expression     'I > 2\s(I)'
_refine_ls_structure_factor_coef     Fsqd
_refine_ls_matrix_type     full
_refine_ls_R_factor_all     0.0660
_refine_ls_R_factor_gt     0.0425
_refine_ls_wR_factor_gt     0.1020
_refine_ls_wR_factor_ref     0.1160
_refine_ls_goodness_of_fit_ref     1.049
_refine_ls_restrained_S_all     1.049
_refine_ls_number_reflns     2223
_refine_ls_number_parameters     152
_refine_ls_number_restraints     0
_refine_ls_hydrogen_treatment     refall
_refine_ls_weighting_scheme     calc
_refine_ls_weighting_details
              'w=1/[\s^2^(Fo^2^)+(0.0542P)^2^+1.9217P] where P=(Fo^2^+2Fc^2^)/3'
_atom_sites_solution_hydrogens     difmap
_atom_sites_solution_primary     dual
_atom_sites_solution_secondary     ?
_refine_ls_shift/su_max     0.000
_refine_ls_shift/su_mean     0.000
_refine_diff_density_max     0.859
_refine_diff_density_min     -0.876
_refine_ls_extinction_method     none
_refine_ls_extinction_coef     .
loop_
    _atom_type_symbol
    _atom_type_description
    _atom_type_scat_dispersion_real
    _atom_type_scat_dispersion_imag
    _atom_type_scat_source
    'C' 'C' 0.0033 0.0016
                         'International Tables Vol C Tables 4.2.6.8 and 6.1.1.4'
    'H' 'H' 0.0000 0.0000
                         'International Tables Vol C Tables 4.2.6.8 and 6.1.1.4'
    'Br' 'Br' -0.2901 2.4595
                         'International Tables Vol C Tables 4.2.6.8 and 6.1.1.4'
    'Mg' 'Mg' 0.0486 0.0363
                         'International Tables Vol C Tables 4.2.6.8 and 6.1.1.4'
    'O' 'O' 0.0106 0.0060
                         'International Tables Vol C Tables 4.2.6.8 and 6.1.1.4'
_computing_data_collection
;
APEX6 (Bruker, 2016)
;
_computing_cell_refinement
;
SAINT V8.40B (Bruker, 2016)
;
_computing_data_reduction
;
SAINT V8.40B (Bruker, 2016)
;
_computing_structure_solution
;
<i>SHELXT </i> (Sheldrick, 2015a)
;
_computing_structure_refinement
;
SHELXL  (Sheldrick, 2015b)
;
_computing_molecular_graphics
;
Olex2 1.5 (Dolomanov <i>et al.</i>,  2009)
;
_computing_publication_material
;
Olex2 1.5 (Dolomanov <i>et al.</i>,  2009)
;
loop_
    _atom_site_type_symbol
    _atom_site_label
    _atom_site_fract_x
    _atom_site_fract_y
    _atom_site_fract_z
    _atom_site_U_iso_or_equiv
    _atom_site_adp_type
    _atom_site_calc_flag
    _atom_site_occupancy
    _atom_site_disorder_assembly
    _atom_site_disorder_group
    Br Br1 0.10246(5) 0.25568(4) 0.30234(3) 0.03415(16) Uani d 1 . .
    Mg Mg1 0.500000 0.500000 0.500000 0.0284(4) Uani d 1 . .
    O O1 0.3210(4) 0.5284(3) 0.5950(2) 0.0341(7) Uani d 1 . .
    O O3 0.4396(4) 0.2929(3) 0.4848(2) 0.0326(7) Uani d 1 . .
    O O2 0.3116(4) 0.5452(3) 0.3732(2) 0.0323(7) Uani d 1 . .
    O O4 0.6731(4) 0.0916(4) 0.4994(2) 0.0452(8) Uani d 1 . .
    C C1 0.3682(6) 0.5991(5) 0.6925(3) 0.0362(10) Uani d 1 . .
    C C2 0.1863(6) 0.4306(6) 0.5957(4) 0.0416(11) Uani d 1 . .
    C C4 0.6744(7) 0.0189(6) 0.4065(4) 0.0462(12) Uani d 1 . .
    C C3 0.8387(7) 0.1249(7) 0.5545(5) 0.0547(14) Uani d 1 . .
    H H3C 0.891(6) 0.188(6) 0.515(4) 0.035(13) Uiso d 1 . .
    H H2C 0.225(6) 0.361(5) 0.642(3) 0.028(12) Uiso d 1 . .
    H H1A 0.261(5) 0.648(5) 0.707(3) 0.029(11) Uiso d 1 . .
    H H1B 0.398(6) 0.535(5) 0.742(3) 0.029(12) Uiso d 1 . .
    H H4A 0.736(7) 0.073(6) 0.356(4) 0.060(17) Uiso d 1 . .
    H H2D 0.096(7) 0.477(5) 0.616(4) 0.043(14) Uiso d 1 . .
    H H1C 0.461(6) 0.672(5) 0.690(4) 0.040(13) Uiso d 1 . .
    H H2A 0.328(7) 0.591(6) 0.327(4) 0.045(16) Uiso d 1 . .
    H H3A 0.522(8) 0.236(6) 0.493(5) 0.053(17) Uiso d 1 . .
    H H3B 0.353(9) 0.263(6) 0.437(5) 0.064(19) Uiso d 1 . .
    H H2E 0.139(6) 0.393(5) 0.528(4) 0.031(11) Uiso d 1 . .
    H H3D 0.887(7) 0.041(6) 0.570(4) 0.043(14) Uiso d 1 . .
    H H4B 0.556(7) -0.001(6) 0.362(4) 0.052(15) Uiso d 1 . .
    H H4C 0.740(8) -0.076(7) 0.428(5) 0.073(19) Uiso d 1 . .
    H H2B 0.247(10) 0.478(8) 0.338(6) 0.10(3) Uiso d 1 . .
    H H3E 0.833(9) 0.191(8) 0.613(5) 0.08(2) Uiso d 1 . .
loop_
    _atom_site_aniso_label
    _atom_site_aniso_U_11
    _atom_site_aniso_U_22
    _atom_site_aniso_U_33
    _atom_site_aniso_U_12
    _atom_site_aniso_U_13
    _atom_site_aniso_U_23
    Br1 0.0322(2) 0.0351(2) 0.0323(2) 0.00003(18) 0.00085(16) -0.00621(18)
    Mg1 0.0288(9) 0.0306(10) 0.0249(9) 0.0005(8) 0.0037(7) 0.0004(8)
    O1 0.0320(15) 0.0421(17) 0.0287(15) -0.0023(13) 0.0078(12) -0.0026(13)
    O3 0.0282(14) 0.0334(15) 0.0333(16) 0.0026(13) 0.0004(12) 0.0007(13)
    O2 0.0363(16) 0.0327(16) 0.0259(15) -0.0007(13) 0.0020(12) 0.0020(13)
    O4 0.0383(17) 0.055(2) 0.0397(18) 0.0101(15) 0.0029(14) -0.0117(16)
    C1 0.046(3) 0.038(2) 0.027(2) 0.004(2) 0.0117(19) -0.0024(19)
    C2 0.034(2) 0.053(3) 0.039(3) -0.004(2) 0.011(2) -0.004(2)
    C4 0.056(3) 0.045(3) 0.037(3) 0.007(2) 0.009(2) -0.004(2)
    C3 0.042(3) 0.050(3) 0.066(4) 0.005(3) -0.001(3) -0.005(3)
_geom_special_details
;
 All esds (except the esd in the dihedral angle between two l.s. planes)
 are estimated using the full covariance matrix.  The cell esds are taken
 into account individually in the estimation of esds in distances, angles
 and torsion angles; correlations between esds in cell parameters are only
 used when they are defined by crystal symmetry.  An approximate (isotropic)
 treatment of cell esds is used for estimating esds involving l.s. planes.
;
loop_
    _geom_bond_atom_site_label_1
    _geom_bond_atom_site_label_2
    _geom_bond_site_symmetry_2
    _geom_bond_distance
    _geom_bond_publ_flag
    Mg1 O1 . 2.140(3) y
    Mg1 O1 3_666 2.140(3) ?
    Mg1 O3 3_666 2.026(3) ?
    Mg1 O3 . 2.026(3) y
    Mg1 O2 . 2.060(3) y
    Mg1 O2 3_666 2.060(3) ?
    O1 C1 . 1.441(5) ?
    O1 C2 . 1.433(6) ?
    O3 H3A . 0.85(6) ?
    O3 H3B . 0.88(7) ?
    O2 H2A . 0.79(6) ?
    O2 H2B . 0.89(8) ?
    O4 C4 . 1.422(6) ?
    O4 C3 . 1.416(6) ?
    C1 H1A . 1.04(4) ?
    C1 H1B . 0.89(5) ?
    C1 H1C . 1.02(5) ?
    C2 H2C . 0.91(5) ?
    C2 H2D . 0.94(5) ?
    C2 H2E . 0.97(5) ?
    C4 H4A . 1.05(6) ?
    C4 H4B . 1.03(5) ?
    C4 H4C . 1.05(7) ?
    C3 H3C . 0.96(5) ?
    C3 H3D . 0.89(5) ?
    C3 H3E . 1.01(7) ?
loop_
    _geom_angle_atom_site_label_1
    _geom_angle_atom_site_label_2
    _geom_angle_atom_site_label_3
    _geom_angle_site_symmetry_1
    _geom_angle_site_symmetry_3
    _geom_angle
    _geom_angle_publ_flag
    O1 Mg1 O1 3_666 . 180.0 ?
    O3 Mg1 O1 . 3_666 89.88(12) y
    O3 Mg1 O1 3_666 3_666 90.12(12) n
    O3 Mg1 O1 . . 90.11(12) y
    O3 Mg1 O1 3_666 . 89.88(12) ?
    O3 Mg1 O3 . 3_666 180.0 ?
    O3 Mg1 O2 . . 90.06(13) y
    O3 Mg1 O2 . 3_666 89.94(13) y
    O3 Mg1 O2 3_666 3_666 90.06(13) ?
    O3 Mg1 O2 3_666 . 89.94(13) ?
    O2 Mg1 O1 . . 89.20(12) y
    O2 Mg1 O1 3_666 . 90.80(12) y
    O2 Mg1 O1 . 3_666 90.80(12) ?
    O2 Mg1 O1 3_666 3_666 89.20(12) ?
    O2 Mg1 O2 . 3_666 180.0 ?
    C1 O1 Mg1 . . 120.9(3) ?
    C2 O1 Mg1 . . 122.4(3) ?
    C2 O1 C1 . . 110.4(3) ?
    Mg1 O3 H3A . . 116(4) ?
    Mg1 O3 H3B . . 121(4) ?
    H3A O3 H3B . . 112(5) ?
    Mg1 O2 H2A . . 122(4) ?
    Mg1 O2 H2B . . 122(5) ?
    H2A O2 H2B . . 100(6) ?
    C3 O4 C4 . . 112.1(4) ?
    O1 C1 H1A . . 108(2) ?
    O1 C1 H1B . . 109(3) ?
    O1 C1 H1C . . 109(3) ?
    H1A C1 H1B . . 106(4) ?
    H1A C1 H1C . . 111(4) ?
    H1B C1 H1C . . 114(4) ?
    O1 C2 H2C . . 109(3) ?
    O1 C2 H2D . . 110(3) ?
    O1 C2 H2E . . 112(3) ?
    H2C C2 H2D . . 108(4) ?
    H2C C2 H2E . . 112(4) ?
    H2D C2 H2E . . 105(4) ?
    O4 C4 H4A . . 114(3) ?
    O4 C4 H4B . . 114(3) ?
    O4 C4 H4C . . 106(3) ?
    H4A C4 H4B . . 104(4) ?
    H4A C4 H4C . . 109(5) ?
    H4B C4 H4C . . 111(4) ?
    O4 C3 H3C . . 110(3) ?
    O4 C3 H3D . . 104(3) ?
    O4 C3 H3E . . 110(4) ?
    H3C C3 H3D . . 117(5) ?
    H3C C3 H3E . . 98(5) ?
    H3D C3 H3E . . 118(5) ?
loop_
    _geom_hbond_atom_site_label_D
    _geom_hbond_atom_site_label_H
    _geom_hbond_atom_site_label_A
    _geom_hbond_site_symmetry_A
    _geom_hbond_distance_DH
    _geom_hbond_distance_HA
    _geom_hbond_distance_DA
    _geom_hbond_angle_DHA
    O2 H2A Br1 2_555 0.79(6) 2.48(5) 3.268(3) 173(4)
    O2 H2B Br1 1_555 0.89(7) 2.41(8) 3.258(3) 159(7)
    O3 H3A O4 1_555 0.85(6) 1.83(6) 2.664(5) 170(6)
    O3 H3B Br1 1_555 0.89(7) 2.40(7) 3.255(3) 163(5)
_shelx_space_group_comment
;
The symmetry employed for this shelxl refinement is uniquely defined
by the following loop, which should always be used as a source of
symmetry information in preference to the above space-group names.
They are only intended as comments.
;
_shelx_estimated_absorpt_T_min     ?
_shelx_estimated_absorpt_T_max     ?
_shelx_hkl_file
;
  -1   0   0 -6.7023 3.91072  12
   1   0   0 -1.6613 4.09517   1
   1   0   0 3.67490 5.96675  12
  -1   0   0 2.14104 0.54238   9
  -1   0   0 -6.0029 2.89990   1
  -1   0   0 4.24048 2.71290   2
  -1   0   0 -1.3090 1.05013   8
  -2   0   0 137.799 7.33204   7
  -2   0   0 139.314 18.2759   1
  -2   0   0 150.616 14.5492   2
   2   0   0 140.574 7.03635   9
   2   0   0 118.141 7.68703   8
  -2   0   0 133.305 8.05036   8
  -2   0   0 148.415 7.08731   9
   2   0   0 125.715 17.9824   1
  -2   0   0 101.411 21.9046  13
  -3   0   0 3.18496 3.48453   8
  -3   0   0 1.03701 1.76396   9
   3   0   0 0.39074 1.61990   9
  -3   0   0 3.74352 14.5527  12
   3   0   0 -9.9980 12.3682   1
   3   0   0 -0.3993 2.94840   8
  -3   0   0 -12.526 10.8284   1
  -3   0   0 -10.557 9.64426   2
  -3   0   0 1.30748 2.19300   7
   4   0   0 2336.11 112.200   9
  -4   0   0 2476.33 112.270   9
  -4   0   0 2240.38 113.077   8
  -4   0   0 2343.11 132.699   1
  -4   0   0 2371.68 124.003   2
  -4   0   0 2147.38 150.505  13
   4   0   0 2391.13 135.050   1
   4   0   0 2225.21 112.224   6
   4   0   0 2151.07 112.814   8
  -4   0   0 2212.38 137.542  12
  -4   0   0 2222.86 112.403   7
  -5   0   0 29.6158 28.4184  12
   5   0   0 2.21962 2.89110   6
  -5   0   0 -7.4804 6.52340   8
  -5   0   0 -14.511 18.0259   2
  -5   0   0 -13.822 42.5106  13
   5   0   0 -1.8004 2.80299   9
  -6   0   0 27.3308 25.4576   2
  -6   0   0 13.3088 8.96441   8
  -6   0   0 -18.232 35.3394  12
   6   0   0 23.3012 3.62742   9
  -6   0   0 16.0715 56.4238  13
   6   0   0 14.3560 3.79320   6
   7   0   0 0.86873 3.89331   9
  -7   0   0 16.9955 11.1493   8
   7   0   0 -1.4367 4.12390   6
  -7   0   0 -2.2487 29.0776   2
  -8   0   0 11.6387 12.9092   8
   8   0   0 -1.6264 4.46491   9
   8   0   0 1.69116 5.10411   6
   9   0   0 -3.6571 5.95030   6
   9   0   0 0.71825 5.26557   9
  -9   0   0 -16.677 14.6483   8
 -10   0   0 169.147 21.8191   8
  10   0   0 238.345 15.3388   9
  10   0   0 242.481 16.2987   6
   0  -1   0 5.23820 2.85223   2
   0  -1   0 -2.0133 2.31101   1
   0  -1   0 -0.1216 0.29032   5
   0  -1   0 -2.1244 3.60622  13
   0  -1   0 0.71758 1.09185   7
   0  -1   0 2.34360 3.98558  12
   0   1   0 -2.8589 4.04062   1
   0   1   0 0.75244 0.76345  10
   0   1   0 0.49979 0.80167   5
   0   1   0 -0.5767 1.19970   4
   0   1   0 -0.0234 0.40501   9
   0   1   0 0.91129 1.27128   3
   0   1   0 3.25985 4.49000  12
  -1  -1   0 505.496 36.1610  13
  -1  -1   0 526.703 26.2866  11
  -1  -1   0 510.778 25.8324   9
   1  -1   0 540.930 33.8142   1
   1  -1   0 503.166 25.8290  10
  -1  -1   0 548.719 26.0196   8
  -1  -1   0 531.429 25.9150  10
  -1  -1   0 512.091 26.0053   5
   1  -1   0 491.947 25.8952   7
  -1  -1   0 575.821 31.4276   2
   1   1   0 532.087 26.0090   5
   1   1   0 506.649 27.2399   3
   1   1   0 503.501 26.7753   4
   1   1   0 508.602 25.8465   9
   1   1   0 583.941 36.3469   1
  -1   1   0 558.795 36.2988  12
  -1   1   0 527.681 37.3305  13
   1   1   0 534.256 26.2442  11
  -1   1   0 517.886 26.0551   8
   1   1   0 509.153 25.9130  10
  -1   1   0 552.154 33.9034   1
   1   1   0 517.164 25.9754   8
  -1   1   0 520.711 25.8723   7
  -2  -1   0 4886.15 232.347   2
  -2  -1   0 4683.91 225.501   9
  -2  -1   0 4812.53 225.565  10
  -2  -1   0 4881.21 239.704   1
   2  -1   0 4442.52 225.738   8
  -2  -1   0 4748.38 244.832  13
  -2  -1   0 4639.20 225.809  11
  -2  -1   0 4396.76 232.973  12
   2  -1   0 4388.05 225.567   7
  -2  -1   0 4806.30 225.799   8
   2  -1   0 4457.27 225.409   6
  -2  -1   0 4624.29 225.635   5
   2  -1   0 4860.74 237.059   1
   2   1   0 4757.12 225.777   8
   2   1   0 4520.83 227.428   3
   2   1   0 4440.89 225.607   5
  -2   1   0 4478.50 240.969  12
  -2   1   0 4607.70 246.253  13
  -2   1   0 4815.08 236.724   1
   2   1   0 4548.95 225.485   9
   2   1   0 4507.30 225.517  10
   2   1   0 4596.62 225.765  11
  -2   1   0 4487.57 225.811   8
  -2   1   0 4366.98 225.531   7
   2   1   0 4278.10 239.197   1
   3  -1   0 -10.425 11.4377   1
   3  -1   0 2.00843 3.06872   8
  -3  -1   0 2.11575 1.98064   9
  -3  -1   0 0.55286 2.31012  10
   3  -1   0 6.32554 1.49337   6
  -3  -1   0 -13.008 11.7552   2
   3  -1   0 6.85263 2.89046   7
  -3  -1   0 4.28488 3.55806   8
   3   1   0 30.6516 16.1169   1
  -3   1   0 7.23723 2.46603   7
  -3   1   0 -35.493 22.5766  13
  -3   1   0 -19.389 18.8636  12
  -3   1   0 -7.5196 12.0037   1
   3   1   0 3.83249 3.31546   8
  -3   1   0 5.56296 1.67292   9
   3   1   0 2.84516 4.90062   3
  -3   1   0 6.59251 3.57594   8
   3   1   0 3.37023 2.06889   9
   4  -1   0 48.7810 4.20208   6
  -4  -1   0 46.6497 4.44685  10
  -4  -1   0 52.5458 5.32409   9
  -4  -1   0 87.9237 36.8912  13
  -4  -1   0 75.2407 24.2628   1
   4  -1   0 44.6615 5.30247   8
  -4  -1   0 46.2099 6.09038   8
  -4  -1   0 11.8787 18.0981   2
  -4  -1   0 77.3433 20.0188  12
   4  -1   0 66.6080 20.9268   1
   4  -1   0 53.1125 4.34427   9
  -4   1   0 39.1370 6.23138   8
  -4   1   0 55.4971 4.53992   7
  -4   1   0 85.4657 33.8070  13
  -4   1   0 44.5089 3.61183   9
   4   1   0 81.7963 25.1032   1
   4   1   0 53.2612 5.49492   8
   4   1   0 54.4955 3.95321   9
  -4   1   0 25.2377 17.6622   1
  -4   1   0 48.3218 15.4335   2
  -5  -1   0 40.7233 25.5430   2
  -5  -1   0 70.6341 8.20153   8
  -5  -1   0 68.2043 6.80003   9
  -5  -1   0 80.0640 27.0961  12
   5  -1   0 60.8646 5.49855   6
   5   1   0 70.9635 6.51605   6
   5   1   0 72.7456 6.63805   9
  -5   1   0 47.6665 8.42899   8
  -5   1   0 85.9705 22.5760   2
   5   1   0 50.2633 7.08999   8
  -5   1   0 -16.827 47.6944  13
  -5   1   0 73.9036 5.93566   9
  -6  -1   0 469.522 84.5852  13
  -6  -1   0 499.044 29.4009   8
   6  -1   0 483.900 25.3998   9
  -6  -1   0 520.410 58.2322   2
   6  -1   0 529.529 25.5562   6
  -6   1   0 376.931 67.2745  12
   6   1   0 502.544 25.7876   9
  -6   1   0 567.758 53.1984   2
  -6   1   0 510.383 29.6852   8
   6   1   0 496.515 25.7979   6
  -6   1   0 497.755 88.6173  13
   7  -1   0 20.2997 3.86218   9
   7  -1   0 20.7544 4.49732   6
  -7  -1   0 23.0721 32.1489   2
  -7  -1   0 23.5465 10.8567   8
  -7   1   0 40.8077 11.4552   8
  -7   1   0 57.9247 29.8777   2
   7   1   0 20.4618 4.59101   9
   7   1   0 18.7861 4.81368   6
  -8  -1   0 392.586 29.9252   8
   8  -1   0 407.442 21.9349   9
   8  -1   0 433.042 22.4327   6
   8   1   0 420.450 22.6227   6
   8   1   0 420.731 22.4611   9
  -8   1   0 397.843 30.7979   8
   9  -1   0 -2.0691 4.78396   9
   9  -1   0 0.96881 5.96794   6
  -9  -1   0 24.6480 14.8285   8
   9   1   0 -0.3843 6.19839   6
  -9   1   0 -7.3675 15.1557   8
   9   1   0 2.35501 5.70884   9
  10  -1   0 -5.0454 6.02775   9
 -10  -1   0 -5.4686 16.0244   8
  10  -1   0 15.9498 7.08679   6
  10   1   0 -7.1460 6.19045   9
  10   1   0 4.84043 7.20827   6
 -10   1   0 -9.7183 16.9644   8
   0  -2   0 233.321 11.9593   5
   0  -2   0 221.565 24.4225   1
   0  -2   0 233.116 11.9365  10
   0  -2   0 209.991 11.9560   7
   0  -2   0 269.571 17.4374   2
   0  -2   0 233.741 11.6272   9
   0   2   0 226.963 25.2559  12
   0   2   0 234.879 25.8177   1
   0   2   0 253.022 13.7817   3
   0   2   0 239.564 12.0602   7
   0   2   0 249.942 13.4601   4
   0   2   0 212.885 11.9646  10
   0   2   0 274.268 23.8259  13
   0   2   0 219.642 12.0955   5
   0   2   0 223.488 11.6194   9
   1  -2   0 413.677 20.2372   5
  -1  -2   0 396.614 35.3139  13
  -1  -2   0 375.435 20.0621   9
  -1  -2   0 401.152 20.3215  10
   1  -2   0 424.457 23.4296   2
   1  -2   0 380.235 20.2489   7
  -1  -2   0 439.819 29.7945   2
   1  -2   0 425.835 20.2139  10
  -1  -2   0 392.349 20.3883   8
  -1  -2   0 425.849 35.8635   1
   1   2   0 383.301 20.3561   8
  -1   2   0 436.262 20.2583  10
  -1   2   0 398.882 39.7749  13
   1   2   0 388.480 34.3410   1
   1   2   0 391.430 22.6380   3
   1   2   0 407.776 20.3271  10
   1   2   0 406.357 20.4123   5
  -1   2   0 402.339 20.3025   5
  -1   2   0 475.334 40.5717  12
  -1   2   0 434.480 21.2877   4
   1   2   0 387.119 20.0799   9
  -1   2   0 392.435 20.2270   7
   1   2   0 380.827 30.8146  12
   1   2   0 395.408 22.0787   4
  -2  -2   0 1984.88 94.7374  10
  -2  -2   0 1919.27 94.8915   5
  -2  -2   0 1868.60 95.3192  11
  -2  -2   0 1911.66 114.234  13
   2  -2   0 1821.17 94.6822   7
  -2  -2   0 2133.38 116.481   1
  -2  -2   0 2069.79 104.729   2
  -2  -2   0 1960.58 94.8944   8
  -2  -2   0 1908.35 94.5890   9
   2  -2   0 1930.05 110.691   1
  -2   2   0 1986.42 95.0367   8
   2   2   0 1901.66 94.5880   9
   2   2   0 1848.16 94.6902  10
  -2   2   0 1866.52 94.6520   7
   2   2   0 1894.36 95.1783  11
   2   2   0 1987.94 94.8960   8
   2   2   0 1920.68 94.7337   5
  -2   2   0 1978.85 120.274  13
   2   2   0 1943.05 113.805   1
  -2   2   0 1782.79 115.434  12
   2   2   0 1945.26 97.5695   3
   2   2   0 1861.02 96.3713   4
  -3  -2   0 63.6881 7.14419   8
  -3  -2   0 59.7380 18.3768   2
  -3  -2   0 27.4599 21.2790   1
  -3  -2   0 54.7602 4.90994   9
  -3  -2   0 35.7013 26.2998  13
   3  -2   0 47.4011 4.99651   8
   3  -2   0 51.7207 17.3039   1
   3  -2   0 48.7634 4.63347   7
  -3  -2   0 58.4746 5.59575  10
  -3  -2   0 70.0436 6.98196   5
   3   2   0 39.5237 21.2889   1
  -3   2   0 22.6199 16.2253   1
   3   2   0 69.3989 5.56895  10
   3   2   0 58.0515 5.05143   9
  -3   2   0 58.2961 25.8078  12
   3   2   0 39.3314 8.08111   3
   3   2   0 69.7950 5.64610   5
  -3   2   0 8.48844 28.4252  13
  -3   2   0 50.9986 5.47557   7
  -3   2   0 48.6127 5.60745   8
  -4  -2   0 1568.10 75.5138   8
   4  -2   0 1509.48 75.2025   8
  -4  -2   0 1414.57 75.9678  11
  -4  -2   0 1546.50 74.8389  10
  -4  -2   0 1552.18 92.3332   2
  -4  -2   0 1541.60 74.6340   9
  -4  -2   0 1386.50 89.8790  12
   4  -2   0 1371.30 95.9510   1
  -4  -2   0 1373.83 75.0058   5
  -4  -2   0 1585.27 105.298   1
  -4  -2   0 1545.32 115.336  13
   4  -2   0 1525.04 74.3623   6
  -4   2   0 1575.27 84.2984   2
  -4   2   0 1448.84 118.306  13
   4   2   0 1554.06 74.5880   9
  -4   2   0 1480.95 75.6111   8
   4   2   0 1624.11 103.713   1
   4   2   0 1451.01 75.2290   8
  -4   2   0 1361.40 110.647  12
  -4   2   0 1703.64 98.7577   1
  -4   2   0 1627.67 74.9144   7
   4   2   0 1536.88 74.7277   5
  -5  -2   0 1.93753 6.86795   8
  -5  -2   0 11.6215 22.5186   2
  -5  -2   0 0.07591 4.31794  10
  -5  -2   0 38.5130 24.1225  12
   5  -2   0 5.59757 2.66859   6
  -5   2   0 -22.889 15.6115   2
   5   2   0 5.20009 5.54946   8
   5   2   0 -0.0391 3.40924   9
  -5   2   0 2.14368 7.03854   8
   6  -2   0 1927.39 93.9716   6
  -6  -2   0 1767.40 119.720   2
  -6  -2   0 1863.70 95.9283   8
  -6   2   0 2073.43 113.790   2
   6   2   0 1865.81 94.1803   9
   6   2   0 1877.14 94.2825   6
  -6   2   0 1975.70 96.4050   8
  -7  -2   0 22.6027 36.2592   2
  -7  -2   0 -1.2339 10.7072   8
   7  -2   0 4.11262 4.20685   6
  -7   2   0 36.3232 29.8245   2
   7   2   0 3.97041 4.94932   6
  -7   2   0 0.90263 11.5504   8
   7   2   0 8.01126 4.80833   9
  -8  -2   0 87.5964 14.3010   8
   8  -2   0 103.471 9.48665   6
   8   2   0 94.4456 7.61865   9
   8   2   0 92.1056 8.06216   6
  -9  -2   0 5.14905 14.7312   8
   9  -2   0 2.91598 5.98566   6
   9   2   0 -0.6127 6.27810   6
  -9   2   0 8.89921 15.6342   8
   9   2   0 -4.5203 6.12900   9
  10  -2   0 58.4882 8.11028   6
 -10  -2   0 36.3231 16.5914   8
  10   2   0 68.6943 7.86495   9
  10   2   0 52.5693 8.42708   6
 -10   2   0 61.0089 18.7708   8
   0  -3   0 1.62966 1.30184   9
   0  -3   0 0.54737 2.22827  10
   0  -3   0 2.48204 2.59426   5
   0  -3   0 4.87303 9.92001   2
   0  -3   0 -8.7270 13.3068   1
   0  -3   0 3.57876 2.90404   7
   0   3   0 1.14238 2.75890   5
   0   3   0 14.2881 14.6622   1
   0   3   0 5.76759 4.34252   3
   0   3   0 6.25355 3.25579   7
   0   3   0 -16.044 11.6792  13
   0   3   0 -4.0041 2.43696  10
   0   3   0 0.78797 1.34934   9
   0   3   0 1.87444 4.18270   4
   1  -3   0 15.5266 3.20404   7
  -1  -3   0 10.6559 1.74681   9
   1  -3   0 14.1127 2.61485   5
   1  -3   0 -4.5053 14.4391   1
  -1  -3   0 3.63108 12.9882   2
   1  -3   0 12.9949 2.38504  10
   1  -3   0 -1.3308 6.35286   2
  -1  -3   0 9.35590 2.56472  10
  -1  -3   0 6.87241 14.5721   1
  -1  -3   0 11.9069 3.32976   5
  -1  -3   0 6.68233 4.16733   7
  -1   3   0 8.21564 18.3296  12
   1   3   0 8.29122 2.75457  10
  -1   3   0 16.5456 2.81980  10
   1   3   0 32.6413 17.3726   1
   1   3   0 9.52390 3.10465   5
   1   3   0 6.74136 4.94672   3
  -1   3   0 15.7802 4.42628   3
  -1   3   0 14.5798 2.94659   7
   1   3   0 9.48705 1.81711   9
  -1   3   0 10.3199 2.99610   5
   1   3   0 4.84171 4.63114   4
  -1   3   0 11.9538 4.12420   4
  -1   3   0 3.72380 14.9069   1
   1   3   0 7.72633 3.04840   8
   2  -3   0 233.962 35.2740   1
  -2  -3   0 271.046 15.2796   8
  -2  -3   0 296.229 32.8504   2
  -2  -3   0 314.946 14.8450  10
   2  -3   0 283.266 14.4573  10
  -2  -3   0 282.683 14.2842   9
   2  -3   0 269.073 20.7426   2
  -2  -3   0 237.164 37.5196   1
  -2  -3   0 314.322 15.5051   5
  -2  -3   0 252.592 42.5106  13
   2  -3   0 275.884 14.5210   5
   2  -3   0 246.720 14.8152   7
   2   3   0 272.911 14.3505   9
   2   3   0 323.688 17.8529  11
  -2   3   0 213.656 38.7179  12
  -2   3   0 299.862 15.6285   8
  -2   3   0 257.288 14.7559   7
   2   3   0 278.547 14.9999  10
   2   3   0 270.013 37.0047   1
  -2   3   0 255.105 51.8962  13
   2   3   0 247.423 15.0348   8
   2   3   0 273.400 17.9597   4
   2   3   0 289.694 19.8482   3
   2   3   0 278.493 15.2080   5
  -3  -3   0 8.00411 4.63808   8
  -3  -3   0 5.63611 19.4034   2
  -3  -3   0 11.7940 19.6520   1
  -3  -3   0 11.6160 4.33327   5
   3  -3   0 -24.285 14.3622   1
   3  -3   0 13.6112 4.00267   7
  -3  -3   0 1.11007 25.8085  13
  -3  -3   0 1.18114 2.65114   9
  -3  -3   0 12.0198 3.51317  10
  -3   3   0 11.3956 3.81006   7
   3   3   0 -0.2454 3.83216   8
   3   3   0 11.5196 3.59079  10
   3   3   0 39.3073 22.3398   1
  -3   3   0 -41.888 28.4208  13
   3   3   0 1.08817 7.17328   3
  -3   3   0 3.46730 4.85921   8
  -3   3   0 -1.2929 26.3484  12
  -4  -3   0 1412.80 71.9525  11
  -4  -3   0 1486.26 70.7480   8
  -4  -3   0 1545.30 70.3413  10
  -4  -3   0 1236.30 70.4989   5
   4  -3   0 1257.54 70.2815   7
  -4  -3   0 1434.52 91.8914   2
  -4  -3   0 1428.60 112.568  13
   4   3   0 1367.03 69.9622  10
  -4   3   0 1421.37 71.1099   8
   4   3   0 1503.23 70.2825   5
   4   3   0 1516.89 70.6830   8
  -4   3   0 1257.71 119.206  13
   4   3   0 1450.04 69.8713   9
  -5  -3   0 55.7317 31.9369   2
   5  -3   0 78.4898 7.61597   7
  -5  -3   0 82.3287 12.5136  11
  -5  -3   0 56.6242 8.67107   8
  -5  -3   0 49.0341 7.41525   5
  -5  -3   0 75.3134 44.0434  13
  -5   3   0 66.1409 9.30507   8
  -5   3   0 118.230 22.9366   2
   5   3   0 68.3501 6.75055   5
  -5   3   0 33.0369 47.6043  12
   5   3   0 78.2253 7.99594   9
  -6  -3   0 668.097 37.9518   8
  -6  -3   0 660.792 40.0117  11
  -6  -3   0 675.338 71.8923   2
  -6   3   0 681.171 38.8673   8
   6   3   0 701.637 35.1846   9
  -6   3   0 772.883 58.0147   2
  -7  -3   0 -15.531 38.3675   2
  -7  -3   0 -5.3540 10.6334   8
  -7   3   0 6.37162 12.8357   8
   7   3   0 9.12745 5.20903   9
  -7   3   0 -24.600 26.1400   2
   7   3   0 9.31832 5.54393   6
  -8  -3   0 378.729 28.9823   8
   8   3   0 406.469 22.3251   6
  -8   3   0 356.406 31.6868   8
   8   3   0 419.057 22.5325   9
  -9  -3   0 11.6497 14.8888   8
   9  -3   0 24.4424 6.55466   6
   9   3   0 24.6560 7.33168   6
   9   3   0 24.2775 7.10833   9
  -9   3   0 29.7501 16.6902   8
   0  -4   0 5392.32 264.164   2
   0  -4   0 4853.58 257.124   7
   0  -4   0 5065.47 256.862   9
   0  -4   0 5088.60 257.367   5
   0  -4   0 5190.94 284.278   1
   0  -4   0 5086.37 257.179  10
   0   4   0 4960.62 256.864   9
   0   4   0 4879.59 284.868   1
   0   4   0 5493.37 259.790   4
   0   4   0 5802.04 257.824  11
   0   4   0 5571.22 281.735  12
   0   4   0 5295.90 278.267  13
   0   4   0 5111.73 257.258   7
   0   4   0 5351.80 257.252  10
   0   4   0 5460.01 260.344   3
   0   4   0 5231.04 257.378   5
  -1  -4   0 161.369 32.5901   1
   1  -4   0 208.383 20.5277   2
  -1  -4   0 169.566 9.65645   9
   1  -4   0 191.672 10.5889   5
  -1  -4   0 182.746 11.7537   5
  -1  -4   0 187.438 11.9486   7
   1  -4   0 168.496 11.0689   7
   1  -4   0 197.093 10.5088  10
  -1  -4   0 166.344 28.1883   2
  -1  -4   0 175.615 10.7762  10
  -1   4   0 191.420 11.0165   7
   1   4   0 150.802 28.9005  12
  -1   4   0 180.841 13.9706   4
   1   4   0 179.802 11.0848  10
  -1   4   0 130.948 31.7359   1
  -1   4   0 180.575 14.1164   3
  -1   4   0 204.711 11.0965  10
  -1   4   0 168.629 34.9208  12
  -1   4   0 130.725 30.9899  13
   1   4   0 185.123 35.5422  13
   1   4   0 170.574 9.83079   9
   1   4   0 173.258 14.8563   4
  -1   4   0 186.764 11.4271   5
   1   4   0 173.624 11.5335   5
   1   4   0 174.179 11.0925   8
   1   4   0 195.152 16.6677   3
  -2  -4   0 643.793 65.6165  13
   2  -4   0 572.216 32.3269   7
   2  -4   0 672.900 32.0547  10
  -2  -4   0 647.422 50.3741   2
  -2  -4   0 667.464 32.8745   8
  -2  -4   0 641.837 32.9451   5
  -2  -4   0 578.811 35.0312  11
   2  -4   0 677.066 32.0848   5
  -2  -4   0 621.870 31.8555   9
  -2  -4   0 628.910 32.3388  10
  -2  -4   0 688.516 64.8783   1
   2  -4   0 681.075 39.6734   2
   2  -4   0 556.850 58.9120   1
  -2   4   0 663.450 74.6545  13
   2   4   0 632.539 32.4255  10
   2   4   0 592.438 60.4201   1
   2   4   0 644.173 37.9022   3
   2   4   0 648.288 32.7198   5
  -2   4   0 658.186 32.3656   7
   2   4   0 633.585 32.5686   8
   2   4   0 619.435 34.9437  11
   2   4   0 646.156 31.9240   9
   3  -4   0 172.708 9.97965   5
   3  -4   0 111.684 28.0930   1
   3  -4   0 161.246 11.5728   7
  -3  -4   0 179.886 11.1560  10
  -3  -4   0 198.027 12.7901   5
  -3  -4   0 178.454 12.5079   8
   3  -4   0 170.927 10.0029  10
   3   4   0 179.917 11.8837   5
   3   4   0 185.480 16.9803  11
   3   4   0 126.356 18.8245   3
   3   4   0 153.057 11.6677   8
   3   4   0 131.882 35.7267   1
   3   4   0 157.734 10.0917   9
  -3   4   0 155.803 13.0494   8
   3   4   0 169.882 11.2298  10
  -4  -4   0 532.109 58.3469   2
   4  -4   0 479.501 28.3922   7
  -4  -4   0 553.436 79.6160  13
  -4  -4   0 531.520 32.7657  11
  -4  -4   0 538.917 29.1881   5
  -4  -4   0 574.635 28.9272   8
  -4   4   0 489.618 91.5021  13
   4   4   0 557.826 28.3647   5
  -4   4   0 428.212 71.6764  12
  -4   4   0 536.689 29.6967   8
   4   4   0 564.628 28.6477   8
   4   4   0 527.925 27.8187  10
   4   4   0 530.001 27.3533   9
  -5  -4   0 4.28523 13.1336  11
  -5  -4   0 40.5304 31.5745   2
   5  -4   0 -0.3771 7.19669   7
  -5  -4   0 7.39546 8.11975   8
  -5  -4   0 68.6754 44.4797  13
  -5   4   0 90.0847 55.4122  12
  -5   4   0 12.4625 8.89590   8
   5   4   0 4.32011 4.42906   9
   5   4   0 1.37481 5.08598  10
   5   4   0 4.30787 6.30731   5
  -5   4   0 -72.567 63.7169  13
  -6  -4   0 290.324 27.2474  11
   6  -4   0 313.073 20.9679   7
  -6  -4   0 317.499 22.2867   8
  -6  -4   0 208.894 46.1077   2
   6   4   0 295.512 19.4391   5
  -6   4   0 318.323 41.5609   2
   6   4   0 343.179 17.9125   9
  -6   4   0 303.816 23.3074   8
  -7  -4   0 -3.4153 11.2536   8
  -7  -4   0 8.34304 16.0607  11
  -7  -4   0 -19.181 40.0415   2
  -7   4   0 9.50503 12.8219   8
  -7   4   0 20.5486 25.9635   2
   7   4   0 -5.0630 6.12133   6
   7   4   0 1.36146 5.70394   9
  -8  -4   0 41.4658 13.4362   8
   8   4   0 37.7201 7.09029   6
  -8   4   0 67.1917 16.4646   8
   8   4   0 49.5343 7.23496   9
  -9  -4   0 -2.6717 14.5818   8
  -9   4   0 -30.906 16.8575   8
   9   4   0 6.15742 7.22258   9
   9   4   0 15.6191 7.33816   6
   0  -5   0 -1.1068 2.07484   9
   0  -5   0 0.32005 4.60538   5
   0  -5   0 -2.8488 5.43940   7
   0  -5   0 4.32248 3.59671  10
   0  -5   0 -24.324 20.3353   1
   0  -5   0 -6.6805 15.1256   2
   0   5   0 1.53615 6.39575   7
   0   5   0 6.00092 10.5365  11
   0   5   0 6.87097 7.70565   3
   0   5   0 2.18645 4.49983  10
   0   5   0 18.3433 23.9987  13
   0   5   0 -0.3493 6.51115   4
   0   5   0 0.64191 2.41323   9
   0   5   0 31.9654 25.1855   1
   0   5   0 7.11269 4.88512   5
   1  -5   0 52.2540 28.4648   1
  -1  -5   0 108.993 8.77025  10
  -1  -5   0 104.680 10.2799   5
   1  -5   0 92.7808 17.8541   2
  -1  -5   0 119.799 11.4347   7
   1  -5   0 119.626 6.32595   9
  -1  -5   0 108.083 6.88616   9
   1  -5   0 123.890 9.96177   7
  -1  -5   0 92.3732 30.4916   1
   1   5   0 104.019 10.2410   5
   1   5   0 106.945 9.41946   8
   1   5   0 107.126 32.4742   1
  -1   5   0 96.6836 6.51092   9
   1   5   0 107.785 7.24486   9
  -1   5   0 111.477 10.0657   7
   1   5   0 60.6618 28.8576  13
  -1   5   0 65.3528 37.6456  12
   1   5   0 102.848 16.5504   3
  -1   5   0 95.6708 36.9857  13
   1   5   0 156.418 33.7042  12
   2  -5   0 3555.58 176.357   7
  -2  -5   0 3278.48 215.189   1
  -2  -5   0 3602.52 176.138   9
   2  -5   0 3583.92 176.459   5
   2  -5   0 3819.14 183.323   2
  -2  -5   0 3502.11 176.614   7
  -2  -5   0 3529.46 191.557   2
   2  -5   0 3393.39 210.147   1
   2  -5   0 3742.41 176.269  10
   2   5   0 3439.11 181.642   3
   2   5   0 3324.46 215.194   1
  -2   5   0 3806.84 218.574  12
  -2   5   0 3613.70 176.632   7
   2   5   0 3517.94 199.347  12
   2   5   0 3595.63 176.063   9
   2   5   0 3562.15 177.731  11
   2   5   0 3610.61 176.724   5
  -2   5   0 3985.36 226.223  13
   2   5   0 3690.67 176.504  10
   2   5   0 3487.82 176.560   8
  -3  -5   0 43.3107 7.69861   8
   3  -5   0 42.8009 4.52010  10
  -3  -5   0 67.7939 13.1570  11
   3  -5   0 51.5758 5.50387   5
  -3  -5   0 55.7803 35.5735  13
  -3  -5   0 28.3266 27.5925   2
   3  -5   0 56.1963 6.58492   7
   3  -5   0 47.6985 15.2838   2
   3   5   0 29.5864 6.09370   8
   3   5   0 18.4631 11.9628   3
   3   5   0 38.5147 4.50685   9
  -3   5   0 60.7929 44.0447  12
  -3   5   0 -25.054 42.9190  13
   3   5   0 40.1893 6.87478   5
  -3   5   0 45.7354 8.15745   8
   3   5   0 33.9596 5.98378  10
  -4  -5   0 5.63672 7.89060   8
  -4  -5   0 56.5881 34.1326   2
   4  -5   0 21.7750 7.26213   7
   4   5   0 16.5435 6.77657   5
  -4   5   0 -59.431 59.6668  13
  -4   5   0 -7.9555 8.18029   8
   4   5   0 16.2043 4.41641   9
   4   5   0 21.3530 5.78629  10
   4   5   0 16.8622 6.43195   8
  -5  -5   0 201.887 17.8645   8
  -5  -5   0 247.067 24.0974  11
  -5  -5   0 163.624 42.5072   2
   5  -5   0 255.028 17.8174   7
   5   5   0 208.314 13.7883   9
   5   5   0 183.532 16.4766   5
   5   5   0 201.160 15.1555  10
  -5   5   0 233.782 19.9779   8
   6  -5   0 143.647 16.8625   7
  -6  -5   0 94.0837 42.2529   2
  -6  -5   0 156.335 18.6805  11
  -6  -5   0 150.971 13.6977   8
  -6   5   0 129.471 15.3171   8
   6   5   0 170.385 12.1017   9
   6   5   0 133.259 15.6920   5
  -7  -5   0 12.5317 16.9496  11
  -7  -5   0 0.20282 11.9910   8
  -7   5   0 -4.7600 13.6199   8
   7   5   0 -12.564 6.89390   6
   7   5   0 5.52793 6.45774   9
   7   5   0 -5.6851 8.69827   5
  -8  -5   0 158.340 21.8672  11
  -8  -5   0 137.296 16.8907   8
   8   5   0 161.250 13.5085   6
  -8   5   0 124.230 18.8237   8
   8   5   0 170.439 15.2370   9
  -9  -5   0 23.4373 15.7075   8
  -9  -5   0 -0.3843 21.4415  11
   9   5   0 14.4175 7.82864   6
   9   5   0 1.13168 8.07424   9
  -9   5   0 31.3423 19.4296   8
   0  -6   0 1411.82 76.0704   7
   0  -6   0 1500.88 89.3965   2
   0  -6   0 1562.06 75.1889   9
   0   6   0 1556.44 75.2385   9
   0   6   0 1411.11 76.0552  10
   0   6   0 1443.22 115.266  13
   0   6   0 1593.58 76.5549   5
   0   6   0 1633.60 76.7969   7
   0   6   0 1526.96 78.3024  11
   0   6   0 1633.77 119.639  12
   1  -6   0 12.1355 2.41914   9
   1  -6   0 9.89351 6.58726   7
   1  -6   0 19.4004 17.5489   2
  -1  -6   0 3.83459 3.01498   9
  -1  -6   0 42.9454 22.9018   2
  -1  -6   0 3.22687 7.14666   7
   1   6   0 24.8833 6.01054  10
   1   6   0 -37.343 28.8071  13
  -1   6   0 7.98826 38.2328  13
  -1   6   0 16.9237 6.36103   5
   1   6   0 24.5224 6.57130   5
   1   6   0 64.3295 36.3331  12
   1   6   0 14.5375 5.56057   8
  -1   6   0 7.48841 2.91922   9
  -2  -6   0 -0.4708 25.0712   2
   2  -6   0 -20.011 15.5853   2
   2  -6   0 0.09239 6.93000   7
   2  -6   0 -3.7544 4.50108  10
  -2  -6   0 10.1735 8.81442   7
   2   6   0 13.5606 38.6184  12
   2   6   0 -26.698 29.6198  13
   2   6   0 -1.8776 5.53360   8
   2   6   0 7.05630 6.17408  10
  -2   6   0 58.6048 45.0732  12
   2   6   0 0.27843 3.83346   9
   2   6   0 6.64956 6.88555   5
   3  -6   0 306.782 18.7129   5
   3  -6   0 310.236 19.6626   7
   3  -6   0 319.124 17.2755  10
  -3  -6   0 326.706 22.4268   7
   3  -6   0 288.119 33.6486   2
   3   6   0 330.587 47.3188  12
  -3   6   0 199.049 64.9758  12
  -3   6   0 302.554 20.9731   8
   3   6   0 278.623 19.1664  10
   3   6   0 308.184 20.0183   5
  -3   6   0 306.249 71.9461  13
  -4  -6   0 1161.11 57.2715   8
   4  -6   0 1165.12 56.8977   7
  -4  -6   0 1092.68 60.6481  11
   4  -6   0 1178.54 56.1694   5
  -4  -6   0 943.776 87.1211   2
   4   6   0 1052.99 57.0909   5
  -4   6   0 1111.46 57.9639   8
   4   6   0 1124.76 55.6323   9
   4   6   0 1081.37 56.4670  10
   5  -6   0 40.4347 10.1643   7
  -5  -6   0 43.9933 10.5922   8
  -5  -6   0 42.6008 17.0062  11
  -5  -6   0 41.8993 41.3900   2
   5   6   0 39.6580 6.05884   9
   5   6   0 23.8866 9.19844   5
  -5   6   0 31.7737 12.0448   8
   5   6   0 28.7289 7.46285  10
   6  -6   0 293.730 21.8649   7
  -6  -6   0 194.452 54.5888   2
  -6  -6   0 267.582 30.0811  11
  -6  -6   0 294.324 23.3833   8
   6   6   0 271.630 22.1215   5
  -6   6   0 288.646 25.5452   8
   6   6   0 318.954 18.3769   9
  -7  -6   0 53.8011 19.4676  11
   7  -6   0 69.9247 12.4455   7
  -7  -6   0 32.4035 13.5422   8
   7   6   0 49.1048 11.2809   5
   7   6   0 54.4296 8.10986   9
   7   6   0 47.0318 9.21288   6
  -7   6   0 63.4940 15.4489   8
  -8  -6   0 12.3448 14.1864   8
  -8  -6   0 1.79486 20.5495  11
   8   6   0 4.94391 7.65857   6
   8   6   0 2.74347 8.01969   9
  -8   6   0 12.4263 16.8291   8
   0  -7   0 -2.6537 8.53181   7
   0  -7   0 4.23646 3.06212   9
   0  -7   0 0.95863 22.8932   2
   0   7   0 5.64227 6.82990  10
   0   7   0 -19.854 7.60746   5
   0   7   0 -2.4061 3.75725   9
   0   7   0 -54.119 45.4091  12
  -1  -7   0 84.4915 28.6523   2
   1  -7   0 85.6258 6.37451   9
  -1  -7   0 86.3108 10.1432   7
   1  -7   0 88.3980 22.9898   2
   1  -7   0 80.0324 9.50162   7
  -1   7   0 42.3724 52.9341  13
  -1   7   0 159.435 60.7125  12
   1   7   0 84.0280 8.30705   9
   1   7   0 23.0724 36.5090  13
   1   7   0 87.7517 8.78107  10
  -1   7   0 67.5874 6.93467   9
   1   7   0 98.2885 10.0231   5
   2  -7   0 741.316 52.7095   2
   2  -7   0 714.082 37.4097   7
  -2  -7   0 669.981 38.5773   7
   2   7   0 689.437 37.1178  10
   2   7   0 714.519 37.9748   5
   2   7   0 681.287 35.6469   9
   3  -7   0 18.6712 9.38485   7
   3  -7   0 10.2968 20.6595   2
  -3  -7   0 -16.508 31.9268   2
  -3  -7   0 19.7932 12.8134   7
   3   7   0 14.2586 8.72090   5
   3   7   0 4.12712 5.44510   9
   3   7   0 -5.0890 7.48401  10
  -3   7   0 -2.6272 10.1556   8
  -4  -7   0 481.750 33.2656   7
   4  -7   0 485.480 29.5305   7
   4   7   0 493.804 26.4229   9
  -4   7   0 457.229 30.7546   8
   4   7   0 499.686 29.8236   5
   4   7   0 496.285 27.8962  10
  -5  -7   0 7.11379 12.1733   8
  -5  -7   0 -25.746 39.0276   2
   5  -7   0 12.9910 11.0355   7
  -5   7   0 -4.7440 12.7629   8
   5   7   0 10.0354 10.3021   5
   5   7   0 4.70839 6.52138   9
   6  -7   0 277.806 23.4146   7
  -6  -7   0 224.012 23.5398   8
   6   7   0 226.369 22.6012   5
   6   7   0 242.501 17.5335   9
  -6   7   0 188.925 20.5724   8
   7  -7   0 6.30139 12.7926   7
  -7  -7   0 7.17413 13.4960   8
   7   7   0 18.4321 9.47782   6
  -7   7   0 17.4369 16.0801   8
   7   7   0 16.7283 8.22077   9
  -8  -7   0 103.013 17.1618   8
   8   7   0 110.450 11.0740   6
  -8   7   0 129.216 20.9063   8
   0  -8   0 822.707 45.8360   7
   0   8   0 912.662 46.4454   5
   0   8   0 845.916 43.1997   9
   1  -8   0 161.671 17.2792   7
   1  -8   0 119.314 27.0252   2
   1  -8   0 154.298 9.42937   9
  -1  -8   0 137.048 14.0603   7
   1   8   0 175.301 18.1290   5
  -1   8   0 196.093 22.8862  11
  -1   8   0 127.240 10.1443   9
   1   8   0 148.441 11.3690   9
   2  -8   0 91.5299 27.3254   2
  -2  -8   0 120.056 14.0067   7
   2  -8   0 123.147 12.5364   7
   2   8   0 115.163 12.8984   5
   2   8   0 141.039 11.4013   9
  -2   8   0 100.820 24.4955  11
   2   8   0 149.630 15.1972  10
  -3  -8   0 25.3460 36.4682   2
   3  -8   0 58.2102 11.3998   7
  -3  -8   0 46.3027 14.6818   7
   3  -8   0 48.8999 26.9536   2
  -3   8   0 38.8701 12.5307   8
   3   8   0 38.5317 9.20828  10
   3   8   0 37.5465 6.83105   9
   3   8   0 37.1544 11.4354   5
  -4  -8   0 234.382 27.7988   7
   4  -8   0 302.260 22.0400   7
   4   8   0 291.784 17.5994   9
   4   8   0 247.852 23.4081   5
  -4   8   0 205.045 24.0627   8
   5  -8   0 5.84776 12.6089   7
  -5  -8   0 -4.5474 18.4661   7
   5   8   0 11.0342 12.0618   5
  -5   8   0 -5.2727 14.6083   8
   5   8   0 -2.3143 7.54899   9
   6  -8   0 79.7103 15.1054   7
  -6  -8   0 126.707 23.9480   7
  -6  -8   0 50.9526 15.0623   8
  -6   8   0 70.0756 17.8056   8
   6   8   0 76.4280 13.9367   5
   6   8   0 70.3068 9.39641   9
  -7  -8   0 -4.6236 15.5398   8
   7  -8   0 -3.4992 13.5895   7
   7   8   0 -5.8756 8.80453   9
   7   8   0 -3.7166 9.45820   6
  -7   8   0 13.0161 17.6747   8
   0  -9   0 1.81088 12.9103   7
   0  -9   0 -5.1180 27.4203   2
   0   9   0 -5.3050 5.60480   9
   1  -9   0 18.1009 12.3990   7
   1  -9   0 -5.0720 27.4852   2
  -1  -9   0 28.6160 32.9174   2
  -1  -9   0 28.6325 13.3325   7
  -1   9   0 4.08602 5.32651   9
   1   9   0 3.84834 6.31469   9
   1   9   0 13.9732 11.3913   5
  -2  -9   0 416.135 31.9460   7
   2  -9   0 492.851 54.6685   2
   2   9   0 500.337 31.5356   5
  -2   9   0 487.121 43.5926  11
   2   9   0 478.896 26.3285   9
  -3  -9   0 31.5214 16.1003   7
   3  -9   0 39.2564 12.5922   7
   3   9   0 28.6846 7.94210   9
  -3   9   0 27.6253 14.0090   8
   3   9   0 46.2981 13.0799   5
  -3   9   0 65.8749 27.8449  11
   4  -9   0 95.9678 14.8652   7
  -4  -9   0 139.404 19.8508   7
   4   9   0 108.244 15.2611   5
   4   9   0 94.4976 9.93075   9
  -4   9   0 83.4401 16.7985   8
  -5  -9   0 4.54158 20.5276   7
   5  -9   0 44.9819 15.1657   7
   5   9   0 28.1650 8.93437   9
  -5   9   0 29.2793 16.5776   8
   5   9   0 18.0423 13.6477   5
  -6  -9   0 43.9984 21.5824   7
   6  -9   0 14.0796 15.1131   7
   6   9   0 37.4741 9.40036   9
  -6   9   0 24.6044 18.4970   8
   0 -10   0 139.065 17.4534   7
   0  10   0 137.754 12.5694   9
  -1 -10   0 6.84737 16.2788   7
   1 -10   0 25.1812 13.7265   7
  -1  10   0 15.7833 6.20159   9
   1  10   0 11.5561 7.43869   9
  -2 -10   0 -12.122 16.3949   7
   2 -10   0 -10.607 13.7910   7
   2  10   0 2.02638 8.15728   9
  -3 -10   0 51.2319 17.4078   7
   3 -10   0 53.2873 15.8386   7
   3  10   0 39.3501 9.18965   9
  -3  10   0 39.3002 16.2344   8
   4 -10   0 123.482 17.2238   7
  -4 -10   0 154.983 21.6813   7
  -4  10   0 139.773 19.3279   8
   4  10   0 127.957 12.3314   9
  -5 -10   0 -11.888 21.9403   7
   5 -10   0 -5.7367 16.0087   7
   5  10   0 8.16861 9.84287   9
  -5  10   0 5.97770 17.9584   8
   0 -11   0 20.5518 17.8147   7
   0  11   0 -1.8672 7.20774   9
   1 -11   0 34.1993 15.7465   7
  -1 -11   0 28.9977 17.5960   7
   1  11   0 17.5343 8.44038   9
  -2 -11   0 131.349 20.9258   7
   2 -11   0 132.647 18.3276   7
   2  11   0 175.339 16.7865   9
  -3 -11   0 37.3131 19.4958   7
   3 -11   0 2.14653 15.9876   7
  -3  11   0 -3.2590 17.0812   8
   3  11   0 2.32936 9.94926   9
  -4 -11   0 68.4562 19.9663   7
   4 -11   0 37.4674 17.0229   7
   4  11   0 44.0889 10.6665   9
  -4  11   0 20.6092 18.4512   8
   0 -12   0 53.8272 18.8051   7
   0  12   0 66.6029 9.05117   9
   1 -12   0 28.4922 17.0641   7
  -1 -12   0 11.2966 18.4874   7
   1  12   0 -2.8648 8.74097   9
  10   0  -1 3.11722 7.21804   6
  10   0  -1 -1.5730 6.30552   9
 -10   0   1 6.73831 16.1487   8
  -9   0   1 260.453 27.9283   8
   9   0  -1 286.418 17.1582   9
   9   0  -1 285.647 17.4458   6
   8   0  -1 4.53712 5.22420   6
   8   0  -1 0.01909 4.23077   9
  -8   0   1 14.2976 12.6464   8
   7   0  -1 535.114 27.2192   9
  -7   0   1 568.697 62.2653   2
  -7   0   1 503.073 32.4261   8
   7   0  -1 539.494 27.5553   6
  -6   0   1 -22.433 22.6453   2
   6   0  -1 1.05045 3.52822   6
   6   0  -1 2.07043 3.06429   9
  -6   0   1 2.40303 8.13526   8
  -6   0   1 6.03632 3.78981   9
   5   0  -1 851.043 41.2790   6
   5   0  -1 786.781 42.2050   8
  -5   0   1 853.620 59.4478   2
  -5   0   1 888.229 43.0472   8
  -5   0   1 851.510 74.3936  12
   5   0  -1 838.609 41.1868   9
  -5   0   1 806.505 41.3259   9
  -5   0   1 713.138 94.2178  13
  -4   0   1 11.2172 14.0914   1
   4   0  -1 -5.5480 13.4978   1
  -4   0   1 -33.913 19.1017  12
  -4   0   1 5.21461 32.1330  13
  -3   0   1 2217.51 104.059   9
   3   0  -1 2080.03 104.068   6
  -3   0   1 2273.05 111.428   2
   3   0  -1 2081.61 104.006   9
  -3   0   1 1975.46 118.946  12
  -3   0   1 2102.06 104.162   7
   3   0  -1 2215.26 115.034   1
  -3   0   1 1985.63 104.496   8
  -3   0   1 2271.65 114.880   1
   3   0  -1 1981.30 104.374   8
  -3   0   1 2168.41 130.861  13
  -2   0   1 2.96809 1.22392   6
   2   0  -1 5.64411 1.57857   7
  -2   0   1 6.29219 1.95357   8
  -2   0   1 7.01542 5.79957   2
  -2   0   1 4.29738 1.40244   7
   2   0  -1 1.95466 0.90305   9
   2   0  -1 3.48498 1.76011   8
   2   0  -1 0.69840 1.03454   6
  -2   0   1 8.30462 10.5093  12
  -1   0   1 1976.98 105.517   8
  -1   0   1 2206.85 105.481   6
  -1   0   1 2410.54 107.162   2
   1   0  -1 2121.08 105.446   9
  -1   0   1 2079.21 105.446   9
  -1   0   1 2244.47 111.366  12
   1   0  -1 2104.15 105.472   7
  -1   0   1 2012.18 110.921  13
   1   0  -1 2213.08 105.483   6
  -1   0  -1 36.5022 11.5735  13
  -1   0  -1 25.1930 5.20649   2
   1   0   1 33.9997 3.93242   3
   1   0   1 28.2333 2.92382   5
  -1   0  -1 25.7419 2.82417   5
   1   0   1 20.4496 8.68938   1
  -1   0  -1 35.9704 8.18486  12
  -1   0  -1 41.8279 9.07770   1
   1   0   1 29.8311 2.53409  10
   1   0   1 28.8044 2.04867   9
   1   0   1 35.9003 2.91034   8
  -1   0  -1 28.6447 3.06899   8
   2   0   1 2.95920 3.21402   3
  -2   0  -1 7.48117 2.64263   8
  -2   0  -1 6.42691 10.2986   1
  -2   0  -1 6.86657 6.98730   2
   2   0   1 -10.393 9.10766   1
   2   0   1 5.30038 1.81159  10
  -2   0  -1 -6.8944 14.5222  13
  -2   0  -1 17.7619 10.8863  12
   2   0   1 2.66108 1.35012   9
  -2   0  -1 2.59694 1.41948   9
   3   0   1 2254.21 112.340   8
  -3   0  -1 2256.27 130.959   1
   3   0   1 2310.51 133.150   1
   3   0   1 2368.81 111.782   9
  -3   0  -1 2302.80 120.810   2
   3   0   1 2219.55 113.650   3
  -3   0  -1 2120.65 143.812  13
  -3   0  -1 2291.96 133.631  12
  -3   0  -1 2392.66 111.803   9
  -3   0  -1 2213.44 112.480   8
  -4   0  -1 -6.7954 5.23401   8
  -4   0  -1 -20.966 18.3315   1
   4   0   1 1.21787 2.41770   9
   4   0   1 -10.708 5.80026   3
  -4   0  -1 -2.5628 15.1872   2
   4   0   1 1.48395 4.26406   8
  -4   0  -1 21.1532 22.3041  12
  -4   0  -1 3.31589 2.59739   9
  -4   0  -1 0.69305 3.34034   7
  -5   0  -1 794.471 81.1795  12
  -5   0  -1 899.079 43.5090   9
   5   0   1 872.587 43.4016   9
  -5   0  -1 864.414 45.6030   8
  -5   0  -1 892.565 64.2290   2
  -6   0  -1 1.67495 24.8404   2
   6   0   1 -1.9882 3.79055   6
   6   0   1 -0.3940 3.73763   9
  -6   0  -1 -7.6804 9.10192   8
  -7   0  -1 640.746 71.3307   2
   7   0   1 714.646 36.7089   9
  -7   0  -1 714.249 41.4979   8
   7   0   1 774.834 36.8820   6
   8   0   1 -0.5097 4.99643   6
   8   0   1 -5.5585 4.86790   9
  -8   0  -1 -1.7985 13.3273   8
  -9   0  -1 -16.905 14.8750   8
   9   0   1 -3.0661 5.99906   6
   9   0   1 2.43195 5.46643   9
  10   0   1 -0.7736 6.09158   9
 -10  -1   1 -0.3129 15.7194   8
  10  -1  -1 6.27354 5.74162   9
  10  -1  -1 7.41566 7.10564   6
 -10   1   1 -18.207 16.6157   8
  10   1  -1 6.45774 7.26532   6
  10   1  -1 -1.4452 6.62553   9
  -9  -1   1 99.0767 16.6054   8
   9  -1  -1 140.608 11.9945   6
   9  -1  -1 132.304 10.6863   9
   9   1  -1 138.051 11.8143   9
  -9   1   1 96.7994 17.4172   8
   9   1  -1 137.108 12.0286   6
   8  -1  -1 0.76323 5.19546   6
  -8  -1   1 4.81605 11.9667   8
   8  -1  -1 2.58470 3.93145   9
   8   1  -1 0.22582 4.65639   9
  -8   1   1 5.26482 12.7119   8
   8   1  -1 -8.9780 5.13137   6
   7  -1  -1 279.129 14.9883   6
   7  -1  -1 269.488 14.3069   9
  -7  -1   1 224.615 41.9199   2
  -7  -1   1 247.914 21.8096   8
  -7   1   1 220.009 15.6337   9
   7   1  -1 272.122 14.8948   9
  -7   1   1 339.831 51.0044   2
   7   1  -1 256.838 15.0933   6
  -7   1   1 270.252 22.1814   8
  -6  -1   1 99.9473 31.4467   2
  -6  -1   1 106.436 54.6707  13
   6  -1  -1 104.369 7.31149   9
  -6  -1   1 117.121 10.8070   8
   6  -1  -1 106.905 7.83463   6
  -6  -1   1 89.4452 33.3756  12
  -6   1   1 111.388 39.5925  12
  -6   1   1 122.517 28.3666   2
  -6   1   1 161.561 64.6363  13
   6   1  -1 112.382 8.33943   6
  -6   1   1 85.8738 8.13240   9
  -6   1   1 93.7938 11.4311   8
   6   1  -1 126.208 8.33770   9
  -5  -1   1 545.158 79.9187  13
  -5  -1   1 660.187 61.8912  12
  -5  -1   1 713.305 56.0786   2
  -5  -1   1 631.176 34.8799   8
  -5  -1   1 659.936 33.0778   9
   5  -1  -1 672.891 32.7859   6
   5  -1  -1 655.281 32.6259   9
  -5  -1   1 649.769 33.4163   7
  -5   1   1 627.112 32.8029   9
  -5   1   1 660.506 34.9050   8
   5   1  -1 633.335 33.9306   8
   5   1  -1 660.711 32.9140   6
   5   1  -1 665.414 32.8788   9
  -5   1   1 765.107 76.0015  12
  -5   1   1 768.493 50.5909   2
  -5   1   1 499.848 92.5576  13
  -4  -1   1 14.5630 4.80696   8
   4  -1  -1 13.4793 3.87212   7
   4  -1  -1 2.37133 1.71258   9
  -4  -1   1 3.60293 2.56468   9
  -4  -1   1 13.7606 15.7386   2
   4  -1  -1 6.03874 3.87549   8
  -4  -1   1 10.7065 18.5064   1
  -4  -1   1 -27.761 29.1044  13
   4  -1  -1 2.78415 1.99896   6
  -4  -1   1 4.17275 2.94948   7
   4  -1  -1 -16.556 13.6624   1
  -4   1   1 -32.681 30.4146  13
  -4   1   1 11.2973 26.4870  12
   4   1  -1 -18.937 14.2936   1
   4   1  -1 7.04065 3.85127   8
   4   1  -1 2.97398 2.30097   6
  -4   1   1 -2.2970 11.6539   2
  -4   1   1 7.05383 4.58286   8
  -4   1   1 5.48422 3.02185   7
   4   1  -1 3.96969 2.28777   9
   3  -1  -1 165.498 8.35924   6
   3  -1  -1 152.419 9.30250   7
  -3  -1   1 161.256 24.1226   2
  -3  -1   1 141.961 25.7053   1
   3  -1  -1 139.667 9.58092   8
  -3  -1   1 193.864 40.9667  13
  -3  -1   1 171.448 8.62849   9
  -3  -1   1 160.610 10.0409   8
   3  -1  -1 177.431 20.4735   1
  -3   1   1 153.554 17.0553   2
  -3   1   1 187.936 37.7678  12
   3   1  -1 152.565 8.55315   6
  -3   1   1 160.809 21.2160   1
   3   1  -1 158.379 9.51381   8
   3   1  -1 144.738 8.53553   9
  -3   1   1 168.089 8.46166   6
  -3   1   1 150.238 8.91667   7
  -3   1   1 190.589 40.6980  13
  -3   1   1 158.174 10.2004   8
   3   1  -1 197.696 25.5316   1
  -2  -1   1 168.614 22.5514   1
   2   1  -1 205.666 10.3373   9
   2   1  -1 211.581 10.3931   6
  -1  -1   1 2144.75 106.471  13
  -1  -1   1 1945.72 101.330   5
  -1  -1   1 2162.68 109.701   1
   1  -1  -1 2082.93 101.252   6
  -1  -1   1 1989.10 101.221   9
   1  -1  -1 2226.88 107.410   1
  -1  -1   1 2189.04 104.934   2
   1  -1  -1 2017.71 102.138   2
   1  -1  -1 1877.85 101.282   7
  -1   1   1 2204.53 107.818   1
  -1   1   1 2116.43 112.368  12
   1   1  -1 1965.06 101.394  11
  -1   1   1 2187.40 102.068   3
  -1   1   1 2101.17 112.478  13
  -1   1   1 2071.82 101.229   6
   1   1  -1 1971.30 101.219   9
  -1   1   1 2078.33 101.291   7
   1   1  -1 1874.70 101.219   6
   1   1  -1 2073.75 109.465   1
   0  -1  -1 546.247 28.5266   8
   0  -1   1 521.128 28.2935   7
   0  -1   1 571.193 29.9919   2
   0  -1   1 581.025 36.7464   1
   0  -1  -1 579.162 37.9219  13
   0   1  -1 583.095 34.0341  13
   0   1   1 545.411 28.3148   9
   0   1   1 585.447 36.5808  12
   0   1   1 599.126 28.6609  11
   0   1   1 589.966 36.6058   1
   0   1   1 614.531 28.4222  10
   0   1   1 579.330 29.5759   3
   0   1  -1 530.495 28.3086   9
   0   1  -1 611.194 28.3818   8
   0   1   1 587.338 28.5402   5
   0   1  -1 613.710 34.7170  12
  -1  -1  -1 2132.81 100.821   8
  -1  -1  -1 2029.05 112.716   1
  -1  -1  -1 2093.07 105.609   2
  -1  -1  -1 2069.31 100.776   5
  -1  -1  -1 2115.25 108.993  12
  -1  -1  -1 2061.66 100.675  10
  -1  -1  -1 1958.62 100.906  11
  -1  -1  -1 1912.68 100.575   9
   1  -1   1 2165.83 100.782   8
   1  -1   1 2086.26 112.205   1
   1  -1   1 1850.50 100.601   7
  -1  -1  -1 2083.95 115.632  13
   1   1   1 1963.11 102.284   3
  -1   1  -1 1921.57 100.594   7
  -1   1  -1 2234.26 115.177  13
  -1   1  -1 2041.45 112.342  12
   1   1   1 2082.70 100.808   8
   1   1   1 2082.22 100.935  11
  -1   1  -1 2192.77 100.817   8
   1   1   1 2125.59 100.697  10
  -1   1  -1 2100.15 112.124   1
   1   1   1 1987.12 100.770   5
   1   1   1 1884.92 100.577   9
   1   1   1 2087.95 113.157   1
   2  -1   1 14.1448 2.78018   8
  -2  -1  -1 19.7414 3.00788   5
  -2  -1  -1 22.4149 13.6714   1
  -2  -1  -1 15.8639 4.53707  11
   2  -1   1 1.73855 10.3219   1
  -2  -1  -1 6.15997 9.33299   2
  -2  -1  -1 14.4129 3.18360   8
   2  -1   1 18.0273 1.61680   9
  -2  -1  -1 18.7382 1.88966   9
  -2  -1  -1 10.7550 10.4655  12
  -2  -1  -1 15.3774 2.39428  10
   2   1   1 10.4243 2.95487   8
  -2   1  -1 18.6506 12.4176   1
   2   1   1 10.3678 2.24151  10
  -2   1  -1 15.4606 3.15626   8
   2   1   1 9.47337 2.80058   5
  -2   1  -1 25.6288 17.7786  13
   2   1   1 7.04948 4.39782   3
  -2   1  -1 17.2270 2.19861   7
   2   1   1 15.5318 1.88612   9
   3  -1   1 1603.60 75.1787   9
   3  -1   1 1458.68 93.9550   1
  -3  -1  -1 1440.91 92.5346  12
  -3  -1  -1 1493.07 76.1770  11
  -3  -1  -1 1582.97 75.3235   9
   3  -1   1 1502.57 75.8297   8
  -3  -1  -1 1507.98 75.6172   5
  -3  -1  -1 1633.52 99.7325   1
  -3  -1  -1 1651.56 111.007  13
  -3  -1  -1 1487.14 75.9997   8
  -3  -1  -1 1638.11 75.4980  10
  -3  -1  -1 1608.70 86.8230   2
   3   1   1 1674.58 98.5962   1
  -3   1  -1 1362.92 98.3791  12
  -3   1  -1 1339.55 107.700  13
   3   1   1 1499.76 75.8505   8
   3   1   1 1503.67 78.1668   3
   3   1   1 1507.82 75.2875   9
  -3   1  -1 1455.91 76.0083   8
  -3   1  -1 1505.17 75.4258   7
   3   1   1 1552.22 75.4039  10
  -3   1  -1 1605.54 95.3772   1
  -3   1  -1 1590.79 83.6019   2
   4  -1   1 270.936 16.9266   8
  -4  -1  -1 292.727 42.2470  12
  -4  -1  -1 280.272 17.9199   8
   4  -1   1 254.257 41.0315   1
  -4  -1  -1 325.042 15.8827   9
  -4  -1  -1 305.783 35.8285   2
   4  -1   1 306.969 15.3609   6
   4  -1   1 310.166 15.3842   9
  -4  -1  -1 371.795 67.3877  13
  -4  -1  -1 259.474 43.4285   1
  -4  -1  -1 305.589 16.2174  10
  -4   1  -1 288.377 16.1090   7
   4   1   1 297.203 15.6960   9
   4   1   1 305.630 43.2363   1
  -4   1  -1 278.267 52.3771  12
  -4   1  -1 266.638 39.9639   1
  -4   1  -1 295.242 18.4094   8
   4   1   1 320.377 21.0305   3
  -4   1  -1 332.153 31.7610   2
  -4   1  -1 248.089 50.1020  13
   4   1   1 299.761 17.3088   8
  -5  -1  -1 2399.75 113.751  11
  -5  -1  -1 2158.28 112.628  10
   5  -1   1 2333.72 112.248   9
  -5  -1  -1 2337.18 170.966  13
  -5  -1  -1 2101.86 139.712  12
  -5  -1  -1 2222.56 113.711   8
  -5  -1  -1 2438.65 131.969   2
   5  -1   1 2342.51 112.266   6
   5   1   1 2260.18 112.373   9
  -5   1  -1 2353.32 128.166   2
  -5   1  -1 2272.15 152.860  12
  -5   1  -1 2195.95 113.746   8
  -6  -1  -1 -7.3217 8.75895   8
  -6  -1  -1 3.52279 28.1237   2
   6  -1   1 -3.5151 3.49325   6
   6  -1   1 -3.6797 3.28516   9
  -6  -1  -1 5.21129 10.4872  11
  -6   1  -1 -7.5077 9.12846   8
  -6   1  -1 -13.935 24.1827   2
  -7  -1  -1 15.2799 11.2108   8
  -7  -1  -1 48.2263 35.3312   2
   7  -1   1 11.1579 4.01175   9
   7  -1   1 10.0264 4.19825   6
  -7   1  -1 23.2631 11.9300   8
   7   1   1 9.03546 4.61220   9
  -7   1  -1 29.3882 30.5518   2
   7   1   1 4.21614 5.04936   6
  -8  -1  -1 -14.337 13.0595   8
   8  -1   1 3.83943 4.57071   9
   8  -1   1 6.21029 5.05563   6
   8   1   1 -10.650 5.21742   9
   8   1   1 1.62075 5.44191   6
  -8   1  -1 -5.2897 13.7225   8
  -9  -1  -1 295.725 29.6376   8
   9  -1   1 325.718 18.5668   9
   9  -1   1 326.033 18.8209   6
  -9   1  -1 279.618 30.3496   8
   9   1   1 329.328 19.3248   6
   9   1   1 335.501 19.3771   9
  10  -2  -1 7.03870 7.38037   6
 -10  -2   1 -33.206 15.0641   8
  10   2  -1 -5.0401 7.43053   6
  10   2  -1 -3.0474 6.96355   9
 -10   2   1 -29.129 16.5068   8
   9  -2  -1 233.322 14.5184   6
  -9  -2   1 158.675 18.8037   8
   9   2  -1 217.294 14.9507   6
   9   2  -1 229.491 14.9929   9
  -9   2   1 160.341 19.9582   8
  -8  -2   1 11.7362 11.9895   8
   8  -2  -1 15.7755 5.36139   6
   8   2  -1 5.70604 5.29531   9
  -8   2   1 22.3419 13.7207   8
   8   2  -1 5.77431 5.48439   6
  -7  -2   1 794.109 46.1251   8
  -7  -2   1 839.291 79.5475   2
   7  -2  -1 889.869 42.6402   6
   7   2  -1 855.460 42.7307   9
  -7   2   1 918.685 70.1814   2
   7   2  -1 848.054 42.8450   6
  -7   2   1 797.777 46.9121   8
  -6  -2   1 13.1684 6.46839  10
  -6  -2   1 18.9075 31.3820   2
   6  -2  -1 20.7153 3.86502   6
  -6  -2   1 17.8490 8.42515   8
  -6   2   1 36.5476 9.07323   8
  -6   2   1 34.2757 24.0823   2
   6   2  -1 16.8591 4.10960   9
   6   2  -1 21.2918 4.28597   6
   5  -2  -1 117.561 7.43386   6
  -5  -2   1 135.668 44.1414  13
  -5  -2   1 91.0818 28.5184   2
   5  -2  -1 132.347 10.9347   7
  -5  -2   1 112.347 12.2810   8
   5   2  -1 115.750 8.23158   9
   5   2  -1 111.446 8.14854   6
  -5   2   1 105.893 12.5758   8
  -5   2   1 97.1501 21.3236   2
  -5   2   1 124.815 41.6884  12
   5   2  -1 112.184 10.6458   8
  -4  -2   1 334.034 16.9787   9
   4  -2  -1 366.343 18.0311   7
  -4  -2   1 302.297 42.2823   1
  -4  -2   1 341.356 17.3052  10
   4  -2  -1 264.571 34.6453   1
   4  -2  -1 315.027 16.5594   6
  -4  -2   1 353.002 60.7220  13
  -4   2   1 308.286 35.3565   1
  -4   2   1 320.824 51.3848  12
   4   2  -1 241.121 40.1962   1
  -4   2   1 335.758 19.0177   8
   4   2  -1 311.207 16.8753   9
   4   2  -1 285.471 16.8353   6
  -4   2   1 286.706 28.7479   2
  -4   2   1 317.386 53.8293  13
   4   2  -1 358.599 18.1228   8
  -4   2   1 356.202 17.3777   7
  -3  -2   1 5140.17 260.444   5
  -3  -2   1 5722.27 271.642   2
  -3  -2   1 5710.33 282.907   1
  -3  -2   1 5232.97 260.749  11
   3  -2  -1 5373.70 260.125   6
   3  -2  -1 5020.58 274.261   1
   3  -2  -1 5192.66 260.326   7
  -3  -2   1 5407.88 260.508   8
  -3  -2   1 5457.43 260.221   9
  -3  -2   1 5429.73 284.528  13
  -3  -2   1 5289.64 260.292  10
  -3   2   1 5534.73 260.308   7
   3   2  -1 5174.85 260.625  11
   3   2  -1 4933.31 260.305   5
  -3   2   1 5073.22 292.384  13
  -3   2   1 5149.12 260.678   8
  -3   2   1 5360.62 260.083   6
   3   2  -1 5166.85 260.161   9
   3   2  -1 5290.42 260.485   8
   3   2  -1 5387.26 278.919   1
  -3   2   1 5431.52 288.275  12
  -2  -2   1 288.518 34.9190   1
   2  -2  -1 272.416 29.1412   1
  -2  -2   1 334.571 15.9593   9
  -2  -2   1 296.963 33.8730  13
   2  -2  -1 305.730 16.2443   7
  -2  -2   1 349.197 16.2003  10
  -2   2   1 334.020 44.3828  12
   2   2  -1 299.202 15.8703   9
   2   2  -1 323.607 16.3131   5
  -2   2   1 347.955 16.2777   7
  -2   2   1 281.915 15.6967   6
   1  -2  -1 546.298 25.3482   5
   1  -2  -1 526.147 27.9065   2
   1  -2  -1 528.430 25.1225  10
  -1  -2   1 490.567 25.2077  10
  -1  -2   1 557.789 32.5010   2
  -1  -2   1 500.299 25.3325   5
  -1  -2   1 525.834 40.4197   1
  -1  -2   1 494.965 25.0172   9
   1  -2  -1 458.578 25.2682   7
  -1   2   1 513.110 43.8037  13
  -1   2   1 502.808 25.3144   7
  -1   2   1 485.600 42.6523  12
  -1   2   1 563.451 25.2601  10
   1   2  -1 491.539 25.0113   9
  -1   2   1 430.357 37.7723   1
  -1   2   1 499.489 25.3444   5
   1   2  -1 510.763 40.2379   1
   1   2  -1 475.457 25.3364   5
   0  -2  -1 128.052 8.86591  11
   0  -2  -1 133.617 7.56314   5
   0  -2  -1 124.535 19.9631   1
   0  -2   1 136.950 20.9429   1
   0  -2   1 108.299 11.8535   2
   0  -2  -1 129.800 6.66326   9
   0  -2   1 125.498 6.58092   9
   0  -2   1 129.656 7.04144  10
   0  -2  -1 147.216 15.0471   2
   0  -2   1 115.096 6.88640   7
   0  -2  -1 133.686 7.11045  10
   0  -2   1 132.453 7.31369   5
   0  -2  -1 133.413 7.61868   7
   0   2   1 146.714 21.2575  12
   0   2   1 137.119 7.68289   5
   0   2   1 131.674 7.23980  10
   0   2   1 142.175 10.0076   3
   0   2   1 130.195 7.80740   7
   0   2   1 122.962 19.6243   1
   0   2  -1 119.304 20.6198  13
   0   2  -1 128.276 6.64531   9
   0   2   1 124.552 6.69613   9
   0   2   1 127.476 20.6593  13
   0   2  -1 127.378 6.96162   7
   0   2   1 132.093 9.56382  11
   0   2   1 146.048 7.70336   8
   0   2  -1 128.446 20.9993   1
   0   2  -1 93.0094 18.9813  12
  -1  -2  -1 6790.91 329.038   2
   1  -2   1 6727.93 325.013   2
   1  -2   1 6100.85 321.953   7
  -1  -2  -1 6605.59 322.227   5
  -1  -2  -1 6765.25 322.397  11
   1  -2   1 6428.20 338.731   1
  -1  -2  -1 6615.87 322.082  10
   1  -2   1 6111.53 321.831   9
  -1  -2  -1 6072.34 321.921   9
  -1  -2  -1 6592.56 340.245  13
  -1  -2  -1 6746.81 322.199   8
  -1  -2  -1 6503.40 339.702   1
   1   2   1 6737.61 341.064   1
  -1   2  -1 7090.27 322.193   8
  -1   2  -1 6285.24 321.950   7
  -1   2  -1 7100.93 339.078  12
   1   2   1 6561.55 332.805  12
  -1   2  -1 7250.05 340.274  13
   1   2   1 6281.37 324.230   3
   1   2   1 6023.30 321.921   9
   1   2   1 6469.69 322.081  10
   1   2   1 6642.02 322.357  11
   1   2   1 6444.84 322.208   5
   1   2   1 6778.30 322.212   8
   2  -2   1 13.8163 2.67437   7
   2  -2   1 10.3884 13.0310   1
  -2  -2  -1 13.4223 16.9153   1
  -2  -2  -1 14.4383 3.62617   8
  -2  -2  -1 20.4321 2.73340  10
   2  -2   1 12.6694 3.16781   8
  -2  -2  -1 16.1039 2.11608   9
  -2  -2  -1 20.3016 12.6175   2
  -2  -2  -1 33.1882 19.5310  13
   2   2   1 25.0782 3.38558   8
  -2   2  -1 14.6969 3.47400   8
   2   2   1 13.4112 16.0288   1
   2   2   1 13.4199 5.77534   3
  -2   2  -1 15.4352 2.49884   7
   2   2   1 17.9086 2.20879   9
  -2   2  -1 32.9396 20.5114  13
  -2   2  -1 22.6811 18.2275  12
  -2   2  -1 39.8899 15.6385   1
  -3  -2  -1 831.422 40.5415   9
  -3  -2  -1 773.564 57.5308  12
   3  -2   1 798.291 40.8154   7
  -3  -2  -1 816.926 41.1530   5
  -3  -2  -1 820.247 56.5375   2
  -3  -2  -1 844.580 41.4040   8
  -3  -2  -1 880.930 40.8276  10
  -3  -2  -1 911.076 78.8678  13
  -3  -2  -1 818.009 42.1618  11
   3  -2   1 711.261 59.8699   1
  -3  -2  -1 780.712 67.9732   1
   3  -2   1 803.220 41.0640   8
  -3   2  -1 763.111 79.3554  13
   3   2   1 817.766 41.0865   5
  -3   2  -1 795.476 63.3649   1
   3   2   1 813.603 40.5438   9
   3   2   1 792.229 44.6900   3
   3   2   1 864.002 41.3193   8
   3   2   1 832.326 67.0316   1
   3   2   1 855.097 40.7467  10
  -3   2  -1 793.194 41.4518   8
  -3   2  -1 760.512 69.0622  12
  -3   2  -1 838.030 40.6623   7
   3   2   1 790.777 43.0146   4
   4  -2   1 -6.1466 7.80850   8
  -4  -2  -1 21.2031 18.7508  12
  -4  -2  -1 7.06166 8.38667  11
  -4  -2  -1 -3.1461 22.4750   1
  -4  -2  -1 -0.9703 3.06620   9
  -4  -2  -1 -3.7005 5.73192   8
  -4  -2  -1 -10.821 4.53699   5
  -4  -2  -1 13.2508 21.1657   2
  -4  -2  -1 -2.4804 3.97469  10
   4  -2   1 -33.752 17.7965   1
  -4   2  -1 -6.1364 13.9773   2
   4   2   1 -4.1700 7.17722   3
   4   2   1 -1.9703 3.69542  10
   4   2   1 -14.193 21.2131   1
   4   2   1 -10.612 4.57779   5
  -4   2  -1 -13.952 37.3004  13
  -4   2  -1 -31.540 26.5524  12
   4   2   1 -1.3583 4.77461   8
  -4   2  -1 -9.7472 5.60409   8
   4   2   1 -1.0341 3.05425   9
   4   2   1 -0.1218 6.28783   4
  -4   2  -1 33.2729 20.0560   1
  -5  -2  -1 14.0380 44.3082  13
  -5  -2  -1 29.9487 25.4564   2
  -5   2  -1 20.3094 18.8038   2
   6  -2   1 -3.1593 3.26151   6
  -6  -2  -1 -4.1346 9.19338   8
  -6  -2  -1 -0.6759 12.1623  11
  -6  -2  -1 -10.671 28.6484   2
   6   2   1 2.38030 4.42279   9
  -6   2  -1 -8.1931 9.86337   8
  -6   2  -1 0.91519 23.7826   2
  -7  -2  -1 283.467 26.5605  11
  -7  -2  -1 296.503 24.7679   8
  -7  -2  -1 212.291 47.6733   2
   7  -2   1 323.231 16.4424   6
   7   2   1 303.434 17.3080   9
   7   2   1 319.230 17.7138   6
  -7   2  -1 257.135 24.9413   8
  -7   2  -1 285.519 44.4395   2
   8  -2   1 11.8625 4.98073   6
  -8  -2  -1 7.86911 13.5422   8
  -8   2  -1 13.4043 14.3484   8
   8   2   1 -2.5272 5.75616   6
   8   2   1 1.64334 5.68251   9
   9  -2   1 11.4453 5.93128   6
  -9  -2  -1 1.66917 14.8608   8
   9   2   1 0.67814 6.69760   6
   9   2   1 5.67440 6.30148   9
  -9   2  -1 0.10625 15.9739   8
   9  -3  -1 89.0644 8.53252   6
  -9   3   1 30.8622 17.3660   8
   9   3  -1 79.1935 8.55873   6
   9   3  -1 98.9265 8.81920   9
  -8  -3   1 1.40615 11.9677   8
   8  -3  -1 -2.9084 5.54944   6
  -8   3   1 -9.5089 14.1261   8
   8   3  -1 -7.6170 5.65239   9
   8   3  -1 -7.5516 5.90715   6
   7  -3  -1 19.0641 4.96331   6
  -7  -3   1 -23.017 36.1434   2
  -7  -3   1 17.6309 10.4965   8
  -7   3   1 33.1821 26.6047   2
   7   3  -1 14.7059 5.29659   6
  -7   3   1 27.4453 11.7532   8
   7   3  -1 16.4303 5.17769   9
  -6  -3   1 99.4463 11.2468   8
  -6  -3   1 75.8028 36.2619   2
   6  -3  -1 138.413 8.70607   6
   6  -3  -1 137.374 13.5708   7
   6   3  -1 102.234 9.36341   6
   6   3  -1 112.575 9.26095   9
  -6   3   1 94.2052 11.8331   8
  -6   3   1 108.045 26.1737   2
  -5  -3   1 1429.29 127.098  13
  -5  -3   1 1737.64 81.5499   8
   5  -3  -1 1682.96 80.2075   6
  -5  -3   1 1493.29 80.8426  10
   5  -3  -1 1698.73 81.0589   7
  -5  -3   1 1569.28 104.751   2
  -5  -3   1 1642.47 82.4534  11
  -5   3   1 1742.93 92.6371   2
  -5   3   1 1639.17 133.823  12
   5   3  -1 1635.41 80.3586   9
   5   3  -1 1559.80 80.7085   5
  -5   3   1 1589.23 81.9475   8
   5   3  -1 1652.66 80.4565   6
  -5   3   1 1668.46 148.957  13
   5   3  -1 1604.71 81.1813   8
  -4  -3   1 146.608 35.5387  13
   4  -3  -1 110.015 9.75753   7
  -4  -3   1 87.0781 25.5782   2
   4   3  -1 91.2432 7.51517   9
  -3  -3   1 43.0480 8.26541  11
  -3  -3   1 26.6945 4.65852   5
  -3  -3   1 23.6559 3.75305  10
  -3  -3   1 32.1413 23.5071  13
  -3  -3   1 25.9900 2.98272   9
   3  -3  -1 31.2663 17.9931   1
   3  -3  -1 31.4857 4.49820   7
  -3  -3   1 16.4703 4.51885   8
  -3  -3   1 75.9294 25.1559   1
   3  -3  -1 8.87126 16.2036   1
  -3  -3   1 -8.7217 18.6209   2
   3   3  -1 29.9517 7.31479  11
   3   3  -1 16.9226 4.00424   8
   3   3  -1 43.8408 21.6984   1
  -3   3   1 10.1335 5.29576   8
   3   3  -1 22.4007 4.26007   5
   3   3  -1 26.7453 3.52425  10
   3   3  -1 24.5225 2.80504   9
  -3   3   1 -3.1668 31.6754  12
  -2  -3   1 9.77479 2.94579  10
   2  -3  -1 8.97357 2.21158  10
   2  -3  -1 10.1938 2.87221   5
  -2  -3   1 11.5652 3.34628   5
  -2  -3   1 3.50716 2.01263   9
   2  -3  -1 14.9148 3.72776   7
   2  -3  -1 8.21693 8.02278   2
  -2  -3   1 8.61812 3.33937   8
  -2  -3   1 -14.817 18.1473   1
  -2  -3   1 14.1835 18.5907  13
  -2  -3   1 -10.821 13.6591   2
   2   3  -1 9.75195 2.75751  10
   2   3  -1 7.11061 1.95031   9
   2   3  -1 10.3859 3.41687   5
  -2   3   1 4.22414 26.7821  12
   2   3  -1 12.0772 18.3277   1
   2   3  -1 24.7976 7.45204  11
  -2   3   1 6.58397 2.98111  10
   2   3  -1 8.22950 2.96552   8
  -2   3   1 8.21827 3.02618   5
  -2   3   1 -19.588 24.3293  13
  -2   3   1 2.28075 3.40545   7
  -1  -3   1 9346.87 450.754   2
  -1  -3   1 8857.05 444.182   5
   1  -3  -1 9324.70 444.042  10
   1  -3  -1 9360.92 444.202   5
  -1  -3   1 8920.79 444.110  10
   1  -3  -1 9234.77 447.567   2
  -1  -3   1 8397.41 444.007   7
   1  -3  -1 8060.20 444.041   7
  -1  -3   1 9326.75 466.742   1
  -1  -3   1 8876.18 443.911   9
   1   3  -1 9327.73 455.307  13
  -1   3   1 8952.46 444.353  11
   1   3  -1 8649.06 466.637   1
   1   3  -1 8557.19 444.388  11
  -1   3   1 9999.99 446.130   3
  -1   3   1 8733.75 464.755   1
   1   3  -1 8669.99 443.900   9
  -1   3   1 9588.90 467.971  12
  -1   3   1 9316.30 444.120  10
  -1   3   1 8882.42 444.097   7
  -1   3   1 9230.23 444.149   5
  -1   3   1 9631.52 466.740  13
   1   3  -1 9263.69 455.288  12
   1   3  -1 8954.70 444.244   5
   0  -3   1 311.592 37.7216   1
   0  -3   1 293.579 22.8068   2
   0  -3   1 265.776 14.2747   9
   0  -3   1 270.990 14.8006  10
   0  -3  -1 278.568 14.3223   9
   0  -3  -1 309.676 23.9491   2
   0  -3  -1 265.778 15.4952   7
   0  -3  -1 320.280 14.8244  10
   0  -3   1 274.680 15.0130   5
   0  -3  -1 223.754 31.0380   1
   0  -3  -1 317.756 15.3420   5
   0   3   1 289.729 14.4264   9
   0   3   1 265.160 15.5434   7
   0   3  -1 261.927 35.7610   1
   0   3   1 295.233 15.4355   8
   0   3  -1 250.841 14.3011   9
   0   3   1 325.366 15.1954  10
   0   3   1 297.186 31.4815  13
   0   3   1 300.852 18.6078   3
   0   3  -1 321.267 36.0343  13
   0   3   1 246.477 33.5183   1
  -1  -3  -1 217.100 12.3209   8
  -1  -3  -1 248.823 15.4208  11
   1  -3   1 222.533 11.5175   5
   1  -3   1 232.432 11.4066  10
   1  -3   1 204.478 17.6844   2
  -1  -3  -1 207.986 11.4792  10
  -1  -3  -1 202.884 10.8807   9
  -1  -3  -1 206.027 33.4632   1
  -1  -3  -1 200.113 12.5156   7
  -1  -3  -1 232.701 38.4798  13
  -1  -3  -1 227.058 28.0312   2
  -1  -3  -1 204.255 12.1176   5
   1  -3   1 207.463 10.5376   9
   1  -3   1 193.196 11.2840   7
   1  -3   1 226.707 32.9980   1
   1  -3   1 183.179 31.8251   1
   1   3   1 223.789 11.9735   8
   1   3   1 202.923 33.0620   1
  -1   3  -1 202.007 11.2583   7
   1   3   1 218.969 11.8971  10
   1   3   1 197.118 10.9412   9
   1   3   1 190.333 15.7054   3
  -1   3  -1 199.922 10.7045   9
   1   3   1 183.634 27.4767  12
  -1   3  -1 247.670 37.5390  12
  -1   3  -1 222.052 40.2432  13
   1   3   1 210.839 12.3739   5
   2  -3   1 243.429 21.0335   2
  -2  -3  -1 291.482 14.8386   5
  -2  -3  -1 244.981 14.5695   8
  -2  -3  -1 197.095 31.5745   2
  -2  -3  -1 266.417 41.0265   1
  -2  -3  -1 276.149 13.9717  10
  -2  -3  -1 251.000 13.3171   9
   2  -3   1 254.246 13.7329   5
   2  -3   1 256.300 13.5756  10
   2  -3   1 205.809 35.4651   1
   2  -3   1 229.651 13.7257   7
   2   3   1 257.553 13.4158   9
   2   3   1 233.241 40.3868   1
   2   3   1 266.817 14.8951   5
   2   3   1 267.092 17.3337  11
  -2   3  -1 243.234 13.7479   7
   2   3   1 255.121 14.4301   8
   2   3   1 281.494 14.3054  10
  -2   3  -1 248.819 48.9456  13
  -2   3  -1 255.480 14.6457   8
  -2   3  -1 284.664 45.4378  12
   2   3   1 246.307 19.1669   3
   3  -3   1 1817.34 90.4755   7
   3  -3   1 1701.05 115.819   1
  -3  -3  -1 1816.21 90.2642   9
  -3  -3  -1 1784.95 91.7367  11
  -3  -3  -1 1808.05 90.9141   8
  -3  -3  -1 1846.53 90.8881   5
  -3  -3  -1 1749.88 120.562   1
   3  -3   1 1833.83 90.2304  10
  -3  -3  -1 1855.40 90.5440  10
  -3  -3  -1 1846.29 108.470   2
  -3  -3  -1 1891.28 127.770  13
   3   3   1 1949.82 124.107   1
  -3   3  -1 1839.48 91.1087   8
   3   3   1 1889.97 110.759  12
  -3   3  -1 1690.86 129.992  13
   3   3   1 1870.57 90.5585  10
   3   3   1 1787.99 90.8427   8
   3   3   1 1840.71 90.2735   9
  -3   3  -1 1899.86 90.3985   7
   3   3   1 1844.71 91.6098  11
   3   3   1 1892.94 90.8573   5
  -3   3  -1 1892.87 118.029   1
   3   3   1 1799.00 95.0750   3
  -3   3  -1 1872.52 125.025  12
   3   3   1 1772.54 93.3024   4
  -4  -3  -1 10.8482 10.3879  11
  -4  -3  -1 29.5407 24.8360   2
  -4  -3  -1 14.4916 4.63820  10
  -4  -3  -1 9.00999 6.28183   8
  -4   3  -1 14.4495 6.66262   8
   4   3   1 6.49418 7.75262   4
   4   3   1 18.5147 9.88207   3
   4   3   1 17.0466 5.57718   5
   4   3   1 14.1987 4.56047  10
   4   3   1 11.7781 3.83735   9
   4   3   1 8.18677 5.74711   8
  -5  -3  -1 870.712 44.4883  11
  -5  -3  -1 857.102 72.9110   2
  -5  -3  -1 624.858 103.171  13
  -5  -3  -1 790.113 41.3545   5
  -5  -3  -1 777.452 68.5265  12
  -5  -3  -1 856.976 42.3394   8
   5   3   1 758.197 40.4189  10
  -5   3  -1 822.874 98.1775  12
   5   3   1 811.516 48.1141   3
  -5   3  -1 620.617 120.874  13
  -5   3  -1 790.496 42.6766   8
   5   3   1 813.579 40.1961   9
   5   3   1 750.235 40.5570   5
  -5   3  -1 821.116 57.6877   2
  -6  -3  -1 152.240 18.5194   8
  -6  -3  -1 101.516 39.0942   2
  -6  -3  -1 139.349 15.0586   5
  -6  -3  -1 198.509 17.9432  11
   6   3   1 184.128 12.0484   9
  -6   3  -1 189.803 32.1964   2
  -7  -3  -1 -7.4511 15.8820  11
  -7  -3  -1 -5.7610 11.1796   8
  -7  -3  -1 32.3579 40.2923   2
   7   3   1 -1.5528 5.36812   9
  -7   3  -1 9.81536 13.0266   8
  -7   3  -1 8.23580 28.5303   2
  -8  -3  -1 6.12937 13.7535   8
  -8  -3  -1 18.7711 17.8115  11
   8   3   1 10.9311 6.59543   6
   8   3   1 12.2875 6.41297   9
  -8   3  -1 19.4869 15.0278   8
  -9  -3  -1 224.396 27.0749   8
   9   3   1 268.583 17.1950   6
  -9   3  -1 218.108 23.6032   8
   9   3   1 281.612 17.7105   9
  -9  -4   1 72.8522 15.5187   8
   9   4  -1 96.0961 9.33490   6
  -9   4   1 109.019 19.5996   8
  -8  -4   1 -2.9960 11.9106   8
  -8   4   1 5.38383 14.4966   8
   8   4  -1 0.68554 6.37825   9
   8   4  -1 2.45953 6.17069   6
  -7  -4   1 356.478 25.3407   8
  -7   4   1 291.791 48.5286   2
   7   4  -1 369.020 20.7511   9
   7   4  -1 384.067 20.5054   6
  -7   4   1 356.220 27.8821   8
   6  -4  -1 80.9407 9.62324   7
  -6  -4   1 79.5883 14.5412  11
  -6  -4   1 41.4333 36.8421   2
  -6   4   1 43.6258 22.6818   2
   6   4  -1 69.2528 6.60356   6
   6   4  -1 62.1755 6.25697   9
  -6   4   1 52.7218 11.4932   8
  -5  -4   1 380.783 22.1780   8
   5  -4  -1 357.639 21.7687   7
  -5  -4   1 361.992 25.9704  11
  -5   4   1 378.453 23.7253   8
  -5   4   1 278.473 80.5712  13
   5   4  -1 372.804 19.6381   9
   5   4  -1 377.123 21.4695   8
   5   4  -1 339.828 21.1548   5
  -4  -4   1 45.5727 27.6901   2
  -4  -4   1 17.5788 35.0852  13
  -4  -4   1 19.0607 6.34624   8
   4  -4  -1 28.3356 5.96361   7
   4   4  -1 15.0840 3.64914   9
   4   4  -1 12.1798 5.22852   8
  -4   4   1 -20.560 46.2688  13
  -4   4   1 62.4253 45.0104  12
  -4   4   1 9.47973 6.82544   8
   4   4  -1 14.7601 5.31570   5
   3  -4  -1 1653.92 119.791   1
   3  -4  -1 1997.38 121.429   1
  -3  -4   1 1921.01 93.8804  10
  -3  -4   1 2031.15 94.0234   8
   3  -4  -1 1877.81 93.8936   7
  -3  -4   1 1954.95 94.3116   5
  -3  -4   1 1987.77 124.234  13
  -3  -4   1 1802.85 95.2620  11
   3  -4  -1 1873.98 93.6825   5
  -3  -4   1 2061.21 112.821   2
  -3  -4   1 2044.80 129.075   1
  -3  -4   1 1883.00 93.9221   9
  -3   4   1 1733.64 138.973  12
   3   4  -1 1897.79 126.914   1
  -3   4   1 1916.39 141.818  13
   3   4  -1 1917.11 94.0287   5
   3   4  -1 1866.63 93.9160   8
   3   4  -1 1886.90 93.4785   9
   3   4  -1 1890.42 95.2315  11
   3   4  -1 1838.28 93.6480  10
  -3   4   1 1840.91 94.4300   8
   2  -4  -1 174.952 11.0640   7
  -2  -4   1 192.198 11.7031   5
  -2  -4   1 104.225 31.1098   1
  -2  -4   1 149.451 25.9896   2
   2  -4  -1 171.835 10.6901   5
   2  -4  -1 173.013 9.85500  10
  -2  -4   1 186.295 11.8440   7
  -2  -4   1 159.140 9.58408   9
  -2  -4   1 178.387 10.6596  10
   2  -4  -1 151.324 19.4123   2
   2   4  -1 176.225 10.6042   8
   2   4  -1 160.598 9.65318   9
  -2   4   1 169.612 11.1170   7
   2   4  -1 159.734 11.3827   5
   2   4  -1 170.608 10.6003  10
  -2   4   1 164.981 41.1561  13
  -2   4   1 169.990 10.9278   5
  -2   4   1 165.423 11.0530  10
  -2   4   1 153.184 38.6667  12
  -1  -4   1 1459.82 71.4357   5
  -1  -4   1 1430.47 70.9603   9
   1  -4  -1 1438.68 71.2256  10
   1  -4  -1 1388.81 95.4193   1
  -1  -4   1 1416.41 71.3365  10
   1  -4  -1 1468.69 71.5256   5
  -1  -4   1 1515.58 100.837   1
   1  -4  -1 1493.25 77.3695   2
   1  -4  -1 1306.83 71.3711   7
  -1  -4   1 1362.11 71.3246   7
  -1  -4   1 1543.73 82.0730   2
  -1   4   1 1334.81 97.9091   1
  -1   4   1 1550.77 72.4879  11
  -1   4   1 1515.28 104.137  12
   1   4  -1 1447.20 71.3780   8
   1   4  -1 1455.49 71.6441   5
   1   4  -1 1475.41 72.6465  11
  -1   4   1 1402.84 71.4875   5
  -1   4   1 1391.28 71.4095  10
  -1   4   1 1426.99 71.4969   7
  -1   4   1 1487.56 99.9983  13
   1   4  -1 1543.15 90.7752  13
   1   4  -1 1412.36 70.9944   9
   1   4  -1 1381.22 90.1853  12
  -1   4   1 1530.85 74.2861   3
   1   4  -1 1316.31 98.3295   1
   0  -4  -1 245.702 13.2198  10
   0  -4  -1 242.675 14.2122   7
   0  -4   1 228.481 13.4656   5
   0  -4   1 183.501 35.4840   1
   0  -4   1 232.763 13.4066   7
   0  -4   1 235.469 12.3577   9
   0  -4   1 243.850 13.2912  10
   0  -4   1 271.655 25.6097   2
   0  -4  -1 263.730 27.4538   2
   0  -4  -1 253.438 14.1167   5
   0  -4  -1 227.521 12.4412   9
   0  -4  -1 233.073 37.0916   1
   0   4   1 247.667 45.2409  12
   0   4   1 247.135 14.2953   8
   0   4   1 239.357 14.9913   7
   0   4   1 280.357 13.8730  10
   0   4   1 199.544 38.0964  13
   0   4   1 261.508 14.0726   5
   0   4   1 235.673 17.8958   3
   0   4  -1 239.494 39.1717   1
   0   4   1 249.048 12.5773   9
   0   4   1 236.633 39.7389   1
   0   4  -1 258.748 41.5982  12
   0   4  -1 236.924 13.6995   7
   0   4  -1 251.074 45.0258  13
   0   4  -1 228.992 12.4742   9
  -1  -4  -1 565.528 60.3292   1
  -1  -4  -1 601.309 32.4525   7
   1  -4   1 662.899 39.0689   2
  -1  -4  -1 605.763 46.5381   2
  -1  -4  -1 605.948 31.3010   9
  -1  -4  -1 624.365 34.1041  11
   1  -4   1 640.673 31.6671  10
  -1  -4  -1 635.033 32.3787   5
   1  -4   1 628.947 31.0795   9
   1  -4   1 649.973 60.0667   1
   1  -4   1 649.682 31.8378   5
  -1  -4  -1 636.382 31.8116  10
   1  -4   1 606.833 31.7681   7
  -1   4  -1 696.642 61.5528  12
   1   4   1 582.994 62.8211  12
   1   4   1 613.974 31.3950   9
  -1   4  -1 612.903 31.1589   9
  -1   4  -1 760.011 68.1581  13
   1   4   1 635.735 32.0404  10
   1   4   1 609.364 36.6219   3
   1   4   1 675.171 34.5323  11
   1   4   1 631.623 32.0848   5
  -1   4  -1 636.750 31.7479   7
   1   4   1 636.185 32.2383   8
   1   4   1 547.488 57.5898   1
  -2  -4  -1 28.1934 23.9800   2
   2  -4   1 67.1552 27.7966   1
  -2  -4  -1 54.4459 6.59658   8
  -2  -4  -1 70.7390 7.07724  10
  -2  -4  -1 14.9011 28.6955  13
   2  -4   1 45.0481 11.8905   2
   2  -4   1 13.1563 23.5311   1
  -2  -4  -1 39.2795 25.3326   1
   2  -4   1 58.9475 6.57569   5
  -2  -4  -1 72.6849 5.42288   9
   2  -4   1 60.3418 6.17628  10
   2   4   1 43.7087 10.3400   3
   2   4   1 50.9702 5.46875  10
  -2   4  -1 69.8416 6.78919   7
   2   4   1 82.7644 8.25041   5
   2   4   1 47.6656 26.6613   1
   2   4   1 66.8778 6.18418   9
   2   4   1 48.3123 5.74731   8
  -2   4  -1 71.9423 32.3326  12
   3  -4   1 1209.76 59.0156   5
  -3  -4  -1 1299.36 101.234  13
  -3  -4  -1 1190.25 60.0379   5
  -3  -4  -1 1158.05 94.3546   1
  -3  -4  -1 1181.36 59.7645   8
   3  -4   1 1177.08 59.3209   7
   3  -4   1 1213.59 58.9443  10
   3  -4   1 1076.19 88.8736   1
  -3  -4  -1 1166.30 61.6842  11
  -3  -4  -1 1261.72 82.1628   2
  -3   4  -1 1305.64 107.550  13
   3   4   1 1192.03 59.6904   8
   3   4   1 1164.53 65.3374   3
   3   4   1 1188.13 93.5964   1
   3   4   1 1189.27 61.4057  11
  -3   4  -1 1237.52 60.1454   8
   3   4   1 1133.62 58.9290   9
   3   4   1 1143.85 59.4550   5
   3   4   1 1179.29 59.3546  10
   3   4   1 1165.15 63.5042   4
  -3   4  -1 1201.56 102.364  12
  -4  -4  -1 32.1805 12.5531  11
  -4  -4  -1 -9.9496 7.77799   5
  -4  -4  -1 9.78200 7.08317   8
   4   4   1 5.08859 11.6756   3
   4   4   1 -0.3147 6.36330   8
  -4   4  -1 -59.388 43.5217  12
   4   4   1 11.8957 5.58079   5
   4   4   1 5.73150 4.18570   9
   4   4   1 -44.806 31.9982  12
  -4   4  -1 8.40655 7.65114   8
   4   4   1 6.07975 5.20760  10
  -4   4  -1 10.8691 53.3890  13
  -5  -4  -1 434.877 62.3441   2
   5  -4   1 451.588 24.8724   7
  -5  -4  -1 400.126 30.7024  11
  -5  -4  -1 486.207 26.5614   8
   5   4   1 436.094 23.3896   9
   5   4   1 461.090 34.9656   3
   5   4   1 411.407 24.1247  10
   5   4   1 417.116 24.6672   5
  -5   4  -1 460.660 27.0306   8
  -6  -4  -1 13.6371 10.5188   8
  -6  -4  -1 -43.566 35.1043   2
  -6  -4  -1 23.3482 15.1863  11
  -6   4  -1 8.63534 11.1690   8
   6   4   1 21.8799 5.53366   9
   6   4   1 9.30763 7.18729   5
  -6   4  -1 11.3444 21.7432   2
  -7  -4  -1 729.483 41.1425   8
  -7  -4  -1 714.845 43.7725  11
  -7   4  -1 631.070 64.4990   2
  -7   4  -1 717.628 43.3040   8
   7   4   1 752.224 36.9707   9
   7   4   1 680.415 38.1986   5
  -8  -4  -1 -22.021 13.4367   8
  -8  -4  -1 -8.2160 17.8463  11
  -8   4  -1 5.86134 15.9740   8
   8   4   1 -8.0304 6.75282   6
   8   4   1 3.12373 6.71025   9
  -9  -4  -1 -5.6491 21.0696  11
  -9  -4  -1 -11.714 15.3908   8
  -9   4  -1 -6.9046 17.3730   8
   9   4   1 2.57239 7.25749   9
   9   4   1 -3.4010 7.25379   6
  -9  -5   1 65.4789 15.9720   8
  -9  -5   1 117.588 23.0045  11
  -9   5   1 100.096 20.3416   8
   9   5  -1 94.7842 9.90306   6
   9   5  -1 94.0333 9.84215   9
  -8  -5   1 -15.899 12.9773   8
  -8  -5   1 -13.646 18.9634  11
   8   5  -1 -0.3031 7.02279   9
  -8   5   1 -9.3302 15.1204   8
   8   5  -1 3.13817 6.77310   6
   7  -5  -1 175.267 19.2056   7
  -7  -5   1 180.450 25.2809  11
  -7  -5   1 186.246 20.4522   8
  -7   5   1 161.490 17.7586   8
   7   5  -1 208.698 14.3895   9
   7   5  -1 190.104 13.6422   6
  -6  -5   1 14.6999 15.3151  11
  -6  -5   1 13.3176 9.83035   8
   6  -5  -1 14.3678 10.0887   7
  -6  -5   1 7.75356 36.9470   2
   6   5  -1 17.7461 5.98740   6
  -6   5   1 11.5699 12.0865   8
   6   5  -1 31.5615 5.68997   9
  -5  -5   1 580.505 71.0270   2
  -5  -5   1 672.056 34.5606   8
   5  -5  -1 683.198 34.6751   7
  -5  -5   1 597.499 38.1157  11
   5   5  -1 600.995 34.1621   5
   5   5  -1 633.648 32.5582   9
  -5   5   1 617.493 36.1398   8
  -4  -5   1 -49.901 27.1259   2
  -4  -5   1 -10.780 37.8761  13
   4  -5  -1 20.4542 7.27946   7
  -4  -5   1 0.88722 7.44774   8
   4   5  -1 14.8957 6.84963   5
  -4   5   1 26.9778 55.8478  12
   4   5  -1 5.92957 5.86051   8
  -4   5   1 -22.378 55.3293  13
   4   5  -1 8.63906 4.07906   9
  -4   5   1 -3.6670 8.07731   8
  -3  -5   1 -12.356 24.8773   2
  -3  -5   1 9.63373 7.10941   8
   3  -5  -1 3.82173 6.13086   7
   3  -5  -1 11.5778 13.5775   2
   3  -5  -1 11.3442 3.42270  10
   3  -5  -1 14.7187 4.74919   5
  -3   5   1 -32.650 47.8975  12
   3   5  -1 1.61310 3.67035   9
  -3   5   1 9.66644 7.21461   4
   3   5  -1 7.67447 4.96203   8
   3   5  -1 7.24641 5.97133   5
  -3   5   1 44.6278 48.7862  13
  -2  -5   1 70.1509 22.5031   2
   2  -5  -1 41.9967 33.4345   1
   2   5  -1 20.7940 28.9418   1
  -2   5   1 78.5665 12.3927   3
   2   5  -1 45.7846 27.1302  12
  -2   5   1 43.1420 39.1254  12
  -2   5   1 68.3535 41.2515  13
  -1  -5   1 1358.59 65.6417   5
   1  -5  -1 1279.14 65.6510   7
  -1  -5   1 1261.38 65.4125   7
   1  -5  -1 1358.90 73.8280   2
  -1  -5   1 1285.86 65.4542  10
  -1  -5   1 1264.18 99.9986   1
   1  -5  -1 1334.54 65.7344   5
   1  -5  -1 1276.19 96.1691   1
  -1  -5   1 1274.60 64.9079   9
   1  -5  -1 1320.32 65.2981  10
   1   5  -1 1267.76 65.5236   8
   1   5  -1 1330.47 91.1532  13
  -1   5   1 1272.91 67.0863  11
   1   5  -1 1269.98 92.8150  12
  -1   5   1 1428.52 104.877  13
  -1   5   1 1361.34 69.5657   3
  -1   5   1 1356.50 65.6592  10
   1   5  -1 1265.70 64.9476   9
  -1   5   1 1352.77 65.8076   5
   1   5  -1 1418.15 67.7281  11
  -1   5   1 1386.58 69.1911   4
   1   5  -1 1276.52 65.8517   5
   1   5  -1 1215.28 99.4314   1
  -1   5   1 1459.10 108.046  12
  -1   5   1 1272.46 65.7794   7
   0  -5   1 677.784 34.6923   7
   0  -5   1 718.301 34.6785   5
   0  -5   1 695.935 33.7889   9
   0  -5  -1 677.764 34.4822  10
   0  -5   1 715.688 34.5580  10
   0  -5  -1 668.340 33.8270   9
   0  -5   1 715.138 70.6030   1
   0  -5  -1 646.815 34.9658   7
   0  -5  -1 555.881 62.3867   1
   0  -5   1 760.912 46.7917   2
   0  -5  -1 661.644 35.1199   5
   0   5  -1 671.831 69.0939   1
   0   5   1 613.250 66.1593   1
   0   5   1 656.477 35.1602   8
   0   5   1 686.991 35.1282   5
   0   5   1 677.050 33.9002   9
   0   5   1 708.303 39.0955   4
   0   5  -1 675.655 69.2070  12
   0   5   1 662.886 35.6441   7
   0   5  -1 736.355 72.7357  13
   0   5   1 638.257 66.8283  13
   0   5   1 677.616 34.9649  10
   0   5  -1 653.261 34.9584   7
   0   5  -1 684.748 33.8892   9
   0   5   1 710.307 38.0785  11
   0   5   1 703.213 40.2757   3
   1  -5   1 1114.06 51.4214   5
  -1  -5  -1 1025.03 51.9600   5
  -1  -5  -1 1006.13 51.3168  10
   1  -5   1 1028.57 50.5449   9
   1  -5   1 1084.77 51.2650  10
   1  -5   1 1058.77 60.2288   2
   1  -5   1 993.674 51.2280   7
   1  -5   1 1034.33 87.8112   1
  -1  -5  -1 995.635 51.9277   7
  -1  -5  -1 994.690 67.6356   2
  -1  -5  -1 1017.77 50.7771   9
  -1  -5  -1 929.822 88.2419   1
   1   5   1 902.838 51.5698  10
   1   5   1 1034.95 53.9971  11
   1   5   1 976.971 51.7899   5
   1   5   1 1000.22 80.9949  13
   1   5   1 1064.90 57.3433   3
   1   5   1 893.885 86.0843   1
  -1   5  -1 1050.29 51.3182   7
   1   5   1 1028.72 50.8513   9
   1   5   1 1123.90 87.6530  12
   1   5   1 1037.18 51.7909   8
   1   5   1 1039.69 55.8354   4
  -1   5  -1 1023.69 90.1884  12
  -1   5  -1 1065.83 50.6489   9
  -1   5  -1 1096.40 95.8451  13
   2  -5   1 172.873 10.8229   5
   2  -5   1 158.807 25.2625   2
  -2  -5  -1 130.832 13.1720   8
  -2  -5  -1 107.070 28.3148   2
   2  -5   1 178.580 11.7780   7
  -2  -5  -1 168.031 14.8493   7
   2  -5   1 169.068 10.6523  10
   2   5   1 168.575 10.2784   9
   2   5   1 170.032 12.4053  10
   2   5   1 102.478 39.1324  12
  -2   5  -1 191.153 13.3468   8
   2   5   1 159.053 12.7168   5
   2   5   1 148.733 12.1620   8
   2   5   1 142.531 20.1177   3
  -2   5  -1 156.884 11.5379   7
  -2   5  -1 116.637 42.1307  12
  -2   5  -1 170.448 49.2767  13
   2   5   1 158.021 18.9953   4
  -3  -5  -1 753.297 70.5875   2
   3  -5   1 787.658 40.3175   7
  -3  -5  -1 848.033 41.1293   8
  -3  -5  -1 735.504 43.9967  11
   3  -5   1 859.101 39.9124   5
  -3  -5  -1 686.467 88.8725  13
   3  -5   1 854.020 39.8467  10
   3   5   1 773.704 48.5938   3
  -3   5  -1 718.217 92.4660  12
   3   5   1 800.188 40.9024   5
   3   5   1 798.968 40.6078  10
   3   5   1 774.730 40.7367   8
  -3   5  -1 694.321 100.151  13
   3   5   1 765.970 45.8018   4
   3   5   1 727.682 39.7011   9
  -3   5  -1 836.385 41.4576   8
   4  -5   1 21.2751 4.30768  10
  -4  -5  -1 41.8324 14.4882  11
  -4  -5  -1 32.7058 32.9952   2
  -4  -5  -1 17.5400 8.61355   8
   4   5   1 20.5434 6.32825  10
  -4   5  -1 89.6502 53.0206  12
   4   5   1 32.2212 13.9500   3
  -4   5  -1 122.017 62.3239  13
   4   5   1 17.3308 4.84731   9
   4   5   1 22.1652 7.16687   5
  -4   5  -1 19.6854 9.08670   8
  -5  -5  -1 841.225 49.9513  11
   5  -5   1 905.023 45.3845   7
  -5  -5  -1 912.164 83.3835   2
  -5  -5  -1 922.859 46.3201   8
   5   5   1 867.973 44.2184   9
   5   5   1 796.742 45.2940   5
   5   5   1 859.808 44.8185  10
  -5   5  -1 887.761 47.1264   8
  -6  -5  -1 8.70589 10.8303   8
  -6  -5  -1 6.49823 17.0436  11
   6  -5   1 12.1352 9.56714   7
  -6  -5  -1 -0.1468 39.5836   2
   6   5   1 2.00823 8.33909   5
  -6   5  -1 3.15289 11.6648   8
   6   5   1 9.82252 5.90926   9
   6   5   1 5.47918 6.97684  10
  -7  -5  -1 14.9326 12.7192   8
  -7  -5  -1 -10.980 18.3795  11
   7   5   1 -3.9498 9.08271   5
   7   5   1 8.49711 6.60938   9
  -7   5  -1 12.3649 13.9144   8
  -8  -5  -1 6.92516 14.5770   8
  -8  -5  -1 46.7349 20.5968  11
  -8   5  -1 14.3375 17.3344   8
   8   5   1 21.7278 7.47182   9
   8   5   1 14.7732 7.71702   6
  -9  -5  -1 161.549 25.7925  11
  -9  -5  -1 86.0247 17.6626   8
  -9   5  -1 76.0307 20.7927   8
   9   5   1 102.697 10.1663   6
  -8  -6   1 18.3562 13.7746   8
  -8   6   1 5.86216 16.5602   8
   8   6  -1 -3.3192 7.64368   9
   8   6  -1 -2.9694 7.22504   6
  -7  -6   1 223.378 22.8914   8
   7  -6  -1 251.335 22.5918   7
   7   6  -1 270.938 18.1777   9
  -7   6   1 274.589 26.8313   8
   7   6  -1 258.449 17.0912   6
  -6  -6   1 -18.536 41.0564   2
   6  -6  -1 43.2025 11.4307   7
  -6  -6   1 6.26570 11.2498   8
   6   6  -1 31.2080 7.21864   6
   6   6  -1 37.2942 6.61022   9
  -6   6   1 29.8033 13.7147   8
  -5  -6   1 5.19318 9.74009   8
   5  -6  -1 1.32682 9.86150   7
  -5  -6   1 -50.693 33.6128   2
   5   6  -1 3.08696 8.55368   5
  -5   6   1 5.80104 10.9606   8
   5   6  -1 -0.0367 5.53597   9
  -4  -6   1 185.922 16.5188   8
  -4  -6   1 122.820 38.8400   2
   4  -6  -1 203.863 16.4812   7
   4  -6  -1 167.452 13.1006   5
  -4   6   1 151.020 17.5008   8
   4   6  -1 174.890 14.3515   8
   4   6  -1 183.207 12.4614   9
   4   6  -1 180.624 16.1506   5
   3  -6  -1 755.393 36.3546   5
   3  -6  -1 744.469 48.0446   2
  -3  -6   1 783.343 37.8509   7
   3  -6  -1 613.188 36.7554   7
  -3  -6   1 595.406 63.6469   2
   3  -6  -1 723.433 35.3667  10
   3   6  -1 650.368 35.3938   9
   3   6  -1 640.185 36.0811   8
  -3   6   1 719.445 112.864  13
   3   6  -1 726.192 37.2760   5
   2  -6  -1 52.9760 5.15991  10
  -2  -6   1 21.0048 22.9110   2
   2  -6  -1 40.3515 17.0044   2
   2  -6  -1 46.6866 7.56385   7
  -2  -6   1 53.1613 8.85023   7
  -2   6   1 58.7245 11.6923   4
   2   6  -1 43.1519 4.67329   9
   2   6  -1 53.6099 31.3422  13
  -2   6   1 36.1831 10.4488   3
  -2   6   1 36.6334 47.0403  12
  -2   6   1 49.1608 6.97130  10
   2   6  -1 59.0361 7.85889   5
  -2   6   1 41.1327 7.49578   5
   2   6  -1 35.3589 6.35542   8
   1  -6  -1 40.0669 17.8315   2
  -1  -6   1 43.4966 7.34805   7
  -1  -6   1 33.6464 3.65274   9
   1  -6  -1 31.3639 3.15046   9
  -1  -6   1 46.3570 22.5449   2
   1  -6  -1 50.0110 7.82065   7
   1   6  -1 28.2910 3.85567   9
  -1   6   1 18.2106 11.2247   3
   1   6  -1 48.0004 6.91067   5
  -1   6   1 46.8144 6.84813  10
   1   6  -1 30.2905 6.12641   8
  -1   6   1 37.3359 6.99928   5
   1   6  -1 -25.885 35.2791  12
  -1   6   1 36.9413 11.5941   4
  -1   6   1 29.5497 12.2010  11
  -1   6   1 79.2006 44.7276  12
  -1   6   1 -25.411 39.0074  13
   0  -6   1 7.79896 2.62275   9
   0  -6  -1 -19.902 19.8510   2
   0  -6  -1 21.6025 7.59168   7
   0  -6   1 11.5438 17.1348   2
   0  -6  -1 8.70861 2.83034   9
   0  -6   1 13.3861 6.41601   7
   0   6  -1 31.9988 34.5800  12
   0   6   1 5.13468 30.1869  13
   0   6   1 -4.2056 9.65325   4
   0   6   1 13.6041 10.5818   3
   0   6  -1 7.98234 3.16928   9
   0   6  -1 43.1650 38.3574  13
   0   6   1 7.85045 39.0649  12
   0   6   1 15.2344 3.28380   9
   0   6   1 -2.2238 5.73935  10
   0   6   1 18.0362 6.44660   5
  -1  -6  -1 1320.21 71.8306   9
   1  -6   1 1480.95 71.5855   9
   1  -6   1 1393.84 72.4163   7
  -1  -6  -1 1466.32 73.2710   7
   1  -6   1 1569.21 83.3077   2
  -1   6  -1 1484.63 71.7059   9
   1   6   1 1431.52 109.011  13
   1   6   1 1517.64 78.3196   4
   1   6   1 1475.21 79.6800   3
  -1   6  -1 1290.41 121.889  13
  -1   6  -1 1380.39 73.0012   7
   1   6   1 1491.37 73.0481   5
   1   6   1 1431.32 71.8813   9
   1   6   1 1444.25 110.591  12
   1   6   1 1539.04 75.5045  11
   1   6   1 1507.26 72.7971  10
  -2  -6  -1 -32.134 26.3110   2
   2  -6   1 8.04008 16.9565   2
  -2  -6  -1 -1.7143 9.86074   7
   2  -6   1 12.0574 6.39602   7
   2   6   1 15.2276 4.34742   9
   2   6   1 31.4011 14.3030   3
  -2   6  -1 12.6805 7.89950   8
  -2   6  -1 6.13530 49.4461  13
   2   6   1 12.2074 10.6629   4
   2   6   1 22.4878 7.02606   5
   2   6   1 8.30534 6.30284  10
  -2   6  -1 11.4870 46.1411  12
  -3  -6  -1 977.829 52.8991  11
   3  -6   1 982.226 48.8171   7
  -3  -6  -1 835.966 77.7262   2
  -3  -6  -1 1039.19 50.9221   7
  -3  -6  -1 1011.03 49.7323   8
   3  -6   1 918.108 60.9880   2
   3   6   1 785.412 99.9596  12
   3   6   1 968.641 55.3345   4
   3   6   1 943.545 49.2248   5
   3   6   1 916.250 48.8058  10
  -3   6  -1 859.981 119.902  13
   3   6   1 930.113 57.8488   3
  -3   6  -1 975.366 49.8641   8
  -3   6  -1 992.515 116.814  12
  -4  -6  -1 -13.283 36.9498   2
   4  -6   1 25.6034 8.53889   7
  -4  -6  -1 -1.1171 10.2858   8
  -4  -6  -1 20.1528 15.8906  11
   4  -6   1 11.3305 5.52701   5
   4  -6   1 14.4535 5.34436  10
  -4   6  -1 3.79422 10.1492   8
   4   6   1 9.73653 5.43846   9
   4   6   1 14.1938 8.18885   5
   4   6   1 18.6197 7.31257  10
   4   6   1 13.2530 15.5036   3
   5  -6   1 3.88038 9.81170   7
  -5  -6  -1 -5.2969 10.8630   8
  -5  -6  -1 27.8787 42.8335   2
  -5  -6  -1 15.7952 17.3533  11
   5   6   1 18.9932 7.75548  10
   5   6   1 20.4042 6.04256   9
   5   6   1 20.0261 8.89435   5
  -5   6  -1 -2.2772 11.5693   8
  -6  -6  -1 14.1637 18.2717  11
   6  -6   1 39.1495 11.0967   7
  -6  -6  -1 21.6386 12.5111   8
  -6   6  -1 31.5828 13.4790   8
   6   6   1 15.1900 8.49042  10
   6   6   1 21.3055 6.79113   9
   6   6   1 24.5587 10.1663   5
  -7  -6  -1 220.596 25.3942  11
  -7  -6  -1 247.661 23.5050   8
   7   6   1 235.415 20.9877   5
  -7   6  -1 189.862 21.0417   8
   7   6   1 221.300 16.5634   9
  -8  -6  -1 -12.450 22.7969  11
  -8  -6  -1 -3.6774 14.7050   8
   8   6   1 13.3360 8.24165   6
   8   6   1 4.65325 11.0281   5
   8   6   1 3.41260 8.12034   9
  -8   6  -1 -2.6381 17.1969   8
   8  -7  -1 -5.1138 13.5798   7
  -8  -7   1 -15.853 14.2476   8
   8   7  -1 -0.5577 7.93092   6
  -8   7   1 4.04763 17.1595   8
   8   7  -1 2.82568 8.54382   9
  -7  -7   1 77.2558 14.4111   8
   7  -7  -1 53.0293 13.0250   7
   7   7  -1 65.9503 8.86930   9
   7   7  -1 52.9702 8.64720   6
  -7   7   1 74.6667 16.6233   8
   6  -7  -1 -13.798 12.1464   7
  -6  -7   1 8.75737 12.0223   8
   6   7  -1 -9.4047 7.08734   9
   6   7  -1 -7.3068 7.57511   6
  -6   7   1 0.16884 14.5223   8
  -5  -7   1 597.391 37.2365   7
   5  -7  -1 567.437 32.2176   7
  -5  -7   1 490.746 31.2667   8
   5   7  -1 554.454 28.3891   9
  -5   7   1 491.058 33.4520   8
   5   7  -1 444.809 31.6571   5
  -4  -7   1 164.188 16.0045   7
  -4  -7   1 60.8251 39.5586   2
   4  -7  -1 165.551 16.8865   7
  -4   7   1 118.013 14.4399   8
   4   7  -1 138.388 12.0199   9
   4   7  -1 120.694 12.6075   5
   3  -7  -1 -16.332 20.2184   2
   3  -7  -1 -4.1629 9.13845   7
  -3  -7   1 13.7737 31.9835   2
  -3  -7   1 2.21625 11.0643   7
   3   7  -1 4.79452 5.08194   9
   3   7  -1 6.71242 8.65343   5
  -3   7   1 -10.135 18.3881  11
   2  -7  -1 95.2048 10.0827   7
  -2  -7   1 109.665 11.3263   7
   2  -7  -1 93.1102 22.7281   2
  -2   7   1 81.6539 10.0023   5
   2   7  -1 85.1151 10.1748   5
   2   7  -1 86.2199 9.19871   9
   1  -7  -1 1083.26 69.7537   2
   1  -7  -1 1092.17 53.8630   9
  -1  -7   1 1069.24 55.6851   7
   1  -7  -1 1065.63 55.8525   7
  -1   7   1 1171.83 61.9488   4
   1   7  -1 1017.54 102.330  12
  -1   7   1 1003.67 118.289  13
   1   7  -1 916.946 98.2645  13
  -1   7   1 1005.11 55.6002  10
   1   7  -1 1109.80 54.2545   9
  -1   7   1 1187.86 56.2882   5
  -1   7   1 1213.56 62.7948   3
  -1   7   1 874.715 123.776  12
  -1   7   1 1151.23 59.3191  11
   0  -7   1 38.2718 21.7524   2
   0  -7  -1 19.0417 23.6245   2
   0  -7  -1 17.9234 9.67155   7
   0  -7   1 26.5812 7.87450   7
   0  -7  -1 21.0382 3.46809   9
   0  -7   1 15.3071 3.44093   9
   0   7   1 44.2737 40.9529  13
   0   7   1 8.78913 17.2675  11
   0   7   1 -43.108 49.9660  12
   0   7   1 25.3916 7.69573  10
   0   7   1 27.5947 14.3436   3
   0   7   1 26.4413 12.3072   4
   0   7   1 4.10685 7.83507   5
   0   7   1 22.7426 4.14482   9
   0   7  -1 56.6410 18.8555  11
   0   7  -1 17.9768 4.25056   9
   1  -7   1 228.340 16.5140   7
   1  -7   1 239.796 12.6236   9
   1  -7   1 237.984 34.1545   2
  -1  -7  -1 245.610 18.8024   7
   1   7   1 223.751 13.8281   9
   1   7   1 218.578 25.8513   4
   1   7   1 272.901 55.8347  12
   1   7   1 225.438 17.0676  10
  -1   7  -1 234.620 13.1458   9
   1   7   1 210.396 17.9605   5
  -1   7  -1 298.913 62.5720  12
   1   7   1 179.993 50.5969  13
   1   7   1 237.386 28.0536   3
  -1   7  -1 237.966 60.1115  13
  -2  -7  -1 -1.0090 30.1781   2
   2  -7   1 -2.1130 20.6062   2
  -2  -7  -1 37.7787 11.6349   7
   2   7   1 3.22978 4.85333   9
   2   7   1 15.9725 7.68611  10
  -2   7  -1 8.65691 9.41292   8
   2   7   1 3.57753 14.7260   3
   2   7   1 22.5170 8.61996   5
  -3  -7  -1 193.479 21.1200   7
  -3  -7  -1 133.431 42.1863   2
   3  -7   1 197.681 28.7141   2
   3   7   1 175.563 24.4497   3
   3   7   1 169.232 16.0603  10
   3   7   1 180.212 12.7057   9
   3   7   1 171.256 17.0698   5
  -3   7  -1 150.963 17.9149   8
   4  -7   1 -6.2727 10.0438   7
  -4  -7  -1 43.1573 38.0101   2
  -4  -7  -1 16.2351 19.8388  11
  -4  -7  -1 -20.082 11.1579   8
  -4  -7  -1 11.1409 15.1604   7
   4   7   1 10.4950 8.51471  10
   4   7   1 0.21756 5.84999   9
   4   7   1 -5.6397 9.51402   5
  -4   7  -1 -0.6873 11.5728   8
   5  -7   1 439.663 26.7726   7
  -5  -7  -1 366.477 34.9261  11
  -5  -7  -1 382.135 27.2065   8
   5   7   1 369.443 22.4459   9
  -5   7  -1 386.975 29.1861   8
   5   7   1 365.985 26.6980   5
   5   7   1 387.740 24.7509  10
  -6  -7  -1 85.4580 22.0320  11
  -6  -7  -1 71.9953 14.5476   8
   6  -7   1 83.6684 12.8323   7
   6   7   1 85.4875 12.9489   5
   6   7   1 72.6033 8.51716   9
  -6   7  -1 73.0759 15.9576   8
   6   7   1 68.8894 10.5973  10
  -7  -7  -1 7.69153 14.7020   8
  -7  -7  -1 32.4250 23.2484  11
  -7   7  -1 -7.5112 15.8867   8
   7   7   1 1.20459 8.09573   9
   7   7   1 9.05270 11.5882   5
  -8  -7  -1 65.2659 26.6740  11
  -8  -7  -1 17.9614 16.4318   8
   8   7   1 32.3818 12.9171   5
  -8   7  -1 35.7129 19.0566   8
   8   7   1 56.3447 9.54966   9
   8   7   1 34.7229 9.35748   6
   7  -8  -1 88.2330 15.6642   7
  -7  -8   1 49.5942 15.6745   8
  -7   8   1 58.1519 19.0523   8
   7   8  -1 75.3320 10.0015   9
   7   8  -1 65.4768 9.94881   6
   6  -8  -1 55.4348 14.4435   7
  -6  -8   1 57.5063 20.0271   7
   6   8  -1 42.5437 9.26756   6
   6   8  -1 40.8486 8.77404   9
  -6   8   1 41.4294 16.9031   8
   5  -8  -1 68.2432 13.4532   7
  -5  -8   1 53.9754 17.6067   7
   5   8  -1 50.0498 8.41356   9
  -5   8   1 48.0680 14.8095   8
  -4  -8   1 25.6274 38.8803   2
   4  -8  -1 12.0394 23.6834   2
   4  -8  -1 16.6097 11.2563   7
  -4  -8   1 11.6081 15.6588   7
   4   8  -1 17.9554 7.14082   9
  -4   8   1 11.0670 13.1841   8
  -4   8   1 11.5997 22.8229  11
   3  -8  -1 846.716 43.9467   7
  -3  -8   1 752.767 45.2101   7
   3  -8  -1 828.233 60.5793   2
   3   8  -1 784.328 41.5836   9
  -3   8   1 853.132 51.3348  11
   2  -8  -1 8.46447 10.2518   7
  -2  -8   1 16.3612 32.4857   2
   2  -8  -1 15.0888 23.6710   2
  -2  -8   1 11.6669 10.8777   7
   2   8  -1 3.36269 5.60428   9
  -2   8   1 -5.0655 19.0040  11
  -1  -8   1 77.4499 32.4438   2
   1  -8  -1 95.3749 7.42451   9
   1  -8  -1 107.732 12.2871   7
  -1  -8   1 96.9129 11.6373   7
   1  -8  -1 58.9201 26.8690   2
  -1   8   1 76.5684 10.2876  10
   1   8  -1 92.7691 9.61427   9
  -1   8   1 69.1794 11.5306   5
  -1   8   1 61.2452 20.5138  11
   0  -8   1 75.9224 28.2173   2
   0  -8   1 141.535 15.6876   7
   0  -8  -1 133.138 13.1816   7
   0  -8  -1 63.7413 32.0069   2
   0   8   1 108.035 9.88884   9
   0   8   1 120.254 12.5840   5
   0   8  -1 121.507 9.73550   9
   0   8   1 115.035 11.2838  10
   0   8   1 117.334 27.2918  11
   1  -8   1 365.465 45.0923   2
   1  -8   1 330.047 22.2670   7
   1  -8   1 319.753 18.3147   9
  -1  -8  -1 333.526 24.7806   7
   1   8   1 326.543 35.8008   3
   1   8   1 384.900 23.2215  10
  -1   8  -1 375.039 19.0572   9
   1   8   1 335.582 24.2155   5
   1   8   1 359.437 19.5308   9
   2  -8   1 23.0736 9.68822   7
  -2  -8  -1 37.8201 13.8914   7
  -2  -8  -1 44.1728 34.5610   2
   2  -8   1 43.7070 25.7016   2
  -2   8  -1 11.4542 11.3321   8
   2   8   1 29.5145 10.3792   5
   2   8   1 23.7999 6.32866   9
   2   8   1 26.7537 9.44599  10
  -3  -8  -1 223.899 24.0097   7
   3  -8   1 172.798 32.0796   2
   3  -8   1 239.372 19.7601   7
   3   8   1 185.570 20.3055   5
   3   8   1 201.074 18.7626  10
  -3   8  -1 181.214 20.3754   8
   3   8   1 197.968 14.9182   9
  -4  -8  -1 83.6348 17.6918   7
   4  -8   1 92.7663 12.3811   7
   4   8   1 71.2103 8.57405   9
   4   8   1 57.7940 10.9519  10
  -4   8  -1 73.5544 14.4303   8
   4   8   1 76.2766 12.7369   5
  -5  -8  -1 110.878 20.9236   7
   5  -8   1 107.872 14.1360   7
  -5   8  -1 107.645 17.0159   8
   5   8   1 111.299 14.1250   5
   5   8   1 82.3039 9.93783   9
   5   8   1 91.1367 11.9138  10
  -6  -8  -1 -28.610 15.3490   8
   6  -8   1 -9.0180 12.1916   7
  -6  -8  -1 -34.707 24.4874   7
   6   8   1 -5.3332 12.3529   5
   6   8   1 2.74283 8.46400   9
  -6   8  -1 16.4027 15.5620   8
  -7  -8  -1 174.141 20.8466   8
   7  -8   1 284.363 25.4529   7
   7   8   1 240.479 25.7408   5
  -7   8  -1 156.788 22.3153   8
   7   8   1 260.786 19.1342   9
  -6  -9   1 -20.929 21.3345   7
   6  -9  -1 -23.881 14.9019   7
  -6   9   1 -15.766 17.0996   8
   6   9  -1 -8.6276 9.24373   6
   6   9  -1 -9.6444 8.87130   9
   5  -9  -1 275.691 26.2762   7
  -5  -9   1 268.097 30.9065   7
   5   9  -1 270.657 20.0602   9
  -4  -9   1 25.9419 16.4109   7
   4  -9  -1 10.7233 13.5721   7
   4   9  -1 0.58591 7.82160   9
  -4   9   1 56.8160 29.0247  11
  -4   9   1 -13.705 14.4830   8
  -3  -9   1 2.47910 14.3409   7
   3  -9  -1 0.13696 13.4677   7
   3   9  -1 -4.6917 7.36112   9
  -3   9   1 -7.2373 23.2734  11
  -2  -9   1 2.09321 13.9218   7
   2  -9  -1 0.28705 12.6132   7
   2  -9  -1 30.6597 27.5303   2
  -2  -9   1 20.2013 34.0869   2
  -2   9   1 53.1064 22.6228  11
   2   9  -1 9.06146 7.15240   9
   1  -9  -1 275.074 24.4500   7
  -1  -9   1 272.103 23.8190   7
  -1   9   1 284.729 16.3967   9
   1   9  -1 277.880 17.3696   9
  -1   9   1 276.761 33.1436  11
   0  -9   1 12.4435 10.6075   7
   0  -9  -1 7.99649 29.2680   2
   0  -9  -1 0.52944 13.5991   7
   0  -9   1 -12.034 28.9454   2
   0   9  -1 1.24399 5.43841   9
   0   9   1 6.79042 9.96992  10
   0   9   1 -8.0023 11.6216   5
   0   9   1 1.94249 5.85371   9
  -1  -9  -1 236.215 26.5349   7
   1  -9   1 274.022 22.6576   7
   1   9   1 276.129 18.0030   9
   1   9   1 303.878 22.3385  10
   1   9   1 272.418 24.9114   5
  -1   9  -1 331.117 17.3168   9
   2  -9   1 305.470 48.2694   2
  -2  -9  -1 258.046 26.4026   7
   2  -9   1 309.101 22.7165   7
   2   9   1 288.596 22.7270  10
   2   9   1 280.563 18.8428   9
  -2   9  -1 330.676 41.1601  11
  -2   9  -1 289.951 24.9552   8
   2   9   1 318.190 25.8201   5
   3  -9   1 129.276 14.1130   7
  -3  -9  -1 119.526 18.3707   7
  -3   9  -1 93.8726 15.7330   8
   3   9   1 114.204 10.2304   9
   3   9   1 136.414 13.3336  10
   3   9   1 127.280 15.2818   5
  -4  -9  -1 10.9957 18.2292   7
   4  -9   1 9.89517 12.6893   7
   4   9   1 20.5491 10.9407  10
   4   9   1 24.3943 13.2856   5
   4   9   1 6.36888 8.14666   9
  -4   9  -1 -8.2602 14.7719   8
   5  -9   1 235.005 24.6975   7
  -5  -9  -1 193.740 23.8246   7
   5   9   1 180.054 18.5705   5
   5   9   1 186.098 17.9448   9
  -5   9  -1 182.955 21.2564   8
  -6  -9  -1 43.1535 24.2789   7
   6  -9   1 22.6774 14.9724   7
  -6   9  -1 16.0643 17.4347   8
   6   9   1 30.7111 14.7876   5
   6   9   1 20.5523 9.48539   9
  -5 -10   1 -15.848 19.4969   7
   5 -10  -1 -0.7626 15.5230   7
   5  10  -1 4.29145 9.41872   9
   5  10  -1 9.42557 10.4701   6
  -5  10   1 -13.151 16.6174   8
  -4 -10   1 36.1957 17.7134   7
   4 -10  -1 43.7704 15.5797   7
   4  10  -1 32.1968 9.40220   9
  -4  10   1 17.2610 16.0570   8
  -3 -10   1 164.890 19.5571   7
   3 -10  -1 165.931 18.3359   7
   3  10  -1 206.161 16.9325   9
   2 -10  -1 14.3559 15.4600   7
  -2 -10   1 24.1061 15.8531   7
   2  10  -1 10.4394 8.06465   9
  -1 -10   1 -0.3067 13.9977   7
   1 -10  -1 21.0482 16.5099   7
  -1  10   1 3.71451 5.72216   9
   1  10  -1 2.45384 7.20663   9
   0 -10  -1 51.8697 17.0099   7
   0 -10   1 52.8402 13.4222   7
   0  10   1 41.8369 7.47565   9
   0  10  -1 51.1670 7.47381   9
  -1 -10  -1 461.109 34.4037   7
   1 -10   1 485.674 32.5673   7
   1  10   1 488.242 27.9496   9
  -1  10  -1 543.341 27.4245   9
   1  10   1 522.402 35.0368   5
  -2 -10  -1 0.90541 17.0713   7
   2 -10   1 -11.662 13.8453   7
  -2  10  -1 13.0577 14.6833   8
   2  10   1 0.45378 8.11823   9
   2  10   1 -10.198 13.5902   5
   3 -10   1 238.983 24.8012   7
  -3 -10  -1 179.462 22.0345   7
   3  10   1 244.597 26.5132   5
   3  10   1 214.025 18.1341   9
  -3  10  -1 165.208 19.9777   8
  -4 -10  -1 -15.530 20.7578   7
   4 -10   1 9.46603 14.8583   7
  -4  10  -1 -10.164 16.2499   8
   4  10   1 12.9909 9.45057   9
   4  10   1 25.2525 15.3619   5
   5 -10   1 9.12854 16.0672   7
  -5 -10  -1 49.9251 23.2096   7
  -5  10  -1 19.8017 18.4531   8
   5  10   1 26.5261 9.84523   9
   5  10   1 14.8237 15.5248   5
  -4 -11   1 35.6089 19.1668   7
   4 -11  -1 29.7374 17.6837   7
  -4  11   1 4.96144 17.8148   8
   4  11  -1 33.8644 10.6473   9
   4  11  -1 52.6866 11.4330   6
   3 -11  -1 6.61001 17.2450   7
  -3 -11   1 -3.6618 17.8927   7
  -3  11   1 0.16301 17.7322   8
   3  11  -1 1.11047 9.63682   9
  -2 -11   1 47.2599 16.7876   7
   2 -11  -1 29.5722 16.5629   7
   2  11  -1 20.3057 9.24386   9
   1 -11  -1 270.976 27.4781   7
  -1 -11   1 242.964 25.1353   7
   1  11  -1 226.551 18.6144   9
   0 -11  -1 5.38773 17.7823   7
   0 -11   1 15.4432 14.6529   7
   0  11  -1 0.88839 7.64174   9
   0  11   1 6.99565 7.50843   9
   1 -11   1 30.7174 15.1800   7
  -1 -11  -1 20.2677 19.6855   7
   1  11   1 16.8778 8.60945   9
  -1  11  -1 30.0688 7.76025   9
  -2 -11  -1 11.5795 19.2632   7
   2 -11   1 16.7409 15.7673   7
  -2  11  -1 4.35958 16.1731   8
   2  11   1 2.91938 9.10129   9
   3 -11   1 25.8361 16.6267   7
  -3 -11  -1 46.8154 20.6827   7
  -3  11  -1 61.7973 18.0493   8
   3  11   1 23.7766 16.3136   5
   3  11   1 27.1640 10.2527   9
   4 -11   1 -15.752 16.6481   7
  -4 -11  -1 -6.5308 21.0881   7
   4  11   1 -5.7942 16.3379   5
  -4  11  -1 -25.087 18.1395   8
   4  11   1 2.46782 10.4937   9
   1 -12  -1 5.33716 17.8920   7
  -1 -12   1 -6.9111 16.3990   7
   1  12  -1 1.72671 8.92481   9
   0 -12  -1 32.1828 20.5124   7
   0 -12   1 21.4231 17.4967   7
   0  12  -1 18.9785 9.19415   9
   0  12   1 -3.0649 8.20170   9
   1 -12   1 13.6148 16.7912   7
  -1 -12  -1 29.1479 20.5653   7
   1  12   1 27.5866 9.35354   9
 -10   0   2 92.7734 18.0664   8
  10   0  -2 130.682 11.5930   9
  10   0  -2 110.434 10.1260   6
   9   0  -2 0.13383 5.23734   9
  -9   0   2 -5.0647 13.8513   8
   9   0  -2 -6.8980 6.21285   6
  -8   0   2 22.8929 12.1373   8
   8   0  -2 10.5437 5.51390   6
   8   0  -2 14.6873 4.64090   9
  -8   0   2 7.48721 33.6916   2
  -7   0   2 25.7462 10.0453   8
   7   0  -2 1.41909 4.31426   6
   7   0  -2 7.65190 3.87041   9
  -7   0   2 -14.372 27.6714   2
  -6   0   2 2365.33 186.308  13
   6   0  -2 2650.73 127.507   6
   6   0  -2 2634.59 127.326   9
  -6   0   2 2655.55 146.287   2
  -6   0   2 2598.46 128.822   8
  -6   0   2 2567.82 127.536   9
  -5   0   2 42.5898 20.2093   2
  -5   0   2 27.7525 29.8204  12
  -5   0   2 41.2403 41.5352  13
  -5   0   2 39.1565 6.84503   8
  -4   0   2 404.960 66.3231  13
  -4   0   2 556.131 26.1449   7
   4   0  -2 491.563 25.9271   6
  -4   0   2 578.890 27.1168   8
   4   0  -2 508.858 26.5643   8
  -4   0   2 518.874 25.9240   9
   4   0  -2 493.912 25.7794   9
  -3   0   2 33.2525 20.7770  13
  -3   0   2 -23.597 16.4701  12
  -2   0   2 3505.87 162.946   2
  -2   0   2 3010.73 159.561   8
   2   0  -2 3210.59 159.459   7
  -2   0   2 3164.88 171.810  13
  -2   0   2 3259.21 159.444   7
   2   0  -2 3224.22 159.396   9
  -2   0   2 3393.98 159.473   6
  -2   0   2 3217.68 170.578  12
   2   0  -2 3310.91 159.475   6
  -2   0   2 3216.69 159.400   9
  -1   0   2 -3.7190 3.35875   3
  -1   0   2 -0.0255 1.47577   5
  -1   0   2 1.05034 0.84365   6
  -1   0   2 -1.3567 1.20318   7
   1   0  -2 1.81673 0.97995   7
   1   0  -2 -0.5076 0.87603   6
  -1   0   2 -4.4892 5.08792  13
   1   0  -2 -0.0483 0.85656   9
   1   0  -2 7.00610 4.78915  13
  -1   0   2 0.70280 0.62754   9
   0   0   2 28.9985 2.46766   5
   0   0   2 39.3998 8.79794   1
   0   0   2 25.6604 2.58274   8
   0   0  -2 32.2984 9.32820   1
   0   0   2 32.2322 4.40833   3
   0   0  -2 32.5898 2.65206   8
   0   0  -2 47.1352 9.65885  12
  -1   0  -2 -1.7450 2.04199   8
  -1   0  -2 -3.1323 1.98266   5
   1   0   2 10.6930 9.53311   1
  -1   0  -2 0.53698 4.48693   2
   1   0   2 0.56040 2.14724   5
  -1   0  -2 -17.667 12.1408  13
  -1   0  -2 3.68790 8.37641  12
   1   0   2 -0.1873 1.88065   8
  -1   0  -2 -9.7140 7.17153   1
   1   0   2 0.31161 3.13374   3
   2   0   2 1609.98 80.6376   8
  -2   0  -2 1607.29 108.645  13
   2   0   2 1661.16 82.1343   3
   2   0   2 1678.79 80.3071  10
   2   0   2 1677.86 80.4878   5
   2   0   2 1693.91 100.692   1
  -2   0  -2 1619.11 80.4441   5
  -2   0  -2 1598.32 80.7506   8
  -2   0  -2 1606.58 98.6009  12
   2   0   2 1566.50 80.1704   9
  -2   0  -2 1651.34 99.0149   1
  -2   0  -2 1617.42 87.0100   2
   3   0   2 -2.6421 3.64190   5
   3   0   2 -1.6832 3.77657   8
   3   0   2 -0.2816 2.92024  10
  -3   0  -2 -15.996 25.0378  13
  -3   0  -2 -3.4919 4.58587   8
  -3   0  -2 16.7203 17.2954   1
  -3   0  -2 -12.844 10.7950   2
  -3   0  -2 -0.5028 3.28977   5
   3   0   2 -1.5117 2.14320   9
   3   0   2 5.73059 17.5088   1
  -4   0  -2 2427.69 143.583   1
   4   0   2 2149.68 112.549   8
   4   0   2 2365.28 111.910  10
  -4   0  -2 2012.31 139.629  12
  -4   0  -2 2106.22 160.273  13
  -4   0  -2 2391.89 126.367   2
   4   0   2 2354.50 143.367   1
  -4   0  -2 2218.57 112.942   8
   4   0   2 2348.00 114.797   3
   4   0   2 2327.89 111.741   9
  -5   0  -2 -39.583 28.8567  12
  -5   0  -2 -14.641 20.6965   2
   5   0   2 0.94295 3.25966   9
  -5   0  -2 7.05608 49.1832  13
  -5   0  -2 0.45779 7.76802   8
   5   0   2 -3.3235 7.05628   3
   6   0   2 151.298 10.5946   9
  -6   0  -2 152.333 33.8084   2
  -6   0  -2 182.412 18.0846   8
   7   0   2 -5.8293 4.54780   9
  -7   0  -2 -25.183 11.4105   8
  -7   0  -2 19.5628 33.8306   2
   7   0   2 -4.8433 4.85409   6
  -8   0  -2 336.948 31.1184   8
   8   0   2 400.641 22.3399   9
   8   0   2 447.669 22.4648   6
  -9   0  -2 -30.883 15.2215   8
   9   0   2 -0.4753 5.76714   9
   9   0   2 -3.8103 5.78861   6
 -10  -1   2 32.2091 15.6051   8
  10  -1  -2 43.8417 8.15504   6
  10   1  -2 41.0901 8.02670   6
 -10   1   2 24.4311 16.9621   8
  10   1  -2 34.6190 6.93254   9
   9  -1  -2 12.0615 6.50410   6
  -9  -1   2 -11.782 13.1058   8
   9   1  -2 1.91896 6.35851   6
   9   1  -2 3.89352 5.73938   9
  -9   1   2 13.1929 14.4093   8
  -8  -1   2 561.339 33.5004   8
   8  -1  -2 530.049 27.8332   6
   8  -1  -2 522.238 27.0412   9
  -8  -1   2 492.023 69.1127   2
  -8   1   2 494.547 65.1149   2
  -8   1   2 482.657 33.8717   8
   8   1  -2 547.318 27.5386   9
   8   1  -2 530.992 27.8751   6
   7  -1  -2 -1.4721 4.47144   6
   7  -1  -2 -1.4038 3.47445   9
  -7  -1   2 26.4927 31.6669   2
  -7  -1   2 3.52383 9.52896   8
  -7   1   2 4.56936 26.5361   2
   7   1  -2 -1.0742 4.28676   9
  -7   1   2 8.16875 10.5739   8
  -7   1   2 -6.8372 4.07684   9
   7   1  -2 0.38551 4.50070   6
  -6  -1   2 21.0144 25.6596   2
  -6  -1   2 3.30776 7.84062   8
  -6  -1   2 -9.5672 28.0435  12
  -6   1   2 38.1392 38.9794  12
  -6   1   2 7.35207 8.00434   8
  -6   1   2 6.78221 21.5582   2
   5  -1  -2 54.5430 5.07933   9
  -5  -1   2 93.1514 26.1119  12
   5  -1  -2 66.6413 5.95526   6
  -5  -1   2 75.2044 6.53415   9
  -5  -1   2 99.3371 24.6088   2
  -5  -1   2 106.066 40.9615  13
  -5   1   2 60.0038 5.44562   9
  -5   1   2 85.8853 19.6904   2
   5   1  -2 85.3007 8.39285   8
  -5   1   2 41.3041 34.6623  12
  -5   1   2 7.35799 45.3916  13
   5   1  -2 55.2609 5.85238   6
   5   1  -2 70.4096 5.96314   9
  -4  -1   2 3284.71 165.895   2
  -4  -1   2 3290.07 154.041   9
  -4  -1   2 3161.23 154.551   8
  -4  -1   2 3233.68 154.080   7
   4  -1  -2 3135.61 154.007   6
  -4  -1   2 3212.28 169.884   1
   4  -1  -2 3103.97 154.229   7
  -4  -1   2 3171.45 185.200  13
  -4   1   2 3011.43 188.650  13
   4   1  -2 2913.00 154.298   8
  -4   1   2 2966.94 154.608   8
   4   1  -2 3001.37 154.007   6
  -4   1   2 3150.13 154.127   7
  -4   1   2 3306.20 154.040   6
   4   1  -2 3049.77 153.947   9
  -4   1   2 3164.88 161.615   2
  -4   1   2 3073.46 182.933  12
   4   1  -2 3242.94 168.757   1
  -3  -1   2 253.875 12.6147   7
   3  -1  -2 239.170 13.1080   7
  -3  -1   2 227.327 13.3154   8
  -3  -1   2 245.845 12.5667   9
  -3  -1   2 254.959 27.4373   1
  -3  -1   2 214.323 26.3050   2
   3  -1  -2 254.265 12.5236   6
   3   1  -2 233.764 12.4773   9
   3   1  -2 281.533 25.8915   1
  -3   1   2 221.975 13.5328   8
   3   1  -2 234.956 12.4777   6
  -3   1   2 253.525 12.8593   7
  -3   1   2 273.542 46.3292  12
  -3   1   2 267.965 12.4680   6
  -3   1   2 283.799 20.0988   2
   3   1  -2 212.483 12.9749   8
  -3   1   2 213.447 37.6562  13
  -2  -1   2 1680.37 95.3560  13
  -2  -1   2 1701.65 85.2821   7
  -2  -1   2 1911.67 95.5100   1
  -2  -1   2 1702.07 85.3648   6
   2  -1  -2 1671.66 85.4230   7
  -2  -1   2 1713.04 85.3378   9
   2  -1  -2 1695.75 85.3724   6
  -2  -1   2 1847.04 91.0908   2
  -2   1   2 1711.74 103.084  13
   2   1  -2 1821.54 95.3637   1
  -2   1   2 1731.78 85.3372   6
  -2   1   2 1744.68 87.3083   3
   2   1  -2 1667.66 85.3437   6
   2   1  -2 1634.26 85.3084   9
  -2   1   2 1808.96 102.949  12
  -2   1   2 1819.76 85.4449   7
  -1  -1   2 -1.2393 6.66684   1
   1  -1  -2 3.08641 1.81709   7
   1  -1  -2 3.29556 6.18340   1
  -1  -1   2 -0.6802 6.80121   1
  -1  -1   2 2.22228 0.89806   9
  -1  -1   2 1.55021 0.82866   6
  -1  -1   2 -6.1501 5.09285   2
   1  -1  -2 1.71934 1.72448   5
  -1   1   2 -0.6394 1.71176   7
  -1   1   2 13.4154 7.72258   1
  -1   1   2 1.24413 1.09259   6
  -1   1   2 -9.9313 7.97100  13
  -1   1   2 0.35929 3.84866   3
   1   1  -2 1.34783 0.96270   9
   1   1  -2 1.86121 0.90295   6
   1   1  -2 4.45082 6.11593  12
  -1   1   2 1.16855 1.81291   5
  -1   1   2 -8.4918 10.7952  12
   0  -1   2 1846.92 89.2203   8
   0  -1  -2 1728.56 101.326   1
   0  -1  -2 1912.88 89.6220  11
   0  -1   2 1678.70 89.1388   9
   0  -1   2 1792.45 91.1398   3
   0  -1   2 1804.31 91.2512   2
   0  -1  -2 1845.20 89.3934   5
   0  -1  -2 1795.35 89.3681   8
   0  -1   2 1715.23 100.053   1
   0  -1  -2 1792.94 102.406  13
   0  -1  -2 1853.20 92.4919   2
   0  -1   2 1751.10 89.1019   6
   0   1   2 1789.98 100.728  12
   0   1  -2 1810.04 98.0004  13
   0   1  -2 1934.00 99.8187  12
   0   1   2 1812.38 89.3737   8
   0   1   2 1857.69 89.2360  10
   0   1   2 1759.77 91.0401   3
   0   1   2 1896.74 89.4216   5
   0   1   2 1919.18 89.4752  11
   0   1  -2 1846.67 89.2436   8
   0   1  -2 1729.76 89.1205   6
   0   1  -2 1874.77 101.593   1
   0   1   2 1856.93 100.941   1
  -1  -1  -2 159.057 16.4841   2
  -1  -1  -2 173.900 10.0706  11
  -1  -1  -2 156.064 8.34493  10
   1  -1   2 157.928 8.86105   5
  -1  -1  -2 159.062 8.96361   5
  -1  -1  -2 146.360 22.4791   1
   1  -1   2 157.256 10.6945   3
   1  -1   2 160.684 8.58160   8
  -1  -1  -2 127.460 21.9731  12
   1  -1   2 140.251 20.8419   1
  -1  -1  -2 157.533 8.90434   8
  -1  -1  -2 128.824 27.8678  13
  -1  -1  -2 153.467 8.11987   9
   1   1   2 142.840 11.2653   3
   1   1   2 152.122 23.0730   1
   1   1   2 148.684 8.20408   9
  -1   1  -2 130.447 23.9453  12
   1   1   2 156.696 8.75420   8
  -1   1  -2 174.055 23.2366   1
   1   1   2 165.226 8.52143  10
  -1   1  -2 156.181 8.86559   8
  -1   1  -2 151.424 24.9050  13
  -1   1  -2 153.179 8.16864   7
   1   1   2 158.705 9.09529   5
  -2  -1  -2 6048.91 313.955  11
  -2  -1  -2 6407.88 313.779   5
   2  -1   2 5809.88 313.638   5
  -2  -1  -2 6536.03 341.746  13
   2  -1   2 6288.07 333.666   1
  -2  -1  -2 6247.27 313.505   9
  -2  -1  -2 6563.21 336.505   1
  -2  -1  -2 6619.72 313.637  10
   2  -1   2 6431.49 313.880   8
  -2  -1  -2 6459.59 330.374  12
  -2  -1  -2 6694.35 314.014   8
  -2  -1  -2 6411.12 321.504   2
   2   1   2 6196.91 313.505   9
  -2   1  -2 6713.62 333.813   1
  -2   1  -2 6330.48 334.871  12
  -2   1  -2 6172.34 313.936   8
   2   1   2 6638.43 336.646   1
   2   1   2 6539.57 316.124   3
  -2   1  -2 6130.88 313.560   7
  -2   1  -2 6452.93 341.557  13
   2   1   2 6377.38 313.772   5
   2   1   2 6522.51 313.943   8
   2   1   2 6580.62 313.650  10
   3  -1   2 479.973 48.7732   1
  -3  -1  -2 473.486 51.7652  12
  -3  -1  -2 470.941 65.4229  13
  -3  -1  -2 524.769 26.9200   9
  -3  -1  -2 516.091 52.2679   1
  -3  -1  -2 562.276 27.2147  10
   3  -1   2 512.360 27.6740   8
  -3  -1  -2 507.185 40.2602   2
   3  -1   2 560.185 26.7918   9
  -3  -1  -2 531.348 28.2192   8
  -3  -1  -2 536.541 27.6965   5
  -3  -1  -2 539.989 28.7513  11
   3   1   2 565.280 27.6636   5
  -3   1  -2 519.204 27.1169   7
   3   1   2 567.793 27.2504  10
  -3   1  -2 551.212 38.6586   2
  -3   1  -2 523.558 49.9809   1
  -3   1  -2 584.210 68.4901  13
   3   1   2 569.067 27.9634   8
   3   1   2 553.714 53.2250   1
  -3   1  -2 508.072 28.0727   8
   3   1   2 535.050 26.9153   9
   3   1   2 541.919 30.9336   3
  -3   1  -2 567.706 55.8244  12
  -4  -1  -2 34.3487 3.94680   9
  -4  -1  -2 34.7255 4.90036  10
   4  -1   2 74.1163 28.1798   1
   4  -1   2 36.7943 4.36701  10
  -4  -1  -2 65.0197 27.6712   1
  -4  -1  -2 51.8816 26.4474  12
  -4  -1  -2 47.8685 20.4284   2
   4  -1   2 37.4886 3.46164   9
  -4  -1  -2 56.8080 8.71560  11
  -4  -1  -2 41.7893 6.97914   8
   4   1   2 37.1506 4.59181  10
   4   1   2 38.7433 5.41303   5
   4   1   2 40.1787 8.55482   3
  -4   1  -2 73.7837 24.5795   1
  -4   1  -2 31.4981 6.87271   8
  -4   1  -2 53.7306 39.6868  13
  -4   1  -2 72.4889 29.8597  12
  -4   1  -2 20.0192 16.1806   2
   4   1   2 41.4341 5.95132   8
   4   1   2 27.0015 23.9909   1
  -5  -1  -2 1.49380 9.97240  11
  -5  -1  -2 63.0725 48.6758  13
  -5  -1  -2 4.11731 7.75305   8
   5  -1   2 0.18658 3.06923   9
  -5  -1  -2 11.6255 22.4128   2
  -5   1  -2 -31.315 17.6324   2
  -5   1  -2 44.1561 38.6557  12
  -5   1  -2 -29.762 54.1264  13
   5   1   2 -1.8474 3.58485   9
  -5   1  -2 -17.447 7.44482   8
   5   1   2 16.4841 9.13011   3
  -6  -1  -2 1023.89 56.9689   8
  -6  -1  -2 1080.85 82.9672   2
   6  -1   2 1123.51 53.9445   6
  -6  -1  -2 1038.90 57.4207  11
   6  -1   2 1113.24 53.9676   9
  -6   1  -2 1179.82 80.5362   2
   6   1   2 1107.79 60.3743   3
  -6   1  -2 1019.37 57.2766   8
   6   1   2 1103.52 54.2261   9
  -7  -1  -2 32.0003 36.4257   2
   7  -1   2 5.10042 4.24983   9
  -7  -1  -2 4.06104 11.8217   8
   7  -1   2 6.53500 4.40642   6
  -7  -1  -2 0.51166 13.5974  11
  -7   1  -2 10.5599 31.3973   2
  -7   1  -2 6.81861 12.3211   8
   7   1   2 12.0506 5.73400   6
   7   1   2 9.02507 5.06646   9
   8  -1   2 54.7976 5.99494   9
  -8  -1  -2 50.1828 14.9443   8
   8  -1   2 63.8930 6.26337   6
  -8  -1  -2 62.2527 17.9964  11
  -8   1  -2 51.6574 15.1720   8
   8   1   2 66.1814 6.64549   9
   8   1   2 65.6950 7.08705   6
   9  -1   2 15.2605 5.95935   6
   9  -1   2 7.10625 5.51986   9
  -9  -1  -2 2.79827 15.6972   8
   9   1   2 8.92376 6.51997   6
   9   1   2 2.11795 6.17526   9
  -9   1  -2 13.1902 16.1708   8
  10  -2  -2 260.106 16.9723   6
 -10  -2   2 179.949 20.8040   8
  10   2  -2 240.743 17.0057   6
  10   2  -2 268.364 16.9828   9
 -10   2   2 194.130 22.7286   8
  -9  -2   2 9.68143 13.1460   8
   9  -2  -2 -0.8323 6.63261   6
   9   2  -2 -3.9153 6.21060   9
  -9   2   2 18.5364 14.9479   8
   9   2  -2 -5.3397 6.53631   6
  -8  -2   2 19.6137 11.5464   8
   8  -2  -2 16.5246 5.79117   6
  -8   2   2 16.3077 13.5206   8
   8   2  -2 21.6890 5.52345   9
   8   2  -2 18.6538 5.71754   6
  -7  -2   2 24.9962 9.94991   8
   7  -2  -2 35.0246 5.35447   6
  -7  -2   2 -23.392 34.0308   2
  -7   2   2 49.2934 27.0290   2
   7   2  -2 36.0574 5.26713   6
   7   2  -2 42.1765 5.33831   9
  -7   2   2 37.2679 11.1313   8
  -6  -2   2 356.474 54.5282   2
  -6  -2   2 311.748 21.3173   8
   6  -2  -2 344.730 17.7514   6
   6   2  -2 316.458 17.8083   6
   6   2  -2 326.519 17.7968   9
  -6   2   2 356.160 21.9818   8
  -6   2   2 301.267 40.3800   2
  -5  -2   2 42.6145 26.7114   2
   5  -2  -2 35.4600 3.89873   6
  -5  -2   2 28.9669 6.42842   8
   5  -2  -2 34.4080 5.94653   7
  -5  -2   2 36.0120 4.18411   7
   5   2  -2 29.9965 3.84846   6
   5   2  -2 32.8015 5.43762   8
  -5   2   2 56.0911 50.1400  13
  -5   2   2 73.0567 40.2266  12
  -5   2   2 42.8558 7.28962   8
  -5   2   2 19.2044 16.8763   2
   5   2  -2 34.4251 3.80354   9
  -4  -2   2 147.716 33.8233  13
  -4  -2   2 91.9660 24.8197   1
  -4  -2   2 107.701 7.47850   9
   4  -2  -2 105.832 7.25152   6
   4  -2  -2 138.599 9.37830   7
   4   2  -2 119.826 7.37803   9
  -4   2   2 126.816 39.4563  12
  -4   2   2 98.5982 6.88155   6
   4   2  -2 113.502 25.9138   1
   4   2  -2 130.012 8.79899   8
  -4   2   2 107.683 37.4414  13
  -4   2   2 126.410 10.6796   8
  -3  -2   2 41.1768 18.3059   1
  -3   2   2 37.5632 29.0721  12
   3   2  -2 58.8818 19.7079   1
  -2  -2   2 1128.34 55.5628   9
  -2  -2   2 1049.81 66.0329  13
   2  -2  -2 1048.58 55.7367   7
  -2  -2   2 1008.33 71.3120   1
   2  -2  -2 1133.19 55.6324   6
  -2  -2   2 1073.76 55.6243  10
  -2  -2   2 1275.97 64.3484   2
   2  -2  -2 1168.01 66.8111   1
  -2  -2   2 1116.21 55.8435   5
  -2   2   2 1225.70 80.4576  12
  -2   2   2 1268.01 57.6103   3
   2   2  -2 1078.55 56.2448  11
  -2   2   2 1153.09 80.3527  13
  -2   2   2 1156.55 55.5381   6
  -2   2   2 1181.18 68.8667   1
   2   2  -2 1141.99 72.3791   1
   2   2  -2 1069.04 55.5301   9
   2   2  -2 1064.47 55.5334   6
  -2   2   2 1161.03 55.7969   7
  -1  -2   2 690.229 35.1310   9
   1  -2  -2 650.462 35.4585   7
   1  -2  -2 768.735 35.5298   5
  -1  -2   2 822.405 54.1761   1
   1  -2  -2 726.434 38.0846   2
   1  -2  -2 764.232 35.2184  10
  -1   2   2 646.518 36.0417  11
   1   2  -2 693.518 35.1607   9
  -1   2   2 714.704 57.3953  12
  -1   2   2 674.592 47.9183   1
  -1   2   2 750.497 37.5961   3
   1   2  -2 718.110 51.5988   1
  -1   2   2 692.061 35.5511   7
   1   2  -2 671.302 35.1078   6
  -1   2   2 704.504 51.7181  13
   1   2  -2 674.263 43.0720  12
  -1   2   2 750.916 35.3135  10
  -1   2   2 755.412 35.6041   5
   0  -2  -2 4133.73 201.367   5
   0  -2  -2 4014.49 218.022   1
   0  -2   2 4087.94 219.176   1
   0  -2   2 4074.73 201.033   9
   0  -2  -2 3994.82 201.302   7
   0  -2  -2 3663.37 201.023   9
   0  -2   2 4129.09 204.328   2
   0  -2   2 3828.24 201.006   7
   0  -2  -2 4453.47 201.403   8
   0  -2  -2 4132.04 201.174  10
   0  -2  -2 4256.52 206.402   2
   0  -2  -2 4164.44 201.501  11
   0   2   2 4448.41 201.410   8
   0   2  -2 4116.82 201.161   8
   0   2   2 3741.74 201.035   9
   0   2   2 4091.80 203.430   3
   0   2   2 4274.74 217.638  12
   0   2  -2 3795.68 201.011   7
   0   2   2 3994.29 218.050   1
   0   2   2 4295.97 201.248  10
   0   2  -2 4232.06 214.299  12
   0   2   2 4287.22 201.446   5
   0   2   2 4251.11 201.494  11
   0   2  -2 3890.46 201.050   9
   0   2  -2 4195.50 212.943  13
   1  -2   2 842.630 60.7816   1
  -1  -2  -2 963.221 67.6222  13
   1  -2   2 900.961 47.3174   2
  -1  -2  -2 911.462 43.6028   8
   1  -2   2 789.395 43.1312   7
   1  -2   2 873.176 45.5776   3
  -1  -2  -2 807.216 43.1071   9
  -1  -2  -2 856.076 44.2807  11
  -1  -2  -2 861.140 43.6105   5
  -1  -2  -2 879.850 43.3209  10
  -1  -2  -2 757.413 61.0287   1
   1  -2   2 874.774 43.3756   8
  -1  -2  -2 920.663 53.3183   2
   1   2   2 962.025 60.4187  12
   1   2   2 897.539 46.4580   3
  -1   2  -2 872.926 43.4823   8
   1   2   2 805.731 43.1117   9
  -1   2  -2 905.838 63.8184  13
   1   2   2 869.891 43.3994  10
   1   2   2 924.705 43.6018   8
  -1   2  -2 812.808 43.1186   7
   1   2   2 911.186 64.8736   1
  -1   2  -2 920.160 63.3273   1
   1   2   2 879.951 43.7341   5
   1   2   2 893.122 44.0951  11
  -1   2  -2 928.416 61.7497  12
  -2  -2  -2 546.767 28.1299   8
  -2  -2  -2 497.395 28.9142  11
  -2  -2  -2 543.656 27.2881   9
  -2  -2  -2 581.168 46.5293  12
  -2  -2  -2 526.507 52.0789   1
   2  -2   2 575.675 27.7951   8
  -2  -2  -2 575.204 27.6073  10
  -2  -2  -2 522.231 40.9403   2
  -2  -2  -2 460.688 57.2452  13
  -2  -2  -2 560.427 28.0522   5
   2  -2   2 450.086 45.7737   1
   2  -2   2 520.340 27.4232   7
   2   2   2 560.473 27.6567  10
   2   2   2 558.032 28.9018  11
  -2   2  -2 541.152 27.9875   8
   2   2   2 576.273 28.1367   5
   2   2   2 599.825 54.7299   1
   2   2   2 545.060 27.9850   8
  -2   2  -2 537.967 50.0099   1
   2   2   2 527.405 27.2814   9
  -2   2  -2 580.724 59.5367  13
  -2   2  -2 586.190 53.6882  12
  -2   2  -2 534.407 27.3128   7
   2   2   2 571.112 31.8679   3
   3  -2   2 66.6663 4.71007   9
  -3  -2  -2 48.1575 24.8484   1
   3  -2   2 24.5439 19.9807   1
  -3   2  -2 27.2750 24.9132  12
   3   2   2 51.9615 9.78363   3
   3   2   2 68.0753 5.73860   9
   3   2   2 70.7628 25.8424   1
  -3   2  -2 62.6776 5.99746   7
  -3   2  -2 107.264 33.2938  13
   4  -2   2 1395.49 65.0729   9
  -4  -2  -2 1322.79 114.748  13
  -4  -2  -2 1304.51 65.7026  10
  -4  -2  -2 1365.79 66.6208   8
  -4  -2  -2 1308.89 93.0712  12
  -4  -2  -2 1196.20 65.9889   5
  -4  -2  -2 1251.62 84.9082   2
  -4  -2  -2 1313.56 67.2239  11
  -4   2  -2 1209.66 104.842  12
   4   2   2 1407.58 65.3879   9
   4   2   2 1351.64 65.9982   5
   4   2   2 1308.19 66.3524   8
  -4   2  -2 1171.04 66.5956   8
   4   2   2 1406.38 70.7983   3
  -4   2  -2 1364.31 78.0965   2
   4   2   2 1381.60 65.6353  10
  -5  -2  -2 9.53405 6.44633   5
  -5  -2  -2 27.6277 11.5927  11
  -5  -2  -2 6.53667 8.39434   8
  -5  -2  -2 -19.484 24.1816   2
  -5  -2  -2 29.4753 50.1368  13
   5  -2   2 20.7742 3.25752   9
   5   2   2 22.6514 5.03052  10
   5   2   2 27.3300 4.38216   9
  -5   2  -2 14.5875 8.56322   8
   5   2   2 27.9304 6.40204   5
   5   2   2 28.9125 8.38969   4
  -5   2  -2 17.3964 62.5744  13
  -5   2  -2 15.5374 19.1722   2
   5   2   2 34.3939 11.5387   3
  -6  -2  -2 22.9873 31.1861   2
   6  -2   2 18.5126 3.54020   6
   6  -2   2 23.9014 3.65697   9
  -6  -2  -2 32.5554 10.2888   8
  -6  -2  -2 21.0123 12.8963  11
  -6   2  -2 47.6721 26.7329   2
   6   2   2 20.8727 12.7395   3
   6   2   2 20.9681 5.03650   9
  -7  -2  -2 10.2421 12.2727   8
   7  -2   2 31.2912 4.51295   6
  -7  -2  -2 100.814 40.0239   2
   7  -2   2 26.5829 4.45815   9
  -7  -2  -2 35.3586 15.9129  11
  -7   2  -2 -30.232 29.2922   2
   7   2   2 26.8285 5.68280   9
  -7   2  -2 12.9576 12.7897   8
  -8  -2  -2 501.437 36.2186  11
  -8  -2  -2 485.079 34.2129   8
   8  -2   2 521.607 26.1383   6
   8  -2   2 485.851 26.1376   9
  -8   2  -2 431.852 35.0823   8
   8   2   2 505.112 27.0349   9
   8   2   2 530.497 27.3548   6
  -9  -2  -2 -1.4649 15.6251   8
   9  -2   2 -0.6418 5.63996   6
   9  -2   2 6.21462 5.07418   9
   9   2   2 2.97180 6.57789   6
  -9   2  -2 7.88256 16.5162   8
   9   2   2 -4.4918 6.40071   9
 -10  -3   2 74.8250 16.7271   8
  10  -3  -2 138.200 13.0377   6
  10   3  -2 94.5362 10.2283   6
  10   3  -2 101.991 9.63558   9
 -10   3   2 73.2992 19.0327   8
  -9  -3   2 -9.3801 12.8231   8
   9  -3  -2 7.98974 6.91318   6
   9   3  -2 9.25642 6.88680   9
   9   3  -2 14.0296 6.96082   6
  -9   3   2 1.33847 16.0730   8
  -8  -3   2 222.207 21.9547   8
   8  -3  -2 228.871 14.6526   6
   8   3  -2 215.075 14.5717   6
  -8   3   2 175.375 19.0494   8
   8   3  -2 249.810 14.9743   9
  -7  -3   2 62.2331 10.6778   8
   7  -3  -2 64.9285 6.30499   6
  -7  -3   2 49.2368 37.4369   2
   7   3  -2 60.1461 6.33406   9
  -7   3   2 54.5561 12.3578   8
  -7   3   2 39.3711 28.3761   2
   7   3  -2 53.4477 6.28514   6
  -6  -3   2 -4.1226 7.98494   8
   6  -3  -2 -2.4810 7.52153   7
   6  -3  -2 5.17147 4.25933   6
  -6  -3   2 -36.983 29.7576   2
   6   3  -2 -4.4936 4.21427   9
   6   3  -2 2.32989 4.16197   6
   6   3  -2 -7.7050 6.67069   8
  -6   3   2 0.05519 19.3265   2
  -6   3   2 6.09281 9.14714   8
   5  -3  -2 147.478 9.41868   6
  -5  -3   2 175.496 33.9186   2
  -5  -3   2 164.849 44.7858  13
  -5  -3   2 151.361 12.3500   5
   5   3  -2 122.059 9.20823   6
  -5   3   2 52.7798 51.8671  12
  -5   3   2 186.975 14.7963   8
   5   3  -2 135.551 9.70222   9
  -5   3   2 182.855 63.7737  13
  -4  -3   2 1202.81 77.2869   2
  -4  -3   2 1154.14 57.7051  10
  -4  -3   2 1075.22 90.9388  13
   4  -3  -2 1179.67 57.9194   7
   4  -3  -2 1220.42 57.3654   6
  -4  -3   2 1221.16 57.9362   8
  -4  -3   2 1146.75 58.1370   5
  -4   3   2 1141.19 106.167  12
  -4   3   2 1122.42 57.1285   6
  -4   3   2 1191.62 58.6279   8
  -4   3   2 1185.65 103.125  13
   4   3  -2 1190.51 57.3511   9
   4   3  -2 1025.38 57.2952   6
   4   3  -2 1153.97 57.7925   8
  -3  -3   2 11.9826 19.5064   2
  -3  -3   2 7.37881 3.24804  10
   3  -3  -2 -2.9835 3.98940   7
  -3  -3   2 3.57852 3.54777   5
  -3  -3   2 -28.653 20.5617  13
  -3  -3   2 2.57001 2.42245   9
   3  -3  -2 11.6198 15.4715   1
  -3  -3   2 -2.5140 20.6532   1
  -3   3   2 -5.3164 31.2748  12
  -3   3   2 4.06897 1.88939   6
   3   3  -2 10.5777 2.58455   6
   3   3  -2 -12.450 16.2611   1
   3   3  -2 8.44681 7.54514  11
  -3   3   2 4.86237 4.06557   7
   3   3  -2 6.89159 2.35141   9
  -3   3   2 -9.3148 30.8181  13
   2  -3  -2 2322.15 115.109   2
  -2  -3   2 2214.07 112.312  10
   2  -3  -2 2134.22 112.368   7
  -2  -3   2 2290.17 112.130   9
   2  -3  -2 2324.22 129.268   1
  -2  -3   2 2272.04 112.490   5
  -2  -3   2 2437.49 122.064   2
   2  -3  -2 2502.07 112.440   5
  -2   3   2 2369.28 112.310  10
  -2   3   2 2275.60 112.102   6
  -2   3   2 2403.63 143.158  13
   2   3  -2 2217.08 112.103   9
  -2   3   2 2300.88 132.688   1
  -2   3   2 2404.06 112.435   7
   2   3  -2 2091.87 112.957  11
   2   3  -2 2176.49 112.106   6
  -2   3   2 2261.06 141.745  12
  -2   3   2 2218.66 112.386   5
  -2   3   2 2098.39 112.698  11
  -2   3   2 2509.17 114.472   3
   2   3  -2 2138.10 134.665   1
   1  -3  -2 16.8370 9.06068   2
  -1  -3   2 28.7405 11.6970   2
  -1  -3   2 -16.400 15.5294   1
   1  -3  -2 17.6810 3.51632   5
   1  -3  -2 16.3363 2.44309  10
   1   3  -2 3.96602 12.7490  12
  -1   3   2 15.2375 5.63837   3
  -1   3   2 16.6560 3.69807   5
   1   3  -2 12.5285 12.4243  13
  -1   3   2 19.2469 16.0079  13
  -1   3   2 -12.102 25.1335  12
  -1   3   2 11.7902 15.9122   1
   1   3  -2 4.42167 16.8726   1
   0  -3  -2 2394.20 122.465   9
   0  -3   2 2518.84 122.449   9
   0  -3   2 2509.95 147.238   1
   0  -3  -2 2631.63 129.913   2
   0  -3   2 2510.13 127.569   2
   0  -3  -2 2566.84 123.353  11
   0  -3  -2 2345.36 143.379   1
   0  -3  -2 2398.58 122.861   7
   0  -3   2 2312.84 122.493   7
   0  -3  -2 2495.45 122.703  10
   0  -3  -2 2559.01 122.989   5
   0   3  -2 2448.77 122.488   9
   0   3   2 2550.30 123.310  11
   0   3   2 2465.56 122.487   9
   0   3   2 2642.87 145.741  12
   0   3  -2 2687.58 140.769  13
   0   3   2 2531.64 122.798  10
   0   3   2 2617.42 126.047   3
   0   3  -2 2227.01 122.505   7
   0   3   2 2456.72 122.930   7
   0   3   2 2506.08 123.034   5
   0   3   2 2541.07 140.558  13
   0   3  -2 2502.43 140.275  12
   0   3   2 2691.90 123.040   8
   0   3   2 2296.75 142.816   1
  -1  -3  -2 105.380 27.3915  13
  -1  -3  -2 120.118 8.79649   8
   1  -3   2 105.964 5.84719   9
   1  -3   2 92.9996 15.9757   2
   1  -3   2 96.4899 6.75595   7
  -1  -3  -2 108.070 7.26993  10
  -1  -3  -2 112.560 19.0934   2
  -1  -3  -2 75.4785 25.7762   1
   1  -3   2 104.780 24.4629   1
  -1  -3  -2 103.529 6.47363   9
  -1  -3  -2 99.4446 8.61036   5
  -1  -3  -2 136.512 12.8705  11
   1   3   2 104.389 13.0335   3
   1   3   2 74.5983 25.5820   1
   1   3   2 113.691 11.5873  11
   1   3   2 149.346 25.6227  12
   1   3   2 111.164 8.81133   5
   1   3   2 110.888 8.05755   8
  -1   3  -2 112.922 7.81257   8
  -1   3  -2 119.567 25.9028  12
   1   3   2 113.812 7.80458  10
   1   3   2 105.615 6.63767   9
  -1   3  -2 106.512 6.83991   7
  -1   3  -2 106.901 27.9052  13
  -2  -3  -2 2980.40 148.698   8
  -2  -3  -2 2749.85 175.514   1
  -2  -3  -2 2908.06 148.171   9
  -2  -3  -2 3044.46 162.359   2
  -2  -3  -2 3092.58 181.182  13
  -2  -3  -2 3008.57 148.435  10
  -2  -3  -2 2990.50 148.730   5
  -2  -3  -2 3038.76 149.283  11
   2  -3   2 2698.13 172.924   1
   2  -3   2 2897.83 148.260   7
   2   3   2 3071.37 179.385   1
   2   3   2 3031.74 148.475  10
  -2   3  -2 3419.01 180.048  12
   2   3   2 2950.69 152.565   3
  -2   3  -2 2992.34 148.223   7
  -2   3  -2 3066.40 176.532   1
   2   3   2 3020.00 148.200   9
   2   3   2 3052.88 148.718   8
   2   3   2 2944.82 149.103  11
  -2   3  -2 3098.82 148.759   8
  -2   3  -2 3368.90 183.667  13
   2   3   2 2891.82 148.705   5
   2   3   2 3173.73 170.239  12
  -3  -3  -2 159.947 11.1280  10
   3  -3   2 179.422 11.6246   8
  -3  -3  -2 185.364 12.7664   5
  -3  -3  -2 151.773 36.2851   1
  -3  -3  -2 204.596 13.0631   8
   3  -3   2 167.153 11.1384   7
  -3  -3  -2 138.693 39.4646  13
   3  -3   2 152.095 33.3105   1
  -3  -3  -2 164.662 10.1514   9
  -3  -3  -2 210.718 17.8159  11
  -3   3  -2 190.135 12.8223   8
  -3   3  -2 165.396 10.5992   7
   3   3   2 165.031 12.6638   5
   3   3   2 166.580 18.3118   3
   3   3   2 168.602 11.4673  10
   3   3   2 135.721 35.8621   1
  -3   3  -2 176.927 35.5358   1
  -4  -3  -2 13.1761 25.1690  12
  -4  -3  -2 16.1836 7.08615   8
  -4  -3  -2 24.5795 11.0956  11
  -4  -3  -2 23.5366 6.28574   5
  -4  -3  -2 -15.239 23.0730   2
  -4  -3  -2 5.39643 41.1698  13
   4   3   2 8.78879 6.30481   5
   4   3   2 14.5098 4.89188  10
  -4   3  -2 95.4115 50.1326  13
   4   3   2 27.3142 10.9047   3
  -4   3  -2 22.5526 7.25986   8
   4   3   2 25.5969 9.08105   4
   4   3   2 19.9446 4.03563   9
  -5  -3  -2 110.576 10.5705   5
  -5  -3  -2 186.913 58.2237  13
  -5  -3  -2 97.7997 34.2511   2
  -5  -3  -2 169.790 34.5797  12
  -5  -3  -2 130.118 12.2455   8
  -5  -3  -2 164.289 15.4289  11
  -5   3  -2 58.2356 53.3747  12
   5   3   2 125.228 18.0154   4
   5   3   2 128.192 11.8287  10
  -5   3  -2 159.138 27.8976   2
  -5   3  -2 118.283 12.1919   8
   5   3   2 126.837 13.7724   5
   5   3   2 153.939 22.4797   3
   5   3   2 139.049 10.1885   9
  -5   3  -2 113.808 71.7236  13
  -6  -3  -2 464.071 65.9491   2
  -6  -3  -2 427.016 28.7918   8
  -6  -3  -2 399.251 32.0181  11
   6   3   2 480.531 35.5999   3
  -6   3  -2 464.020 51.1552   2
   6   3   2 476.779 24.3606   9
   6   3   2 428.043 25.8789   5
  -6   3  -2 471.936 29.7736   8
  -7  -3  -2 5.62309 17.0554  11
  -7  -3  -2 -3.4585 12.1032   8
  -7  -3  -2 29.4505 40.6152   2
  -7   3  -2 14.2350 30.3717   2
  -7   3  -2 -5.5981 13.0816   8
   7   3   2 -0.2589 5.72545   9
  -8  -3  -2 143.808 21.2133  11
  -8  -3  -2 100.366 16.3743   8
   8   3   2 134.315 13.0853   9
   8   3   2 145.236 13.0105   6
  -8   3  -2 101.532 17.9803   8
  -9  -3  -2 -36.264 15.5619   8
  -9  -3  -2 7.53279 22.2540  11
   9   3   2 -1.3335 7.19461   9
  -9   3  -2 10.2612 16.9660   8
   9   3   2 5.02912 7.32535   6
  -9  -4   2 -4.0952 13.0817   8
  -9   4   2 6.00132 16.9332   8
   9   4  -2 11.4943 7.35762   9
   9   4  -2 6.25687 7.05511   6
  -8  -4   2 59.3647 12.2380   8
  -8   4   2 49.1691 14.8275   8
   8   4  -2 57.3670 7.14859   6
   8   4  -2 44.6722 7.15254   9
   7  -4  -2 13.6305 9.60771   7
  -7  -4   2 7.67005 9.80820   8
  -7  -4   2 24.9233 37.9260   2
   7   4  -2 14.7129 5.54003   6
  -7   4   2 18.9714 12.0816   8
   7   4  -2 21.7370 5.78874   9
  -7   4   2 -9.4535 24.9134   2
  -6  -4   2 740.720 39.9183   8
  -6  -4   2 614.895 72.3990   2
   6  -4  -2 769.104 40.1958   7
   6   4  -2 769.028 38.2003   9
  -6   4   2 810.485 56.3084   2
  -6   4   2 768.910 41.8469   8
   6   4  -2 716.421 37.9584   6
  -5  -4   2 26.3667 7.42829   5
  -5  -4   2 37.7126 7.64443   8
  -5  -4   2 42.4143 31.5353   2
   5  -4  -2 51.6855 8.06588   7
  -5   4   2 51.8169 9.15704   8
  -5   4   2 -29.187 57.6208  12
   5   4  -2 28.6174 6.32213   8
  -5   4   2 34.7595 63.4793  13
   5   4  -2 37.5508 4.89075   9
   5   4  -2 30.6584 4.77699   6
  -4  -4   2 559.247 28.1800   5
  -4  -4   2 585.427 56.9592   2
  -4  -4   2 530.007 27.1938  10
   4  -4  -2 526.350 27.6210   7
  -4   4   2 499.344 87.9212  13
   4   4  -2 473.029 26.2069   6
   4   4  -2 532.880 26.3533   9
  -4   4   2 447.262 28.3672   8
   3  -4  -2 42.1114 23.2767   1
  -3  -4   2 105.783 24.8851   2
  -3  -4   2 52.9456 26.1703  13
  -3   4   2 71.6229 40.1671  12
   3   4  -2 85.6550 6.51247   9
  -2  -4   2 651.431 47.6699   2
   2  -4  -2 586.658 33.0276   7
   2  -4  -2 696.608 33.0205   5
  -2  -4   2 664.208 32.8055  10
  -2  -4   2 648.129 32.2693   9
  -2  -4   2 683.697 63.3770   1
  -2  -4   2 628.166 33.0455   5
  -2  -4   2 613.850 32.8812   7
   2  -4  -2 663.227 38.1375   2
   2  -4  -2 651.024 32.4034  10
   2   4  -2 535.924 58.3919   1
  -2   4   2 648.611 34.5431  11
  -2   4   2 652.046 32.8805  10
   2   4  -2 673.795 32.2856   9
  -2   4   2 530.498 73.6016  13
  -2   4   2 593.749 74.4261  12
   2   4  -2 724.468 35.3154  11
  -2   4   2 659.761 32.9388   5
  -2   4   2 521.727 57.1711   1
  -2   4   2 676.985 36.0469   3
  -2   4   2 671.141 33.0763   7
   1  -4  -2 34.9446 5.43998   7
   1  -4  -2 31.5358 3.62705  10
  -1  -4   2 35.9015 3.73449   9
  -1  -4   2 35.1380 15.0743   2
  -1  -4   2 34.5721 21.7106   1
  -1  -4   2 29.9764 3.84983  10
   1  -4  -2 20.5462 12.5465   2
  -1  -4   2 39.9959 4.42534   5
   1  -4  -2 36.8059 17.8466   1
   1  -4  -2 35.9899 4.72359   5
  -1   4   2 33.2748 4.98025   5
  -1   4   2 27.7023 5.92224   7
  -1   4   2 34.2473 8.89337  11
  -1   4   2 32.6795 4.55629  10
   1   4  -2 66.1047 18.7053  12
   1   4  -2 28.3069 22.9878   1
   1   4  -2 31.2204 19.6567  13
  -1   4   2 28.0829 8.00535   3
  -1   4   2 63.2527 22.1128   1
   0  -4  -2 887.521 47.2928  11
   0  -4   2 823.588 45.3597   7
   0  -4  -2 919.719 46.1500   5
   0  -4   2 947.349 45.6882  10
   0  -4   2 943.402 76.2055   1
   0  -4   2 944.808 45.8903   5
   0  -4   2 913.080 53.6956   2
   0  -4  -2 950.756 45.6741  10
   0  -4   2 935.873 45.1673   9
   0  -4  -2 880.097 45.2034   9
   0  -4  -2 894.917 73.1137   1
   0  -4  -2 926.709 46.2158   7
   0  -4  -2 945.394 56.6565   2
   0   4  -2 964.307 70.6419  12
   0   4   2 881.636 46.3236   5
   0   4   2 958.109 46.2451   8
   0   4  -2 1023.96 76.3846  13
   0   4   2 914.288 46.2466   7
   0   4   2 858.652 67.3706  13
   0   4   2 907.852 45.2766   9
   0   4   2 938.282 50.2992   3
   0   4  -2 842.569 45.4663   7
   0   4   2 955.631 47.6455  11
   0   4   2 924.946 45.9694  10
   0   4   2 955.952 80.8252  12
   0   4  -2 921.051 45.2570   9
   0   4   2 802.224 71.5357   1
  -1  -4  -2 105.423 10.6536   8
   1  -4   2 127.633 9.19529   5
  -1  -4  -2 138.478 8.87108  10
   1  -4   2 122.760 30.8021   1
   1  -4   2 129.399 8.59036  10
   1  -4   2 152.533 34.3310   1
  -1  -4  -2 111.341 31.0242   1
   1  -4   2 131.489 6.93925   9
  -1  -4  -2 82.5422 23.1408   2
  -1  -4  -2 145.536 10.7689   5
  -1  -4  -2 112.840 16.2673  11
   1  -4   2 119.757 19.9739   2
  -1  -4  -2 110.346 12.1748   7
   1  -4   2 129.537 8.54650   7
  -1  -4  -2 119.775 7.66029   9
  -1   4  -2 132.612 9.90231   8
   1   4   2 132.206 16.8581   3
   1   4   2 124.881 29.5702   1
   1   4   2 139.521 8.06214   9
  -1   4  -2 118.508 8.67007   7
   1   4   2 138.543 9.88456  10
   1   4   2 139.589 9.95123   8
  -1   4  -2 114.426 34.1767  13
  -1   4  -2 159.295 33.2372  12
   1   4   2 99.3776 14.8804  11
   1   4   2 96.8236 32.3367  12
   1   4   2 132.846 11.1727   5
  -2  -4  -2 994.085 89.6266  13
  -2  -4  -2 941.467 70.3146   2
  -2  -4  -2 1072.28 54.3971  11
  -2  -4  -2 998.808 52.3553   5
  -2  -4  -2 1036.93 51.3358   9
  -2  -4  -2 988.195 51.7426  10
  -2  -4  -2 893.775 85.1140   1
   2  -4   2 1163.61 88.3916   1
  -2  -4  -2 1079.00 52.3112   8
   2  -4   2 992.500 51.5735   7
   2  -4   2 1087.64 51.5252  10
   2  -4   2 1068.04 51.7212   5
   2  -4   2 1050.93 59.5654   2
   2   4   2 1029.44 83.1853  12
   2   4   2 1045.01 51.9965  10
   2   4   2 1057.06 51.4250   9
   2   4   2 1050.53 52.4969   5
  -2   4  -2 1194.49 89.9106  12
   2   4   2 1011.09 52.1614   8
  -2   4  -2 973.667 92.2266  13
  -2   4  -2 1056.41 52.3097   8
   2   4   2 1001.59 86.3186   1
   2   4   2 979.192 57.5927   3
  -2   4  -2 1055.21 51.5234   7
  -3  -4  -2 44.6075 26.1681   2
   3  -4   2 21.4802 5.17691   7
  -3  -4  -2 22.1672 6.62540   8
  -3  -4  -2 16.6730 6.32586   5
  -3  -4  -2 18.9690 35.1192  13
   3  -4   2 12.0796 3.80089  10
  -3  -4  -2 24.7465 11.4779  11
  -3   4  -2 12.7587 6.64536   8
   3   4   2 1.98160 3.68156   9
   3   4   2 20.7991 5.60960   8
   3   4   2 -24.129 30.5082  12
   3   4   2 6.67285 6.63404   5
  -3   4  -2 -26.873 33.2865  12
   3   4   2 24.8483 10.5709   3
  -3   4  -2 -41.600 39.0313  13
   3   4   2 14.3333 5.20382  10
   4  -4   2 1845.43 84.6709  10
  -4  -4  -2 1619.90 87.3349  11
  -4  -4  -2 1583.71 112.010   2
  -4  -4  -2 1809.71 138.292  13
   4  -4   2 1645.02 85.0221   7
  -4  -4  -2 1715.52 85.8979   8
  -4   4  -2 2005.16 156.832  13
   4   4   2 1661.49 84.7046   9
   4   4   2 1683.19 85.7009   5
  -4   4  -2 1878.33 141.188  12
   4   4   2 1646.26 91.9391   3
   4   4   2 1653.87 89.4319   4
  -4   4  -2 1746.86 86.2062   8
   4   4   2 1613.75 85.1432  10
   4   4   2 1825.67 123.506  12
  -5  -4  -2 90.7151 39.3574   2
  -5  -4  -2 114.447 12.2613   8
  -5  -4  -2 140.910 17.1202  11
   5   4   2 109.102 18.1949   3
   5   4   2 129.658 10.9611   9
   5   4   2 116.306 12.5742  10
   5   4   2 123.740 14.3948   5
  -5   4  -2 120.404 12.7558   8
   5   4   2 149.377 16.2577   4
  -6  -4  -2 32.5096 42.8182   2
  -6  -4  -2 59.9705 17.3230  11
  -6  -4  -2 70.9130 12.1034   8
   6   4   2 88.1430 18.6788   3
   6   4   2 64.1887 8.01753  10
  -6   4  -2 82.5199 13.0276   8
  -6   4  -2 101.448 28.4385   2
   6   4   2 59.2802 7.07785   9
   6   4   2 70.0528 8.35375   5
  -7  -4  -2 -17.624 12.6517   8
  -7  -4  -2 -9.0511 17.8015  11
  -7   4  -2 -0.3387 14.2458   8
   7   4   2 3.30574 6.17135   9
   7   4   2 -4.5295 7.94542   5
  -8  -4  -2 137.919 17.6849   8
  -8  -4  -2 167.904 22.2783  11
   8   4   2 169.960 14.4397   9
  -8   4  -2 129.922 19.3329   8
  -9  -4  -2 -5.2602 21.4603  11
  -9  -4  -2 1.40768 16.2918   8
  -9   4  -2 -2.7747 17.7130   8
   9   4   2 -8.9626 7.77142   6
   9   4   2 -3.8960 7.69647   9
  -9  -5   2 -19.518 13.5122   8
   9   5  -2 6.92120 7.69849   6
   9   5  -2 0.95012 7.89168   9
  -9   5   2 -6.9066 16.9392   8
  -8  -5   2 405.378 27.5447   8
   8   5  -2 404.521 22.8268   9
  -8   5   2 355.093 31.2454   8
   8   5  -2 367.388 22.4411   6
  -7  -5   2 -11.422 10.2799   8
   7  -5  -2 7.28728 10.6138   7
   7   5  -2 -2.7367 5.73308   6
   7   5  -2 -1.0254 6.24447   9
  -7   5   2 16.5418 13.0138   8
  -6  -5   2 -24.260 36.5346   2
  -6  -5   2 12.4656 9.16948   8
   6  -5  -2 13.2178 9.79583   7
   6   5  -2 3.54535 5.33643   9
   6   5  -2 0.97206 5.04012   6
  -6   5   2 5.11227 11.5996   8
  -5  -5   2 16.5245 8.25934   8
  -5  -5   2 10.3644 30.8192   2
   5  -5  -2 28.4872 8.47432   7
   5   5  -2 4.84373 4.79476   9
  -5   5   2 25.7635 9.71269   8
  -4  -5   2 1418.57 98.6014   2
  -4  -5   2 1314.44 112.123  13
   4  -5  -2 1563.88 75.5850   7
   4   5  -2 1535.06 74.7539   6
   4   5  -2 1588.84 74.7541   9
  -4   5   2 1613.74 76.4397   8
  -4   5   2 1233.45 147.856  13
  -4   5   2 1611.67 153.833  12
   3  -5  -2 27.0251 5.31456   5
   3  -5  -2 6.73027 12.2703   2
  -3  -5   2 1.37527 24.6245   2
   3  -5  -2 -4.1362 6.67683   7
  -3  -5   2 8.70759 7.62046   7
  -3   5   2 14.4216 12.0263  11
  -3   5   2 21.5483 5.79492  10
   3   5  -2 11.0281 3.71402   9
  -3   5   2 35.6077 46.1612  12
  -3   5   2 17.8976 5.67719   5
  -3   5   2 27.3535 47.6748  13
  -2  -5   2 333.992 41.5734   2
   2  -5  -2 372.087 22.0184   7
   2  -5  -2 373.875 29.9294   2
   2  -5  -2 429.343 20.5868  10
  -2  -5   2 393.566 21.6823   7
  -2   5   2 427.971 21.6231   5
   2   5  -2 444.472 26.5204  11
  -2   5   2 294.655 58.2976  12
   2   5  -2 438.616 45.6073  12
   2   5  -2 348.463 20.2116   9
   2   5  -2 386.770 20.8918   8
   2   5  -2 345.917 46.7554  13
  -2   5   2 413.414 21.6243  10
  -2   5   2 397.362 25.8931   3
  -1  -5   2 1260.82 62.3761   9
   1  -5  -2 1365.94 73.4318   2
   1  -5  -2 1214.75 62.2392   9
   1  -5  -2 1274.43 63.2835   5
   1  -5  -2 1248.74 62.7479  10
  -1  -5   2 1329.02 63.0169  10
  -1  -5   2 1377.09 102.188   1
  -1  -5   2 1224.52 74.9639   2
   1  -5  -2 1217.07 63.2451   7
  -1  -5   2 1334.66 63.2101   5
  -1  -5   2 1249.20 62.7428   7
   1   5  -2 1307.75 62.9650   8
  -1   5   2 1261.90 63.2734   5
  -1   5   2 1203.35 64.8156  11
  -1   5   2 1324.58 105.343  12
   1   5  -2 1278.88 88.0116  12
   1   5  -2 1126.68 87.0415  13
  -1   5   2 1217.81 63.1484  10
   1   5  -2 1228.56 62.4331   9
  -1   5   2 1143.33 97.1294  13
  -1   5   2 1322.74 68.0294   3
  -1   5   2 1331.07 63.9255   7
   0  -5  -2 761.254 52.2387   2
   0  -5   2 696.955 37.2808   7
   0  -5   2 756.253 37.4412  10
   0  -5   2 676.726 73.8339   1
   0  -5   2 703.055 48.6303   2
   0  -5  -2 734.793 38.1480   5
   0  -5   2 777.195 37.7411   5
   0  -5   2 752.687 36.7292   9
   0  -5  -2 655.384 70.9628   1
   0  -5  -2 747.991 36.8066   9
   0  -5  -2 740.405 37.4040  10
   0  -5  -2 706.295 38.2915   7
   0   5   2 786.394 40.5562  11
   0   5   2 695.727 70.5952  13
   0   5   2 739.624 38.9414   7
   0   5   2 775.751 43.9200   3
   0   5  -2 614.945 72.2456   1
   0   5   2 811.484 38.0146  10
   0   5   2 637.287 70.5749   1
   0   5   2 751.672 36.9190   9
   0   5  -2 766.315 71.9135  12
   0   5  -2 858.582 76.1409  13
   0   5  -2 720.975 36.8709   9
   0   5  -2 693.824 37.6209   7
   0   5   2 790.695 83.3910  12
   0   5   2 705.341 38.2336   8
   0   5   2 805.828 38.0871   5
  -1  -5  -2 272.861 18.9811   7
  -1  -5  -2 288.632 15.6313   9
  -1  -5  -2 300.900 52.6405   1
   1  -5   2 316.881 28.9264   2
  -1  -5  -2 333.910 22.5101  11
   1  -5   2 308.558 16.9382   5
   1  -5   2 304.497 16.5960  10
   1  -5   2 248.956 45.2314   1
   1  -5   2 307.341 15.1665   9
  -1  -5  -2 294.567 40.0109   2
  -1  -5  -2 278.222 17.3202  10
   1  -5   2 297.091 16.5700   7
   1  -5   2 220.637 44.2382   1
  -1   5  -2 325.701 17.8820   8
   1   5   2 285.196 50.6715  13
   1   5   2 269.097 49.4452  12
   1   5   2 299.540 16.0698   9
   1   5   2 316.492 17.8409   8
   1   5   2 270.720 18.1351   5
   1   5   2 306.659 24.9990   3
   1   5   2 268.470 17.5380  10
  -1   5  -2 302.609 16.7843   7
  -1   5  -2 316.289 15.6924   9
  -2  -5  -2 1257.81 88.2096   2
  -2  -5  -2 1354.72 66.0983   8
   2  -5   2 1374.15 65.1678  10
   2  -5   2 1385.29 74.9135   2
  -2  -5  -2 1124.73 105.902  13
  -2  -5  -2 1257.94 67.8843  11
   2  -5   2 1434.42 65.3557   5
  -2  -5  -2 1292.00 66.3277   7
   2  -5   2 1316.13 65.1489   7
   2   5   2 1260.32 72.1036   3
  -2   5  -2 1269.32 109.945  12
   2   5   2 1214.19 66.0259   5
   2   5   2 1305.30 64.9372   9
   2   5   2 1229.14 65.7630   8
   2   5   2 1229.79 65.5993  10
   2   5   2 1414.65 67.9169  11
   2   5   2 1338.23 102.601  12
  -2   5  -2 1377.61 65.1391   7
  -2   5  -2 1409.69 66.0223   8
  -2   5  -2 1177.40 111.221  13
   3  -5   2 37.7923 5.06825  10
  -3  -5  -2 19.1020 8.05730   8
  -3  -5  -2 38.1971 31.7976   2
  -3  -5  -2 79.3694 45.2111  13
   3  -5   2 48.7977 6.60398   7
   3  -5   2 42.9174 5.35997   5
  -3   5  -2 39.4497 8.29968   8
   3   5   2 31.5809 7.84978   5
   3   5   2 22.7205 12.6906   3
  -3   5  -2 11.5077 47.9085  13
   3   5   2 62.8996 44.3418  12
   3   5   2 36.2921 6.67357  10
   3   5   2 31.1122 11.7230   4
  -4  -5  -2 7.73888 8.84798   8
  -4  -5  -2 16.1150 32.2090   2
   4  -5   2 -1.9494 4.38439  10
   4  -5   2 -13.262 6.90240   7
  -4  -5  -2 -14.826 14.2648  11
  -4  -5  -2 32.0312 48.0031  13
   4  -5   2 3.07607 4.69182   5
   4   5   2 13.5683 6.40142  10
   4   5   2 8.68496 7.21139   5
   4   5   2 2.83033 11.1947   4
   4   5   2 1.19534 4.90270   9
  -4   5  -2 -6.0637 8.49859   8
   4   5   2 24.8751 13.7984   3
  -5  -5  -2 1.48926 10.1726   8
  -5  -5  -2 -3.9234 35.5830   2
   5  -5   2 -0.1778 8.00263   7
  -5  -5  -2 -5.2232 15.5457  11
   5   5   2 4.51992 7.36525   5
   5   5   2 2.72555 7.07610  10
  -5   5  -2 -5.0200 9.86005   8
   5   5   2 8.24126 15.5037   3
   5   5   2 5.21507 5.60770   9
  -6  -5  -2 449.736 76.8723   2
  -6  -5  -2 494.934 38.0037  11
  -6  -5  -2 552.341 33.1101   8
   6   5   2 511.683 30.1538  10
  -6   5  -2 572.309 34.7630   8
   6   5   2 586.336 29.1345   9
   6   5   2 547.240 45.3367   3
  -6   5  -2 555.196 54.5991   2
   6   5   2 528.917 30.9023   5
  -7  -5  -2 7.75635 13.4699   8
  -7  -5  -2 -6.6056 19.1083  11
   7   5   2 4.97269 9.06322   5
  -7   5  -2 15.5745 15.7143   8
   7   5   2 -7.3588 6.77998   9
  -8  -5  -2 62.2830 22.0130  11
  -8  -5  -2 53.8090 15.9956   8
  -8   5  -2 37.7042 18.4275   8
   8   5   2 63.0952 8.72669   9
   8   5   2 65.3425 11.1007   5
  -9  -6   2 18.9903 14.5226   8
   9   6  -2 14.8037 8.22059   6
  -9   6   2 -12.903 17.6017   8
   9   6  -2 17.6359 8.63322   9
  -8  -6   2 -10.381 12.9056   8
   8  -6  -2 0.95627 12.5476   7
   8   6  -2 3.50355 7.50761   6
   8   6  -2 0.35513 7.78836   9
  -8   6   2 1.78022 15.6664   8
   7  -6  -2 23.2602 12.3816   7
  -7  -6   2 0.90376 11.5576   8
   7   6  -2 1.63704 7.19864   9
   7   6  -2 -2.8991 6.33442   6
  -7   6   2 4.52395 14.8520   8
  -6  -6   2 458.453 73.7340   2
   6  -6  -2 561.019 32.8191   7
  -6  -6   2 563.121 31.8688   8
   6   6  -2 569.458 29.5314   9
  -6   6   2 538.799 35.0047   8
   6   6  -2 548.303 29.1852   6
  -5  -6   2 12.4199 34.0343   2
   5  -6  -2 9.38450 9.92029   7
   5   6  -2 13.4154 5.61806   6
   5   6  -2 0.10889 7.24841   8
  -5   6   2 13.8620 11.1801   8
   5   6  -2 19.7756 5.49852   9
   4  -6  -2 15.1790 9.09500   7
  -4  -6   2 38.6307 33.4267   2
  -4  -6   2 24.0238 11.6637   7
   4  -6  -2 17.2742 6.24446   5
   4   6  -2 5.49117 4.99102   9
  -4   6   2 34.4681 10.5321   4
  -4   6   2 3.67371 10.0112   8
  -3  -6   2 79.6117 30.2384   2
  -3  -6   2 45.4108 9.80623   7
   3  -6  -2 46.6248 8.90203   7
   3   6  -2 80.7639 31.2767  13
  -3   6   2 62.3159 14.2874  11
   3   6  -2 52.8024 6.35963   8
   2  -6  -2 1056.40 55.2856   7
   2  -6  -2 1152.55 64.6512   2
  -2  -6   2 1121.75 54.9087   7
   2  -6  -2 1097.23 54.3093  10
  -2  -6   2 989.568 72.5299   2
  -2   6   2 1127.16 55.1601  10
   2   6  -2 1142.90 85.9000  13
   2   6  -2 995.325 54.5434   8
   2   6  -2 1061.68 54.0635   9
  -2   6   2 1148.30 59.8733   3
  -2   6   2 1066.36 55.2769   5
   2   6  -2 1176.38 85.0541  12
  -2   6   2 1031.85 57.0484  11
  -2   6   2 1120.89 113.604  13
   1  -6  -2 58.5022 21.0835   2
   1  -6  -2 30.7317 3.22117   9
  -1  -6   2 20.4378 6.51204   7
   1  -6  -2 34.8725 5.32839  10
  -1  -6   2 13.3401 21.4174   2
   1  -6  -2 33.5624 8.37611   7
   1   6  -2 28.6581 6.14642   8
   1   6  -2 -12.394 31.3232  13
  -1   6   2 31.1970 11.5158   3
  -1   6   2 45.6700 7.07489   5
  -1   6   2 38.2305 38.9292  13
  -1   6   2 27.0522 6.64523  10
  -1   6   2 30.9744 13.2780  11
   0  -6  -2 1210.48 59.3220   9
   0  -6   2 1265.05 59.2721   9
   0  -6   2 1292.45 73.5677   2
   0  -6  -2 1203.07 75.4611   2
   0  -6   2 1232.22 59.9883   7
   0  -6  -2 1141.46 60.6965   7
   0   6   2 1244.78 59.4279   9
   0   6   2 1141.30 60.5338  10
   0   6  -2 1225.83 60.4301   7
   0   6   2 1240.45 67.1225   3
   0   6  -2 1102.44 101.687  13
   0   6   2 1193.16 60.7601   5
   0   6  -2 1226.93 59.4258   9
   0   6  -2 1133.46 97.9506  12
   0   6   2 1143.63 63.2435  11
   0   6   2 1092.01 101.452  13
   1  -6   2 87.5015 6.19675   9
  -1  -6  -2 107.125 10.9632   7
  -1  -6  -2 57.6217 28.1013   2
  -1  -6  -2 138.102 16.4185  11
   1  -6   2 107.974 10.1863   7
   1  -6   2 53.7629 18.6666   2
  -1   6  -2 97.0721 7.35175   9
   1   6   2 100.516 8.35111   9
   1   6   2 111.136 12.2229   5
   1   6   2 72.8792 14.4187  11
   1   6   2 127.967 11.7943  10
   1   6   2 64.9751 42.6532  12
   1   6   2 89.3591 14.3041   4
  -1   6  -2 91.3301 10.6451   7
  -1   6  -2 133.921 43.3477  12
   1   6   2 122.183 38.5129  13
  -1   6  -2 56.0697 44.5365  13
   1   6   2 76.9445 15.5161   3
   2  -6   2 -15.762 6.24035   7
   2  -6   2 15.2355 19.3264   2
  -2  -6  -2 -8.4918 25.8824   2
  -2  -6  -2 9.80431 14.1199  11
  -2  -6  -2 19.5550 10.3700   7
  -2   6  -2 -7.1707 7.53543   8
   2   6   2 -6.4384 6.42398  10
  -2   6  -2 -50.428 45.3523  13
   2   6   2 -10.363 11.6759   3
   2   6   2 -6.6690 4.35283   9
   2   6   2 -13.297 45.5752  12
   2   6   2 -0.9562 6.85689   5
   2   6   2 3.54272 11.3795   4
   3  -6   2 7.70990 7.30767   7
   3   6   2 1.62370 13.2289   3
   3   6   2 -4.4092 4.92100   9
   3   6   2 10.4650 45.8461  12
   3   6   2 10.5072 6.92894  10
   3   6   2 -11.909 12.4060   4
  -3   6  -2 19.9012 8.76638   8
  -3   6  -2 -24.226 56.8783  13
   3   6   2 4.84617 7.42769   5
  -4  -6  -2 941.133 50.9030   8
  -4  -6  -2 933.690 54.5184  11
   4  -6   2 1055.20 50.0493   7
   4   6   2 968.271 57.6212   4
   4   6   2 953.419 49.9126  10
   4   6   2 937.327 50.3722   5
  -4   6  -2 1031.24 51.7034   8
   4   6   2 950.751 48.8326   9
   4   6   2 895.141 61.0755   3
  -5  -6  -2 72.0632 42.6770   2
   5  -6   2 79.9404 10.4241   7
  -5  -6  -2 76.8119 19.1288  11
  -5  -6  -2 52.6637 12.5956   8
   5   6   2 67.6241 7.49699   9
   5   6   2 73.5920 10.6959   5
  -5   6  -2 65.1230 13.2832   8
   5   6   2 61.9070 9.35805  10
   5   6   2 38.8298 19.5008   3
  -6  -6  -2 1.76781 12.7635   8
  -6  -6  -2 6.61195 19.8497  11
  -6   6  -2 -4.7092 13.2859   8
   6   6   2 11.2406 9.87289   5
   6   6   2 9.53467 8.70003  10
   6   6   2 4.05230 6.77986   9
  -7  -6  -2 7.34297 14.0860   8
  -7  -6  -2 -11.703 20.8838  11
  -7   6  -2 7.23345 15.7611   8
   7   6   2 5.61322 9.01752  10
   7   6   2 10.5768 7.87855   9
   7   6   2 -1.3788 10.6228   5
  -8  -6  -2 280.362 37.4274  11
  -8  -6  -2 283.947 27.5991   8
  -8   6  -2 227.612 26.3075   8
   8   6   2 320.406 20.5672   9
   8   6   2 303.736 24.1625   5
   8  -7  -2 195.858 23.3425   7
  -8   7   2 163.162 21.4798   8
   8   7  -2 148.411 15.9435   6
   8   7  -2 203.411 17.3172   9
   7  -7  -2 52.5731 14.1551   7
  -7  -7   2 32.8413 13.1269   8
   7   7  -2 73.5588 8.86194   9
   7   7  -2 49.3419 8.18794   6
  -7   7   2 55.0013 17.0445   8
   6  -7  -2 2.76993 12.1153   7
   6   7  -2 -2.4943 6.55282   6
  -6   7   2 1.67374 14.2268   8
   6   7  -2 -15.790 6.71814   9
   5  -7  -2 113.679 13.1044   7
  -5  -7   2 64.3299 40.8975   2
  -5  -7   2 127.618 16.4412   7
   5   7  -2 120.691 11.4675   6
  -5   7   2 157.223 21.8602  11
  -5   7   2 102.713 14.9028   8
   5   7  -2 105.787 9.20117   9
   4  -7  -2 469.401 42.8408   2
  -4  -7   2 569.786 32.4286   7
   4  -7  -2 559.790 31.2274   7
   4   7  -2 526.885 27.8736   9
  -4   7   2 478.045 32.4089   8
  -4   7   2 519.649 36.5555  11
   3  -7  -2 -1.4199 9.97806   7
   3  -7  -2 8.52433 19.3356   2
  -3  -7   2 -12.967 29.3399   2
   3  -7  -2 10.2801 5.79663  10
  -3  -7   2 -1.0904 10.8248   7
  -3   7   2 -1.7854 7.98753  10
  -3   7   2 8.38078 8.45236   5
   3   7  -2 4.41433 4.98419   9
  -3   7   2 9.91519 11.5054   3
  -3   7   2 2.00366 11.9715   4
  -3   7   2 27.8904 16.6465  11
   3   7  -2 1.21435 6.14801   8
   2  -7  -2 356.031 22.5281   7
  -2  -7   2 305.959 21.0909   7
   2  -7  -2 327.566 37.1271   2
   2   7  -2 309.555 19.8445   8
   2   7  -2 319.790 18.6035   9
  -2   7   2 349.652 29.3941   4
  -2   7   2 352.328 21.8063  10
  -2   7   2 323.939 28.6372   3
  -2   7   2 397.588 21.8088   5
   1  -7  -2 -9.5511 21.0447   2
   1  -7  -2 36.5831 10.2039   7
   1  -7  -2 32.4020 3.68043   9
  -1  -7   2 38.8193 26.3696   2
   1   7  -2 40.2894 4.94167   9
  -1   7   2 19.9418 7.95092  10
  -1   7   2 26.4499 13.6964   3
  -1   7   2 45.6003 8.59964   5
  -1   7   2 29.6170 4.15842   9
   1   7  -2 86.7321 42.4582  13
  -1   7   2 22.9804 12.7773   4
   0  -7  -2 383.683 24.5348   7
   0  -7  -2 346.286 19.6224   9
   0  -7   2 379.366 21.6753   7
   0  -7   2 363.362 42.4950   2
   0   7  -2 400.414 19.9548   9
   0   7   2 337.166 30.5998   4
   0   7   2 369.914 32.8191   3
   0   7   2 324.359 31.3691  11
   0   7   2 409.252 20.0220   9
   0   7  -2 407.534 84.3256  13
   0   7   2 324.936 67.5390  12
   0   7   2 352.831 23.1671   5
   0   7  -2 442.980 79.8405  12
   0   7   2 393.876 22.8623  10
   0   7   2 390.358 77.6040  13
  -1  -7  -2 25.0969 27.2402   2
   1  -7   2 -23.066 19.1647   2
  -1  -7  -2 -18.772 11.0069   7
   1  -7   2 -1.1571 6.88960   7
   1  -7   2 6.83885 2.81229   9
   1   7   2 21.0415 14.3694   3
   1   7   2 -23.524 11.4302   4
   1   7   2 -44.123 39.8751  13
   1   7   2 1.99077 7.47142  10
   1   7   2 -9.5191 7.77888   5
   1   7   2 -4.6603 4.67134   9
   1   7   2 31.0688 16.7829  11
   1   7   2 -42.988 50.3103  12
  -1   7  -2 -2.8987 3.97280   9
  -2  -7  -2 910.237 48.4709   7
   2  -7   2 896.126 62.4600   2
   2  -7   2 925.806 46.2046   7
   2   7   2 837.223 47.1306   5
   2   7   2 852.930 54.5942   4
  -2   7  -2 917.937 47.1077   8
   2   7   2 879.847 57.2223   3
   2   7   2 885.391 46.8201  10
   2   7   2 920.141 45.2058   9
   3  -7   2 35.9835 8.78459   7
   3  -7   2 33.6652 23.5161   2
  -3  -7  -2 -17.984 35.7419   2
  -3  -7  -2 13.1036 18.4463  11
  -3  -7  -2 34.9687 14.3139   7
   3   7   2 4.71315 8.96930   5
  -3   7  -2 30.0349 10.6170   8
   3   7   2 33.2546 18.1952   3
   3   7   2 21.8213 8.54124  10
   3   7   2 9.84324 14.4059   4
   4  -7   2 11.2110 9.86958   7
  -4  -7  -2 8.44829 40.6583   2
  -4  -7  -2 23.9348 18.5418  11
  -4  -7  -2 15.3526 12.8531   8
  -4  -7  -2 9.94208 17.6211   7
   4   7   2 15.2981 19.2861   3
   4   7   2 47.0519 10.2575   5
   4   7   2 14.2538 6.45478   9
  -4   7  -2 7.61580 12.0018   8
   4   7   2 45.9743 9.09023  10
   5  -7   2 144.459 17.5828   7
  -5  -7  -2 123.590 22.1063  11
  -5  -7  -2 114.368 15.9312   8
   5   7   2 153.759 13.5911   9
   5   7   2 132.365 12.2863  10
  -5   7  -2 137.147 15.9514   8
   5   7   2 130.236 26.7993   3
   5   7   2 97.6148 13.2195   5
   6  -7   2 482.127 29.6346   7
  -6  -7  -2 376.586 30.3469   8
  -6  -7  -2 391.177 38.4707  11
   6   7   2 446.749 28.1698  10
   6   7   2 454.868 26.1031   9
   6   7   2 449.106 29.9412   5
  -6   7  -2 474.253 32.8729   8
  -7  -7  -2 10.9510 15.3350   8
  -7  -7  -2 15.9641 23.4999  11
  -7   7  -2 18.5497 16.9454   8
   7   7   2 13.0227 12.2084   5
   7   7   2 37.1542 10.4723  10
   7   7   2 5.86606 8.10184   9
   7  -8  -2 1.82232 14.7571   7
  -7  -8   2 26.2863 24.1403   7
   7   8  -2 15.0310 7.95449   6
   7   8  -2 18.3261 8.64228   9
  -7   8   2 13.9364 17.9013   8
   6  -8  -2 367.713 29.7139   7
  -6  -8   2 394.849 33.8146   7
  -6   8   2 277.850 29.9939   8
   6   8  -2 371.506 22.7652   9
   6   8  -2 358.079 22.2366   6
   5  -8  -2 13.4936 12.7248   7
  -5  -8   2 -40.807 16.2945   7
   5   8  -2 4.51051 7.11054   9
   5   8  -2 16.1677 7.41861   6
  -5   8   2 -16.606 23.5648  11
  -5   8   2 26.4052 14.2026   8
   4  -8  -2 183.116 21.6381   7
  -4  -8   2 247.719 24.0111   7
   4  -8  -2 164.947 29.3471   2
  -4   8   2 178.605 18.5678   8
   4   8  -2 231.992 15.4971   9
   4   8  -2 228.161 15.5225   6
  -4   8   2 219.024 30.6549  11
   3  -8  -2 43.8087 23.0616   2
  -3  -8   2 6.91614 10.6692   7
   3  -8  -2 12.6002 12.0667   7
  -3  -8   2 -44.234 30.4485   2
   3   8  -2 19.4858 6.38617   9
  -3   8   2 4.12587 19.3244  11
   2  -8  -2 614.611 34.9150   7
   2  -8  -2 562.812 50.2332   2
  -2  -8   2 572.776 32.8409   7
  -2   8   2 501.579 41.8590   3
  -2   8   2 590.945 42.0894   4
  -2   8   2 600.865 34.1651   5
  -2   8   2 636.796 33.6052  10
   2   8  -2 586.203 30.7926   9
  -2   8   2 596.584 41.8794  11
   1  -8  -2 -19.464 23.3928   2
  -1  -8   2 15.9019 25.6236   2
   1  -8  -2 34.0531 12.1368   7
   1  -8  -2 12.8413 3.66760   9
  -1  -8   2 -4.6255 8.89857   7
  -1   8   2 -14.837 15.0296   3
  -1   8   2 4.94389 9.76781   5
   1   8  -2 -0.1308 5.30158   9
  -1   8   2 0.79940 13.9772   4
  -1   8   2 1.05292 9.51543  10
  -1   8   2 -14.233 21.5125  11
  -1   8   2 1.95440 4.42032   9
   0  -8  -2 358.428 25.5855   7
   0  -8   2 317.456 20.7733   7
   0  -8   2 248.759 44.4705   2
   0   8  -2 343.305 18.5739   9
   0   8   2 368.069 35.2371  11
   0   8   2 351.824 22.7714  10
   0   8   2 284.131 35.0385   3
   0   8   2 352.713 18.6439   9
   0   8   2 336.935 23.6276   5
   0   8   2 288.729 32.0731   4
  -1  -8  -2 13.4547 12.4522   7
  -1  -8  -2 -33.069 30.4885   2
   1  -8   2 0.07746 8.42056   7
   1  -8   2 57.1790 25.2169   2
   1   8   2 5.24922 14.8450   4
   1   8   2 -3.1078 5.65192   9
   1   8   2 7.61686 9.80804   5
  -1   8  -2 8.95411 4.96095   9
   1   8   2 -8.4562 17.3481   3
   1   8   2 6.65994 9.02261  10
  -2  -8  -2 262.842 25.8486   7
   2  -8   2 300.312 20.4257   7
   2  -8   2 321.985 45.6656   2
   2   8   2 234.531 31.9433   4
   2   8   2 303.211 17.9653   9
   2   8   2 302.094 22.6613   5
   2   8   2 282.134 21.4408  10
  -2   8  -2 313.827 22.3501   8
   2   8   2 283.690 35.0665   3
  -3  -8  -2 12.1843 39.2310   2
  -3  -8  -2 8.00391 16.3587   7
   3  -8   2 17.6907 9.86630   7
   3  -8   2 -12.951 26.3481   2
  -3   8  -2 14.2710 12.0468   8
   3   8   2 9.19765 10.6518   5
   3   8   2 -5.3827 9.42738  10
   3   8   2 17.8781 19.3144   3
   3   8   2 17.7622 6.68020   9
  -4  -8  -2 352.589 39.0057  11
  -4  -8  -2 350.054 32.5817   7
   4  -8   2 435.334 27.2025   7
   4   8   2 384.059 43.4831   3
  -4   8  -2 378.497 29.0586   8
   4   8   2 345.552 27.0944   5
   4   8   2 349.966 22.4197   9
   4   8   2 387.186 25.6836  10
   5  -8   2 16.4204 12.1666   7
  -5  -8  -2 -27.482 20.1162   7
  -5  -8  -2 -0.0917 14.5574   8
  -5  -8  -2 -18.179 23.3202  11
   5   8   2 -6.4060 11.8722   5
   5   8   2 -4.3453 10.4516  10
  -5   8  -2 9.67634 14.8860   8
   5   8   2 10.9931 7.82871   9
  -6  -8  -2 61.9129 25.0256  11
  -6  -8  -2 53.8445 16.6988   8
   6  -8   2 48.9110 13.3068   7
  -6  -8  -2 84.2841 27.3231   7
   6   8   2 93.5030 12.4559  10
  -6   8  -2 57.7560 17.3294   8
   6   8   2 71.9230 14.1005   5
   6   8   2 59.4034 9.43260   9
  -7  -8  -2 7.95064 25.7210  11
  -7  -8  -2 6.31469 16.6415   8
   7   8   2 25.0427 9.51526   9
   7   8   2 22.2573 13.4127   5
  -7   8  -2 1.12270 18.6008   8
  -7   9   2 23.3634 19.0603   8
   7   9  -2 1.48405 9.13646   9
  -6  -9   2 18.9670 20.3004   7
   6  -9  -2 15.1147 15.5212   7
   6   9  -2 4.92584 8.63540   9
   6   9  -2 3.77511 8.47874   6
  -6   9   2 -13.809 16.6936   8
  -5  -9   2 16.4326 18.1863   7
   5  -9  -2 -11.102 14.4930   7
   5   9  -2 0.71832 8.32519   9
  -5   9   2 5.68018 15.5124   8
   5   9  -2 -8.5792 8.22364   6
   4  -9  -2 206.066 24.5831   7
  -4  -9   2 195.514 24.8366   7
  -4   9   2 219.504 27.8789  11
  -4   9   2 143.120 19.3027   8
   4   9  -2 216.348 16.7939   9
   4   9  -2 199.928 15.6867   6
   3  -9  -2 18.2917 12.9580   7
  -3  -9   2 6.87308 13.0067   7
  -3   9   2 20.8267 23.6754  11
   3   9  -2 30.5898 7.60950   9
  -2  -9   2 153.680 14.9584   7
   2  -9  -2 114.742 31.0258   2
   2  -9  -2 147.556 16.8331   7
  -2  -9   2 92.2616 39.2705   2
   2   9  -2 178.034 13.7220   9
  -2   9   2 218.144 20.8918   5
   1  -9  -2 68.1032 31.3982   2
  -1  -9   2 87.3912 12.2459   7
   1  -9  -2 91.1592 15.5377   7
  -1   9   2 111.370 10.0893   9
   1   9  -2 93.0615 8.17638   9
  -1   9   2 97.9759 13.7949   5
  -1   9   2 109.409 28.1533  11
  -1   9   2 81.2814 12.4493  10
   0  -9  -2 218.680 24.2278   7
   0  -9   2 208.084 18.9220   7
   0   9   2 220.557 31.5148   4
   0   9   2 243.682 35.1448   3
   0   9   2 235.903 22.3630   5
   0   9   2 253.065 21.0428  10
   0   9   2 218.430 14.9636   9
   0   9  -2 217.344 14.9534   9
  -1  -9  -2 68.4280 16.0443   7
  -1  -9  -2 19.4774 35.4873   2
   1  -9   2 48.5701 29.9416   2
   1   9   2 50.5986 11.7855  10
  -1   9  -2 83.2675 7.33156   9
   1   9   2 66.6320 7.80798   9
   1   9   2 54.4334 21.8820   3
   1   9   2 54.0857 12.9543   5
  -2  -9  -2 234.278 28.0364   7
   2  -9   2 270.352 21.8208   7
   2   9   2 241.393 38.3599   3
   2   9   2 301.329 22.9542  10
   2   9   2 261.690 18.4575   9
  -2   9  -2 267.463 23.2633   8
   2   9   2 275.462 24.0639   5
   3  -9   2 3.52617 11.0293   7
  -3  -9  -2 -13.064 17.8841   7
  -3   9  -2 -2.3412 13.7109   8
   3   9   2 -0.3548 8.12172   9
   3   9   2 1.63030 12.4310   5
   3   9   2 2.23000 11.1780  10
   3   9   2 -24.427 22.4702   3
   4  -9   2 13.0708 12.8739   7
  -4  -9  -2 -15.530 19.8806   7
   4   9   2 16.7537 12.0685  10
   4   9   2 -1.1922 12.8774   5
  -4   9  -2 -7.1024 15.2733   8
   4   9   2 7.52624 8.70426   9
  -5  -9  -2 4.45303 21.4232   7
   5  -9   2 8.43845 14.0119   7
   5   9   2 5.90837 9.11302   9
   5   9   2 -1.3511 11.8021  10
   5   9   2 -0.4754 13.5363   5
  -5   9  -2 -6.0871 16.3040   8
   6  -9   2 115.969 16.8118   7
  -6  -9  -2 189.249 26.9287   7
   6   9   2 123.849 12.4666   9
   6   9   2 126.257 17.1478   5
   6   9   2 147.064 14.7596  10
  -6   9  -2 130.016 20.7413   8
   5 -10  -2 -1.5924 15.8769   7
  -5 -10   2 6.81050 18.8051   7
  -5  10   2 -2.3111 17.1945   8
   5  10  -2 2.95143 9.20454   6
   5  10  -2 -2.3878 9.55144   9
  -4 -10   2 3.33282 16.1853   7
   4 -10  -2 14.0589 16.5331   7
   4  10  -2 -1.1078 8.79949   6
   4  10  -2 -1.6229 8.89487   9
  -4  10   2 14.3418 16.4148   8
   3 -10  -2 31.3888 14.5080   7
  -3 -10   2 34.3302 14.4416   7
   3  10  -2 37.0294 9.01207   9
   3  10  -2 35.5327 9.02303   6
   2 -10  -2 171.131 19.5037   7
  -2 -10   2 172.532 21.6463   7
   2  10  -2 202.542 15.8569   9
   1 -10  -2 18.0315 14.8234   7
  -1 -10   2 6.95014 13.4358   7
  -1  10   2 5.02538 13.8836   5
   1  10  -2 -3.8199 7.32992   9
   1  10  -2 3.72347 7.13838   6
  -1  10   2 -2.9351 6.04877   9
   0 -10   2 323.284 25.1874   7
   0 -10  -2 351.063 31.1954   7
   0  10  -2 381.184 21.3981   9
   0  10   2 349.357 26.4919  10
   0  10   2 325.331 20.5586   9
   0  10   2 380.363 29.5716   5
   1 -10   2 48.6460 13.2405   7
  -1 -10  -2 48.0889 18.4905   7
   1  10   2 45.7444 14.6629   5
  -1  10  -2 42.0332 14.4080   8
   1  10   2 28.0594 12.4262  10
   1  10   2 26.2134 8.04076   9
  -1  10  -2 50.7240 7.90558   9
  -2 -10  -2 -12.887 17.6773   7
   2 -10   2 0.33776 13.1521   7
   2  10   2 -2.6059 12.1880  10
   2  10   2 -3.4551 8.43043   9
   2  10   2 -0.3246 13.7970   5
  -2  10  -2 11.2534 14.0130   8
   3 -10   2 5.32667 13.4892   7
  -3 -10  -2 3.29235 20.2623   7
   3  10   2 0.72924 12.2546  10
   3  10   2 -5.7080 13.7010   5
  -3  10  -2 5.75642 15.4307   8
   3  10   2 2.27559 9.17472   9
   4 -10   2 184.322 18.8878   7
  -4 -10  -2 189.734 25.2703   7
  -4  10  -2 155.586 20.9478   8
   4  10   2 206.573 18.7977   9
   4  10   2 134.113 18.5401   5
   4  10   2 182.767 16.8219  10
  -5 -10  -2 -14.143 23.2121   7
   5 -10   2 -0.3436 15.2876   7
   5  10   2 4.74484 15.3668   5
   5  10   2 -3.0180 12.5081  10
  -5  10  -2 1.86961 17.7162   8
   5  10   2 4.31960 10.1197   9
   4 -11  -2 48.3716 18.4573   7
  -4 -11   2 42.6616 18.0553   7
   4  11  -2 65.1099 10.3595   6
   4  11  -2 56.5018 10.9131   9
  -4  11   2 29.3303 18.4810   8
   3 -11  -2 -2.9034 17.2155   7
  -3 -11   2 7.73137 17.7165   7
   3  11  -2 -2.0933 9.31560   9
   3  11  -2 24.5970 9.49612   6
   2 -11  -2 22.6688 17.0067   7
  -2 -11   2 14.6485 14.8807   7
   2  11  -2 16.9413 8.65073   9
   2  11  -2 15.8422 8.82891   6
   1 -11  -2 33.2698 18.6764   7
  -1 -11   2 67.0203 14.8071   7
   1  11  -2 51.8204 8.35692   6
   1  11  -2 36.1558 8.96591   9
   0 -11  -2 19.6992 19.3829   7
   0 -11   2 25.6898 14.2169   7
   0  11   2 20.5103 8.11427   9
   0  11  -2 26.7597 8.55363   9
   0  11   2 33.1408 16.4625   5
   1 -11   2 -0.8450 14.7839   7
  -1 -11  -2 -19.628 19.6703   7
  -1  11  -2 14.2817 8.35229   9
  -1  11  -2 10.8909 15.4124   8
   1  11   2 8.64964 16.2028   5
   1  11   2 -9.3147 8.54518   9
  -2 -11  -2 139.292 22.1262   7
   2 -11   2 120.371 17.1749   7
  -2  11  -2 90.1027 17.8332   8
   2  11   2 96.7767 11.5260   9
   2  11   2 131.016 18.8047   5
   3 -11   2 50.9061 16.1561   7
  -3 -11  -2 52.6696 21.1257   7
  -3  11  -2 83.0995 18.4310   8
   3  11   2 55.8595 11.2496   9
   3  11   2 35.8214 17.1168   5
   4  11   2 -13.396 16.3128   5
  -1 -12   2 -9.5260 15.4245   7
   1 -12  -2 12.7762 19.4190   7
   1  12  -2 -4.0611 7.26016   6
   1  12  -2 -1.2097 9.59587   9
   0 -12   2 55.6879 16.8592   7
   0 -12  -2 47.2120 20.9372   7
   0  12  -2 64.9567 9.99286   9
   0  12   2 44.0675 9.39378   9
  -1 -12  -2 17.2648 23.5047   7
   1 -12   2 46.3166 17.0177   7
  -1  12  -2 14.2985 17.1845   8
   1  12   2 17.0887 9.90728   9
  10   0  -3 -7.9954 7.38673   6
 -10   0   3 12.2527 15.6172   8
  10   0  -3 3.14378 6.15480   9
  -9   0   3 392.209 31.5458   8
   9   0  -3 441.332 23.3021   9
   9   0  -3 437.074 24.1094   6
  -8   0   3 5.45567 11.4550   8
  -8   0   3 41.8208 34.2634   2
   8   0  -3 -3.4896 5.60694   6
   8   0  -3 -2.4180 4.27107   9
   7   0  -3 25.7910 4.01644   9
   7   0  -3 31.8326 5.05616   6
  -7   0   3 27.7632 9.89547   8
  -7   0   3 4.22864 28.8631   2
  -6   0   3 54.6097 34.6279  12
  -5   0   3 513.093 23.9145   7
  -5   0   3 431.736 60.8656  12
  -5   0   3 515.826 76.9580  13
  -5   0   3 465.964 25.3309   8
   5   0  -3 479.887 23.6581   6
   5   0  -3 446.328 23.3382   9
  -5   0   3 411.922 23.4984   9
  -5   0   3 470.515 40.6460   2
  -4   0   3 1.55545 2.34830   6
   4   0  -3 0.64274 2.46770   6
   4   0  -3 13.2628 3.49475   7
  -4   0   3 -0.3358 23.3922  12
   4   0  -3 2.03534 1.94689   9
  -4   0   3 3.43544 3.89157   8
  -4   0   3 2.16900 2.22048   9
  -4   0   3 16.0099 12.7424   2
  -4   0   3 7.04368 2.78062   7
  -3   0   3 158.213 8.40980   9
  -3   0   3 149.977 18.3608   2
  -3   0   3 142.889 9.28907   8
  -3   0   3 171.686 8.67200   7
  -3   0   3 161.516 8.45010   6
   3   0  -3 169.196 8.87767   7
  -3   0   3 112.755 24.9741  12
   3   0  -3 147.917 8.28690   9
   3   0  -3 156.958 8.52458   6
  -2   0   3 12.6261 14.6248  12
  -2   0   3 33.3361 13.1121  13
   1   0  -3 843.427 48.9410   1
  -1   0   3 768.046 39.4867   9
   1   0  -3 824.794 39.6153   6
  -1   0   3 764.529 42.5776   3
   1   0  -3 769.110 39.8022   5
  -1   0   3 747.167 39.6118   7
   1   0  -3 781.544 39.5571   7
  -1   0   3 817.026 53.3515  12
  -1   0   3 846.990 39.6251   8
  -1   0   3 814.361 39.5372   6
  -1   0   3 839.847 48.3105   1
  -1   0   3 831.700 39.8284   5
   0   0   3 -0.6647 1.76092   8
   0   0  -3 0.28567 2.45456   5
   0   0   3 7.05041 8.61356   1
   0   0  -3 0.21388 1.94756   8
   0   0  -3 8.97929 9.02090   1
   0   0   3 0.45466 2.24633   5
   0   0  -3 3.14325 9.77650  13
   0   0  -3 15.3197 9.98656  12
   0   0   3 1.52077 4.63320   3
  -1   0  -3 8533.81 435.198  12
  -1   0  -3 8340.87 417.454   5
   1   0   3 8502.48 417.485   5
  -1   0  -3 8604.25 422.102   2
   1   0   3 8822.05 436.282   1
  -1   0  -3 8438.79 436.310   1
  -1   0  -3 8517.50 439.848  13
   1   0   3 8346.41 419.409   3
  -1   0  -3 8384.38 417.522   8
   1   0   3 8652.95 417.512   8
   2   0   3 1.49174 3.26038   8
  -2   0  -3 -1.9268 3.26291   5
   2   0   3 -0.5265 3.74749   5
   2   0   3 0.82037 2.08391   9
  -2   0  -3 0.81883 8.50753   2
   2   0   3 7.03820 5.66146   3
  -2   0  -3 -9.3145 14.1795   1
  -2   0  -3 4.50375 3.77414   8
  -2   0  -3 -3.6720 14.7338  12
   2   0   3 -3.5504 14.9493   1
   3   0   3 510.059 25.3921  10
   3   0   3 493.768 26.1087   8
   3   0   3 455.057 52.0271   1
  -3   0  -3 538.979 55.9483   1
   3   0   3 507.034 25.9404   5
   3   0   3 538.106 28.9970   3
  -3   0  -3 468.638 55.9063  12
  -3   0  -3 394.817 70.1569  13
   3   0   3 490.532 24.9919   9
  -3   0  -3 469.517 25.7557   5
  -3   0  -3 498.160 26.5562   8
  -3   0  -3 491.139 38.4290   2
   4   0   3 8.81054 7.57472   3
   4   0   3 0.91084 3.04450   9
  -4   0  -3 -21.635 26.1554  12
  -4   0  -3 9.69339 6.48438   8
   4   0   3 6.55977 5.25504   5
  -4   0  -3 52.0631 41.0374  13
  -4   0  -3 -4.0075 4.38857   5
  -4   0  -3 1.83313 17.5760   2
   4   0   3 4.73222 4.23980  10
  -5   0  -3 835.792 48.0719   8
  -5   0  -3 820.657 68.8055   2
  -5   0  -3 1069.75 88.7796  12
   5   0   3 962.319 50.3405   3
   5   0   3 927.487 46.0512  10
   5   0   3 913.102 45.6591   9
   6   0   3 -13.761 9.93336   3
   6   0   3 -8.1414 4.08435   9
  -6   0  -3 23.9506 27.7478   2
  -6   0  -3 -4.2786 10.1746   8
  -7   0  -3 222.712 24.2783  11
   7   0   3 202.742 13.5888   9
  -7   0  -3 265.071 46.2442   2
  -7   0  -3 200.148 23.2282   8
   8   0   3 -3.5968 5.55646   6
  -8   0  -3 -17.663 16.2266  11
   8   0   3 -14.872 5.38292   9
  -8   0  -3 -11.850 14.3092   8
   9   0   3 25.2134 6.17811   9
  -9   0  -3 31.9866 17.1127   8
   9   0   3 27.9814 6.47506   6
 -10  -1   3 -5.2579 14.5310   8
  10  -1  -3 -9.2878 7.70577   6
  10   1  -3 -10.843 7.71421   6
 -10   1   3 2.71017 15.7910   8
  10   1  -3 -5.9826 6.43293   9
   9  -1  -3 5.24919 6.85130   6
  -9  -1   3 2.69138 13.1713   8
   9   1  -3 1.28336 6.52385   6
  -9   1   3 1.39663 13.8465   8
   9   1  -3 -3.2684 5.51344   9
  -8  -1   3 16.5525 11.6474   8
   8  -1  -3 24.1632 4.43875   9
  -8  -1   3 57.8109 36.9310   2
   8  -1  -3 26.3006 6.18941   6
  -8   1   3 29.9110 31.8083   2
   8   1  -3 26.1949 5.98495   6
   8   1  -3 34.7946 5.12562   9
  -8   1   3 25.5431 12.9289   8
   7  -1  -3 682.554 32.9950   6
  -7  -1   3 653.667 36.3631   8
  -7  -1   3 665.887 65.7496   2
   7   1  -3 626.020 32.7059   9
   7   1  -3 622.160 32.8927   6
  -7   1   3 628.513 36.7431   8
  -7   1   3 639.875 60.0190   2
   6  -1  -3 4.25529 3.82213   6
  -6  -1   3 -47.418 23.2871   2
   6  -1  -3 -0.2762 2.77103   9
  -6  -1   3 32.4261 29.5113  12
  -6  -1   3 54.3837 45.9807  13
   6   1  -3 6.83507 3.73561   6
  -6   1   3 63.9710 57.6427  13
  -6   1   3 -49.120 36.0721  12
   6   1  -3 3.65666 3.37129   9
  -6   1   3 2.55123 18.7783   2
  -6   1   3 -0.3841 3.34294   9
  -6   1   3 11.0970 7.74599   8
   6   1  -3 1.06433 5.16023   8
   5  -1  -3 819.917 39.0637   6
  -5  -1   3 823.247 59.2264   2
  -5  -1   3 905.506 85.5979  13
  -5  -1   3 829.724 39.0542   9
  -5  -1   3 800.780 39.0561   7
  -5  -1   3 767.932 40.1968   8
   5  -1  -3 859.843 39.7219   7
  -5   1   3 617.275 80.7955  12
   5   1  -3 775.352 38.8477   9
   5   1  -3 722.610 39.4464   8
   5   1  -3 843.101 39.0485   6
  -5   1   3 776.667 51.4901   2
  -5   1   3 832.920 39.0688   6
  -5   1   3 765.685 44.9447   3
  -5   1   3 699.092 40.2915   8
  -5   1   3 662.303 90.6211  13
  -5   1   3 684.579 38.7568   9
   4  -1  -3 105.873 7.09864   6
   4   1  -3 100.165 6.86228   6
   4   1  -3 123.161 6.80637   9
  -4   1   3 112.806 34.7081  12
  -4   1   3 121.168 19.5496   2
  -3  -1   3 186.018 9.42043   6
  -3  -1   3 159.671 9.30982   7
  -3  -1   3 229.831 33.6254  13
  -3  -1   3 182.711 9.40539   9
   3  -1  -3 183.502 10.2184   7
  -3  -1   3 186.675 22.5961   2
   3  -1  -3 161.873 9.55304   6
  -3   1   3 166.819 10.6930   8
  -3   1   3 222.817 34.6829  13
  -3   1   3 178.319 15.2283   3
   3   1  -3 170.228 9.35571   9
  -3   1   3 177.550 10.0144   7
  -3   1   3 182.299 9.30768   6
   3   1  -3 169.171 9.37585   6
  -3   1   3 184.388 30.5523  12
  -2  -1   3 2757.50 134.470   6
   2  -1  -3 2488.64 134.506   7
  -2  -1   3 2734.06 134.437   9
   2  -1  -3 2713.02 134.558   6
  -2  -1   3 2974.22 138.611   2
  -2  -1   3 2887.66 145.266   1
  -2   1   3 2892.18 155.191  12
  -2   1   3 2789.02 134.565   7
  -2   1   3 2792.72 134.487   6
   2   1  -3 2638.15 134.444   9
   2   1  -3 2721.65 134.486   6
  -2   1   3 2805.16 152.492  13
  -2   1   3 2528.66 136.963   3
  -2   1   3 2693.60 134.356   9
  -1  -1   3 4458.93 232.725   9
   1  -1  -3 4955.69 232.987   5
  -1  -1   3 4682.38 232.734   6
  -1  -1   3 4672.17 244.515   1
  -1  -1   3 4842.34 234.956   2
   1  -1  -3 4782.65 243.306   1
   1  -1  -3 4541.54 232.842   7
  -1   1   3 4638.96 232.820   6
  -1   1   3 4364.07 232.892   7
  -1   1   3 5119.20 233.022   5
   1   1  -3 4615.60 232.766   6
  -1   1   3 4566.70 235.159   3
   1   1  -3 4875.64 243.116  12
  -1   1   3 4748.53 248.388  12
  -1   1   3 4896.27 243.515  13
  -1   1   3 5075.13 232.995   8
   1   1  -3 4486.78 232.763   9
  -1   1   3 5180.08 244.229   1
   0  -1  -3 878.344 43.8149   5
   0  -1  -3 891.688 59.7038   1
   0  -1   3 829.971 57.2408   1
   0  -1   3 857.394 46.3847   3
   0  -1  -3 851.743 47.8385   2
   0  -1  -3 947.048 61.1529  13
   0  -1  -3 816.595 43.9020  11
   0  -1  -3 884.650 43.7545   8
   0  -1   3 922.356 43.5503   8
   0  -1   3 865.035 43.3480   6
   0   1   3 811.370 60.1992  12
   0   1   3 903.501 43.7793   8
   0   1  -3 866.959 43.5775   8
   0   1  -3 899.662 57.9657  12
   0   1   3 820.944 46.1558   3
   0   1  -3 896.902 59.4060   1
   0   1   3 949.094 60.6546   1
   0   1  -3 942.840 58.0172  13
   0   1   3 935.440 43.8987   5
  -1  -1  -3 64.7661 12.0456   2
   1  -1   3 55.1408 5.21630   8
  -1  -1  -3 36.4017 16.4882  12
   1  -1   3 44.1016 6.97522   3
  -1  -1  -3 54.6813 5.78569   8
  -1  -1  -3 88.0116 21.6023  13
   1  -1   3 52.6823 17.4968   1
  -1  -1  -3 23.9453 17.9126   1
  -1  -1  -3 53.4119 6.15551   5
   1  -1   3 63.9485 4.58990   5
  -1   1  -3 43.8482 17.8251  12
   1   1   3 58.5345 5.04356  10
   1   1   3 54.9995 8.11688   3
   1   1   3 45.0616 4.20653   9
   1   1   3 53.7169 5.31656   8
  -1   1  -3 48.8819 17.7178   1
   1   1   3 50.0087 19.6330   1
   1   1   3 69.6963 6.48436   5
  -1   1  -3 50.3818 5.57417   8
  -2  -1  -3 62.0559 27.6208  13
   2  -1   3 58.0102 19.4738   1
   2  -1   3 56.9279 6.45716   8
   2  -1   3 62.3283 8.83953   3
  -2  -1  -3 71.9645 15.4678   2
  -2  -1  -3 64.7281 7.36983   5
  -2  -1  -3 62.4712 5.71455   8
  -2  -1  -3 94.5161 26.9686   1
   2  -1   3 56.7294 5.08800   5
   2   1   3 67.1116 25.8005   1
   2   1   3 58.4268 5.60366   5
  -2   1  -3 56.1707 5.58237   8
  -2   1  -3 100.327 24.2633   1
  -2   1  -3 48.9074 25.8495  13
   2   1   3 65.1944 8.72114   3
  -2   1  -3 72.5273 21.4048  12
   2   1   3 56.6944 6.57117   8
   2   1   3 59.4654 5.24012   9
   2   1   3 63.6399 6.23232  10
   3  -1   3 2054.18 106.512   8
  -3  -1  -3 2107.72 106.836   8
   3  -1   3 2154.97 106.337   5
   3  -1   3 2095.53 133.584   1
  -3  -1  -3 2124.45 118.950   2
  -3  -1  -3 2251.33 133.139  12
  -3  -1  -3 2156.91 146.754  13
   3  -1   3 2256.38 108.197   3
  -3  -1  -3 2164.08 106.473   5
   3  -1   3 2109.94 105.826   9
  -3  -1  -3 2172.08 137.399   1
  -3   1  -3 2177.44 135.448   1
  -3   1  -3 2053.45 106.828   8
   3   1   3 2178.92 109.823   3
  -3   1  -3 2316.08 150.000  13
   3   1   3 2217.60 106.447   5
   3   1   3 2271.18 106.199  10
   3   1   3 2020.85 137.995   1
   3   1   3 2144.58 106.686   8
  -3   1  -3 2071.87 106.052   7
  -3   1  -3 2108.99 135.934  12
   3   1   3 2213.98 105.949   9
  -3   1  -3 2115.80 116.104   2
   4  -1   3 419.226 21.2692   9
  -4  -1  -3 437.314 24.2252   8
  -4  -1  -3 314.547 62.1743  13
  -4  -1  -3 446.244 44.9284   2
  -4  -1  -3 384.561 22.6803   5
   4  -1   3 462.320 21.9812  10
  -4  -1  -3 382.167 21.9019   9
   4   1   3 410.793 27.3524   3
   4   1   3 418.931 22.0922  10
   4   1   3 436.851 22.9077   5
  -4   1  -3 345.171 64.5369  13
  -4   1  -3 351.757 62.1561  12
  -4   1  -3 456.847 39.8404   2
   4   1   3 403.205 21.4604   9
  -4   1  -3 425.784 24.1178   8
  -5  -1  -3 62.9753 26.9369   2
  -5  -1  -3 101.488 12.5570  11
  -5  -1  -3 80.4474 10.6447   8
   5   1   3 83.2019 8.29495   9
   5   1   3 85.9066 7.34295  10
   5   1   3 92.6376 8.33802   5
  -5   1  -3 95.2659 10.6651   8
  -5   1  -3 116.115 61.1792  13
  -5   1  -3 73.3766 38.2716  12
  -5   1  -3 68.9737 24.5815   2
   5   1   3 89.9982 13.0920   3
  -6  -1  -3 -21.840 27.4420   2
  -6  -1  -3 16.4468 13.2285  11
  -6  -1  -3 -3.8557 10.4111   8
   6  -1   3 4.17193 4.10033   9
   6   1   3 7.83097 4.63479   9
  -6   1  -3 1.81393 10.9745   8
   6   1   3 19.8150 12.0058   3
  -6   1  -3 1.48424 25.3885   2
  -7  -1  -3 276.014 26.0385   8
   7  -1   3 292.809 17.1105   9
  -7  -1  -3 331.580 27.6910  11
   7  -1   3 324.814 17.0564   6
  -7   1  -3 241.748 47.7079   2
   7   1   3 308.681 17.9047   9
  -7   1  -3 287.904 25.9567   8
  -8  -1  -3 42.7810 18.2048  11
   8  -1   3 24.6126 5.43344   9
  -8  -1  -3 12.2983 14.6808   8
   8  -1   3 24.7546 5.42682   6
   8   1   3 12.1884 6.62432   6
  -8   1  -3 19.3915 15.0106   8
   8   1   3 18.6291 5.97310   9
   9  -1   3 148.437 12.4476   9
  -9  -1  -3 128.561 19.9367   8
  -9  -1  -3 163.300 22.9129  11
   9  -1   3 170.422 12.3764   6
   9   1   3 144.815 13.2107   6
   9   1   3 153.422 13.4636   9
 -10  -2   3 -18.334 14.3586   8
  10  -2  -3 0.58190 8.31172   6
  10   2  -3 -0.8026 7.72814   6
  10   2  -3 4.87638 7.06687   9
 -10   2   3 7.69800 16.0835   8
  -9  -2   3 96.1860 14.7094   8
   9  -2  -3 132.678 12.4156   6
  -9   2   3 82.8291 16.9835   8
   9   2  -3 110.937 11.6937   6
   9   2  -3 125.501 11.5885   9
   8  -2  -3 7.04627 6.02826   6
  -8  -2   3 -11.981 10.6663   8
   8   2  -3 4.08045 5.13490   9
  -8   2   3 3.92335 12.8682   8
   8   2  -3 5.80954 5.68229   6
   7  -2  -3 49.1289 5.97615   6
  -7  -2   3 30.1380 33.3162   2
  -7  -2   3 29.2664 9.56691   8
   7   2  -3 50.8539 5.40427   9
  -7   2   3 32.9928 10.9594   8
   7   2  -3 49.5232 5.75955   6
  -7   2   3 64.7886 27.2612   2
  -6  -2   3 -5.0713 27.5341   2
   6  -2  -3 3.51138 4.38449   6
   6  -2  -3 9.75599 6.89944   7
  -6  -2   3 3.09889 7.14546   8
  -6   2   3 28.5849 20.6020   2
   6   2  -3 2.89962 5.59456   8
   6   2  -3 2.28466 3.81794   6
   6   2  -3 0.30716 3.82449   9
  -6   2   3 7.59771 8.24139   8
   5  -2  -3 1443.67 67.0344   6
  -5  -2   3 1411.17 67.7787   8
  -5  -2   3 1401.19 86.7271   2
   5  -2  -3 1388.46 67.5700   7
  -5  -2   3 1249.59 66.9133   7
  -5   2   3 1223.47 115.398  12
   5   2  -3 1352.41 66.9599   6
  -5   2   3 1454.91 66.9139   6
   5   2  -3 1251.13 67.2667   8
  -5   2   3 1246.89 76.9013   2
  -5   2   3 1283.99 123.068  13
  -5   2   3 1405.31 68.3178   8
   5   2  -3 1382.88 66.9035   9
   4  -2  -3 27.3735 3.70595   6
  -4  -2   3 36.8630 20.5048   1
   4  -2  -3 39.3007 5.08014   7
  -4  -2   3 23.1401 19.4673   2
  -4  -2   3 82.8710 27.7769  13
  -4  -2   3 33.7839 3.30066   7
  -4  -2   3 38.8549 4.47964   5
  -4  -2   3 35.6415 3.48910   9
  -4   2   3 33.9603 5.81680   8
  -4   2   3 -3.5964 35.4653  12
   4   2  -3 41.1405 19.4317   1
  -4   2   3 40.4529 4.23036   6
  -4   2   3 92.0372 37.0967  13
   4   2  -3 32.0715 3.32668   6
   4   2  -3 38.6096 3.27148   9
  -4   2   3 46.3530 4.79099   7
  -4   2   3 13.9174 10.4726   2
  -3  -2   3 2676.43 135.240   2
  -3  -2   3 2830.67 144.922   1
  -3  -2   3 2511.85 125.830   9
   3  -2  -3 2349.56 125.985   7
   3  -2  -3 2593.75 125.950   6
  -3  -2   3 2442.15 126.095   5
  -3   2   3 2777.03 126.060   7
  -3   2   3 2485.64 157.386  13
   3   2  -3 2543.41 143.519   1
   3   2  -3 2434.83 125.799   9
  -3   2   3 2636.82 128.590   3
   3   2  -3 2487.37 125.834   6
  -3   2   3 2684.71 125.819   6
  -3   2   3 2429.19 156.033  12
  -2  -2   3 440.874 28.9487   2
   2  -2  -3 341.223 20.0324   7
  -2  -2   3 390.784 19.6181   6
   2  -2  -3 401.973 20.1303   5
   2  -2  -3 402.113 32.2683   1
  -2  -2   3 398.951 19.6310   9
  -2  -2   3 429.929 39.3023   1
  -2   2   3 397.134 20.2362   7
  -2   2   3 412.431 23.6599   3
   2   2  -3 377.855 19.6345   9
  -2   2   3 346.919 54.6267  12
  -2   2   3 334.854 47.9590  13
   2   2  -3 371.378 19.5670   6
  -2   2   3 377.113 33.7382   1
  -2   2   3 401.832 20.3132   5
   2   2  -3 423.190 38.4343   1
  -2   2   3 401.125 19.6229   6
  -1  -2   3 1956.99 92.5111   6
   1  -2  -3 1803.96 95.8196   2
   1  -2  -3 1704.44 92.7463   7
   1  -2  -3 1956.78 92.9052   5
  -1  -2   3 1873.67 92.5306   9
  -1  -2   3 1875.82 110.754   1
  -1  -2   3 1881.15 96.5731   2
  -1  -2   3 1939.83 112.432   1
  -1   2   3 1726.78 92.9069   7
  -1   2   3 1861.60 108.552  13
  -1   2   3 1942.56 109.394   1
  -1   2   3 1961.24 116.853  12
   1   2  -3 1806.96 92.5646   9
   1   2  -3 1853.66 92.5185   6
  -1   2   3 1996.51 93.0055   5
  -1   2   3 1746.26 93.0087  11
  -1   2   3 1928.96 92.6599  10
  -1   2   3 2065.97 95.8384   3
   1   2  -3 1981.07 104.466  12
   0  -2  -3 83.0485 7.36703   7
   0  -2   3 62.5275 17.8291   1
   0  -2   3 72.8186 4.50397   9
   0  -2  -3 60.4876 13.2618   2
   0  -2  -3 91.5437 20.7281   1
   0  -2   3 73.1568 11.9738   2
   0  -2   3 78.0538 5.30158   8
   0  -2  -3 87.1073 6.89118   8
   0   2  -3 64.5689 19.8133   1
   0   2  -3 78.6349 5.45024   8
   0   2  -3 103.644 18.2496  12
   0   2   3 67.4971 19.9526   1
   0   2   3 92.3193 6.62082   8
   0   2  -3 59.0347 17.1721  13
   0   2   3 88.4870 22.0011  12
  -1  -2  -3 2699.88 131.969  11
  -1  -2  -3 2530.04 131.617   5
  -1  -2  -3 2542.63 131.184   9
  -1  -2  -3 2804.94 140.550   2
  -1  -2  -3 2625.24 131.347  10
  -1  -2  -3 2826.73 160.686  13
   1  -2   3 2620.54 133.727   3
  -1  -2  -3 2758.43 131.653   8
  -1  -2  -3 2555.78 155.806   1
   1  -2   3 2659.41 154.580   1
   1  -2   3 2749.51 131.463   8
   1   2   3 2748.45 152.489  12
  -1   2  -3 2571.63 131.508   8
   1   2   3 2531.36 131.202   9
   1   2   3 2614.49 131.693   5
  -1   2  -3 2950.61 154.994  12
  -1   2  -3 2507.87 131.156   7
   1   2   3 2706.30 131.895  11
   1   2   3 2704.69 131.433  10
  -1   2  -3 2803.19 156.098   1
   1   2   3 2685.56 155.802   1
  -1   2  -3 2728.72 155.439  13
   1   2   3 2710.08 131.641   8
   1   2   3 2615.57 134.622   3
  -2  -2  -3 674.229 37.0305  11
   2  -2   3 656.672 35.8221   5
  -2  -2  -3 709.769 60.9152  12
   2  -2   3 698.298 60.5124   1
  -2  -2  -3 703.830 35.1955   9
  -2  -2  -3 712.313 35.4949  10
  -2  -2  -3 690.587 36.1220   8
  -2  -2  -3 727.368 63.4497   1
  -2  -2  -3 697.082 69.5277  13
   2  -2   3 700.588 37.4858   3
  -2  -2  -3 712.893 36.0990   5
   2  -2   3 730.517 35.7673   8
  -2  -2  -3 646.622 49.4700   2
   2   2   3 683.990 35.2201   9
   2   2   3 716.927 35.6384  10
   2   2   3 716.968 35.9924   8
   2   2   3 753.253 63.0352   1
  -2   2  -3 696.023 36.0984   8
  -2   2  -3 692.678 35.2482   7
  -2   2  -3 754.096 65.3509  12
   2   2   3 737.460 40.1086   3
   2   2   3 736.371 36.1668   5
  -2   2  -3 768.174 70.5804  13
  -2   2  -3 758.151 61.8763   1
  -3  -2  -3 3.24246 5.04485   5
  -3  -2  -3 9.17595 5.81225   8
   3  -2   3 -1.5901 4.57587   5
  -3  -2  -3 -15.686 21.3708   1
  -3  -2  -3 -37.683 30.4333  13
  -3  -2  -3 2.93556 2.86280   9
  -3  -2  -3 38.9258 19.4278   2
   3  -2   3 0.98438 4.06981   8
   3  -2   3 45.4882 23.1631   1
  -3  -2  -3 13.0299 3.85378  10
  -3  -2  -3 -8.1390 7.54535  11
   3   2   3 -2.0378 2.93124   9
   3   2   3 3.21638 4.53537   8
  -3   2  -3 12.8503 24.3463  12
  -3   2  -3 -1.3152 20.3027   1
  -3   2  -3 44.0570 30.7713  13
   3   2   3 -3.5719 4.05758  10
   3   2   3 -7.2517 5.25335   5
   3   2   3 -16.462 21.4512   1
  -3   2  -3 -10.341 5.28173   8
  -3   2  -3 8.61089 3.38255   7
   3   2   3 2.23370 8.17536   3
  -4  -2  -3 17.7990 9.69088  11
  -4  -2  -3 -14.984 5.73906   5
  -4  -2  -3 19.2740 23.7369   2
  -4  -2  -3 14.0543 7.37929   8
  -4  -2  -3 4.90750 27.9041  12
   4  -2   3 4.94021 3.08539   9
  -4   2  -3 52.9580 42.8467  13
   4   2   3 2.57219 6.13223   5
  -4   2  -3 -46.638 30.2362  12
   4   2   3 3.94149 9.74480   3
  -4   2  -3 -1.7019 16.3089   2
   4   2   3 15.0000 3.78873   9
   4   2   3 1.12236 4.67205  10
  -4   2  -3 14.7833 7.01567   8
  -5  -2  -3 887.644 78.8791   2
  -5  -2  -3 867.344 88.5778  12
   5  -2   3 1149.51 51.6012  10
   5  -2   3 1109.63 51.1149   9
  -5  -2  -3 1089.90 53.8403   8
  -5  -2  -3 1030.88 54.6608  11
  -5  -2  -3 948.720 52.4827   5
  -5  -2  -3 803.841 124.200  13
   5   2   3 1082.42 58.8406   3
  -5   2  -3 1037.21 71.3626   2
   5   2   3 1053.30 51.5079   9
  -5   2  -3 1019.62 53.8498   8
   5   2   3 1019.43 52.5576   5
   5   2   3 1016.70 51.9532  10
  -6  -2  -3 22.8427 14.2124  11
  -6  -2  -3 -1.4375 8.05400   5
   6  -2   3 5.75709 3.80232   9
  -6  -2  -3 -22.289 30.8602   2
  -6  -2  -3 17.4513 10.8967   8
   6   2   3 0.09082 4.96293   9
  -6   2  -3 -7.9020 24.3108   2
  -6   2  -3 14.1317 10.9813   8
   6   2   3 -1.6695 5.87175  10
   6   2   3 -11.615 12.3997   3
  -7  -2  -3 779.062 45.6049   8
   7  -2   3 778.882 40.0758   9
  -7  -2  -3 848.144 46.9699  11
   7  -2   3 830.798 39.9622   6
  -7  -2  -3 765.493 83.6077   2
  -7   2  -3 779.474 76.1804   2
   7   2   3 792.671 51.2029   3
  -7   2  -3 731.618 45.9655   8
   7   2   3 807.629 40.8075   9
  -8  -2  -3 -15.325 14.4612   8
   8  -2   3 -9.6415 4.80588   9
  -8  -2  -3 -10.630 18.3044  11
   8   2   3 -8.3122 6.05907   9
  -8   2  -3 2.43855 15.1289   8
   9  -2   3 13.6798 5.39689   9
  -9  -2  -3 38.7300 20.1669  11
  -9  -2  -3 14.8064 16.7130   8
  -9   2  -3 18.4325 17.2031   8
   9   2   3 18.0721 7.55348   6
   9   2   3 14.0986 6.88788   9
  10  -3  -3 2.66123 8.79940   6
 -10  -3   3 -7.6258 13.8368   8
  10   3  -3 20.4086 7.55571   9
  10   3  -3 11.5742 8.12801   6
 -10   3   3 -10.253 17.2065   8
  -9  -3   3 -2.6328 12.4624   8
   9  -3  -3 6.73793 7.47306   6
   9   3  -3 10.7691 6.63653   9
   9   3  -3 11.3080 7.08599   6
  -9   3   3 17.4701 15.6788   8
  -8  -3   3 47.2661 11.4485   8
   8  -3  -3 52.0201 7.31129   6
  -8   3   3 39.7034 13.6450   8
   8   3  -3 49.3561 6.47390   9
   8   3  -3 50.2217 6.82081   6
  -7  -3   3 726.744 74.1374   2
   7  -3  -3 743.355 36.4816   6
  -7  -3   3 707.990 38.7979   8
   7  -3  -3 716.756 38.4573   7
   7   3  -3 733.682 36.3751   9
   7   3  -3 695.793 36.2755   6
  -7   3   3 666.166 40.0878   8
  -7   3   3 670.309 59.5164   2
  -6  -3   3 29.0121 7.91303   8
   6  -3  -3 27.4528 8.33022   7
  -6  -3   3 39.7931 33.1022   2
   6  -3  -3 34.6668 5.41798   6
   6   3  -3 28.3282 4.54448   6
   6   3  -3 30.5415 4.73691   9
  -6   3   3 18.8909 19.6362   2
   5  -3  -3 938.155 46.0298   7
  -5  -3   3 932.453 90.4893  13
  -5  -3   3 878.723 45.5282  10
  -5  -3   3 845.948 44.9216   7
  -5  -3   3 1037.06 72.0257   2
   5  -3  -3 919.823 45.1400   6
   5   3  -3 849.825 44.9684   6
  -5   3   3 877.567 55.3607   2
  -5   3   3 946.737 44.8159   6
  -5   3   3 930.411 46.9169   8
   5   3  -3 882.808 45.0292   9
  -5   3   3 852.831 109.435  13
  -5   3   3 839.571 110.220  12
  -4  -3   3 11.0634 23.9201   2
   4  -3  -3 1.24841 3.76739   6
  -4  -3   3 8.18174 4.11555   5
   4  -3  -3 19.2728 5.17095   7
  -4  -3   3 -6.4998 26.0374  13
  -4   3   3 14.9946 6.39545   8
  -4   3   3 7.92820 39.5467  12
   4   3  -3 9.95747 2.95064   9
   3  -3  -3 883.935 47.7709   7
  -3  -3   3 936.348 47.4960  10
  -3  -3   3 1026.31 61.4964   2
  -3  -3   3 1053.21 74.6218   1
   3  -3  -3 961.501 62.7099   1
  -3  -3   3 968.709 47.2601   9
  -3  -3   3 1006.55 47.8585   5
  -3   3   3 964.650 50.5555   3
  -3   3   3 1016.88 47.1564   6
   3   3  -3 998.917 72.1071   1
   3   3  -3 912.395 47.2140   9
  -3   3   3 987.322 47.7134   7
   3   3  -3 918.469 49.1826  11
  -3   3   3 819.965 84.7321  12
  -3   3   3 878.572 84.8641  13
   3   3  -3 913.202 47.1918   6
   2  -3  -3 1.14672 3.83118   7
  -2  -3   3 43.3237 18.5003   1
   2  -3  -3 4.06814 3.64879   5
   2  -3  -3 -4.1131 14.7662   1
  -2  -3   3 4.43657 3.55116   5
  -2  -3   3 -0.0823 13.8699   2
  -2  -3   3 4.85311 2.05898   9
   2  -3  -3 3.49702 6.33329   2
  -2   3   3 1.97092 2.93334  10
   2   3  -3 2.43204 2.11324   9
  -2   3   3 3.36865 2.22869   6
  -2   3   3 23.1977 25.1713  13
   2   3  -3 5.06353 1.92445   6
  -2   3   3 -7.2775 6.48328   3
  -2   3   3 3.56519 3.81851   5
  -2   3   3 1.93333 4.09373   7
  -2   3   3 -12.574 13.8383   1
   2   3  -3 25.4759 18.7849   1
   1  -3  -3 2424.15 124.981   7
  -1  -3   3 2647.71 130.843   2
   1  -3  -3 2624.14 125.121   5
   1  -3  -3 2611.64 124.747  10
  -1  -3   3 2575.01 124.642   9
  -1  -3   3 2541.77 150.893   1
   1  -3  -3 2677.80 129.884   2
  -1   3   3 2396.22 125.387  11
  -1   3   3 2417.51 125.168   7
  -1   3   3 2670.70 154.740  12
  -1   3   3 2562.63 124.588   9
   1   3  -3 2411.47 124.586   6
  -1   3   3 2611.98 124.919  10
  -1   3   3 2573.35 147.215  13
   1   3  -3 2536.39 139.035  12
   1   3  -3 2409.40 135.372  13
   1   3  -3 2469.36 124.681   9
  -1   3   3 2730.30 128.444   3
  -1   3   3 2552.31 125.196   5
  -1   3   3 2350.20 144.654   1
   0  -3   3 55.1036 4.03865   9
   0  -3   3 59.0044 4.32361   7
   0  -3   3 58.6799 21.6671   1
   0  -3   3 95.6280 27.1487   1
   0  -3  -3 67.6053 21.8915   1
   0  -3  -3 84.1086 16.1691   2
   0  -3   3 49.5142 10.5224   2
   0   3  -3 54.3739 4.99815   9
   0   3  -3 63.4123 5.52754   8
   0   3  -3 54.8231 4.60449   7
   0   3   3 95.4615 26.8463   1
   0   3  -3 86.9166 19.2959  13
   1  -3   3 4.84948 2.58222   7
   1  -3   3 2.43775 3.23908   8
  -1  -3  -3 37.0559 24.2565  13
  -1  -3  -3 5.54978 3.08807  10
   1  -3   3 -7.4230 8.00259   2
  -1  -3  -3 7.12287 4.32831   5
  -1  -3  -3 7.57045 2.27546   9
   1  -3   3 6.43489 1.67357   9
   1  -3   3 20.4804 18.0060   1
  -1  -3  -3 5.09637 18.5462   1
   1   3   3 3.89661 4.45431   5
   1   3   3 1.55372 3.89072   8
   1   3   3 2.80553 6.82128   3
   1   3   3 14.3312 21.5217   1
  -1   3  -3 3.75723 3.42219   8
  -1   3  -3 13.7782 18.6392   1
   1   3   3 3.61194 2.46136   9
   1   3   3 6.10068 3.43134  10
  -1   3  -3 7.84538 2.64132   7
  -1   3  -3 -24.695 16.6613  12
   1   3   3 11.6477 21.2780  12
  -1   3  -3 -26.556 20.1462  13
  -2  -3  -3 166.879 38.1150  13
   2  -3   3 219.112 37.3284   1
  -2  -3  -3 201.990 34.5038   2
  -2  -3  -3 197.440 10.8835   9
  -2  -3  -3 174.633 17.3861  11
  -2  -3  -3 199.581 13.0941   8
  -2  -3  -3 195.010 11.6897  10
   2  -3   3 195.329 11.7643   8
  -2  -3  -3 187.742 13.2119   5
   2  -3   3 199.000 11.3402   7
  -2  -3  -3 137.210 34.2495   1
   2   3   3 170.704 12.2322  10
   2   3   3 189.963 12.5681   8
   2   3   3 212.679 41.0170   1
   2   3   3 204.631 16.5653  11
  -2   3  -3 193.552 11.0348   7
   2   3   3 211.618 13.3342   5
  -2   3  -3 246.326 44.5154  13
  -2   3  -3 199.586 37.4814  12
   2   3   3 205.782 37.1702  12
   2   3   3 195.587 19.0638   3
  -2   3  -3 200.569 37.4483   1
  -2   3  -3 193.110 12.5096   8
   2   3   3 191.011 11.1104   9
   3  -3   3 1173.91 57.2344   8
   3  -3   3 1106.78 88.0244   1
  -3  -3  -3 1065.50 56.9542   5
  -3  -3  -3 1033.59 77.0284   2
  -3  -3  -3 1172.59 57.2560   8
  -3  -3  -3 1031.45 92.9736   1
  -3  -3  -3 1091.17 58.4278  11
   3   3   3 1181.69 57.0275   5
   3   3   3 1128.95 57.0019   8
   3   3   3 1133.08 95.9597   1
  -3   3  -3 1306.00 94.0096   1
   3   3   3 1114.61 62.1874   3
   3   3   3 1052.44 56.0071   9
  -3   3  -3 1136.44 57.1609   8
  -3   3  -3 1194.33 56.1064   7
   3   3   3 1131.04 56.5345  10
  -4  -3  -3 31.7130 11.7527  11
  -4  -3  -3 29.0909 43.3523  13
  -4  -3  -3 -16.309 27.4739  12
  -4  -3  -3 40.1552 28.8023   2
  -4  -3  -3 3.16397 6.98611   5
  -4  -3  -3 14.6996 7.90960   8
   4   3   3 20.3097 4.30715   9
  -4   3  -3 32.3111 39.4380  12
   4   3   3 3.60836 10.5107   3
   4   3   3 23.8773 7.03620   5
   4   3   3 20.6085 5.46138  10
  -5  -3  -3 261.647 21.9778   8
  -5  -3  -3 335.746 55.8246   2
  -5  -3  -3 285.428 25.9752  11
   5  -3   3 327.528 16.4099   9
  -5   3  -3 343.790 22.7202   8
   5   3   3 337.873 29.3553   3
   5   3   3 288.694 20.4134   5
   5   3   3 306.534 24.9249   4
  -5   3  -3 295.161 40.6506   2
   5   3   3 318.564 17.6743   9
   5   3   3 300.314 18.8073  10
  -6  -3  -3 1.93490 11.2820   8
  -6  -3  -3 18.5883 35.7556   2
  -6  -3  -3 -0.1706 15.4104  11
   6   3   3 -0.0728 5.49042   9
  -6   3  -3 5.88527 11.3354   8
   6   3   3 -5.7272 8.49003   5
   6   3   3 4.37770 14.1581   3
   6   3   3 -4.2813 6.57334  10
  -6   3  -3 26.2080 24.6796   2
  -7  -3  -3 363.859 31.1900  11
  -7  -3  -3 338.891 27.6235   8
  -7   3  -3 295.117 28.1962   8
   7   3   3 339.162 20.4442   9
   7   3   3 354.064 34.4961   3
  -8  -3  -3 14.4304 15.1647   8
  -8  -3  -3 5.25782 19.8881  11
  -8   3  -3 27.9057 16.3651   8
   8   3   3 27.6131 6.88770   9
  -9  -3  -3 166.871 24.7059  11
  -9  -3  -3 134.804 20.0592   8
  -9   3  -3 121.369 21.6797   8
   9   3   3 213.438 15.7877   9
   9   3   3 186.887 15.3508   6
   9  -4  -3 334.189 19.8740   6
  -9  -4   3 290.447 25.0731   8
  -9   4   3 274.603 29.5925   8
   9   4  -3 300.636 19.6026   9
   9   4  -3 299.399 19.4256   6
  -8  -4   3 8.89459 10.5610   8
   8  -4  -3 -5.4742 7.14674   6
   8   4  -3 -1.6264 6.11291   6
   8   4  -3 -2.1432 6.07848   9
  -8   4   3 2.26510 13.3495   8
   7  -4  -3 100.743 11.5984   7
  -7  -4   3 112.081 42.3325   2
  -7  -4   3 91.7504 11.1179   8
   7  -4  -3 88.4557 8.37490   6
   7   4  -3 92.8987 7.58183   9
   7   4  -3 73.5008 7.25518   6
  -7   4   3 89.6891 13.4863   8
   6  -4  -3 29.5542 6.07796   6
  -6  -4   3 -28.635 34.0032   2
   6  -4  -3 37.6504 9.10225   7
  -6   4   3 25.4863 10.6126   8
   6   4  -3 18.4340 5.15776   9
  -6   4   3 38.2012 19.7006   2
   6   4  -3 8.99817 4.81687   6
   5  -4  -3 370.996 22.5303   7
  -5  -4   3 345.915 54.2220   2
  -5  -4   3 468.670 72.1293  13
  -5   4   3 436.965 80.8003  13
  -5   4   3 269.261 76.6707  12
   5   4  -3 367.493 19.9262   6
   5   4  -3 386.956 20.1751   9
   4  -4  -3 243.908 16.0571   7
  -4  -4   3 253.879 14.7865  10
  -4  -4   3 206.182 33.1012   2
  -4  -4   3 277.468 15.3210   5
   4   4  -3 241.730 13.3747   6
  -4   4   3 213.644 12.8240   6
  -4   4   3 274.812 17.4853   8
   4   4  -3 247.285 13.7023   9
  -3  -4   3 502.865 25.1458   5
   3  -4  -3 489.721 25.1345   7
  -3  -4   3 501.449 43.4055   2
  -3  -4   3 502.746 24.6111  10
   3  -4  -3 506.657 24.7959   5
   3  -4  -3 481.104 30.3836   2
  -3  -4   3 436.101 54.6271   1
   3  -4  -3 426.254 45.7116   1
  -3   4   3 401.160 51.9301   1
   3   4  -3 422.178 23.9784   9
   3   4  -3 526.799 58.3315   1
  -3   4   3 614.285 78.8048  13
   3   4  -3 437.391 23.8205   6
  -3   4   3 445.408 24.5161   5
  -3   4   3 455.625 23.7052   6
  -3   4   3 484.368 24.6807  10
   2  -4  -3 15.5396 9.29635   2
  -2  -4   3 -11.260 15.5608   2
  -2  -4   3 2.91375 4.09303   5
  -2  -4   3 38.1924 24.6104   1
   2  -4  -3 2.15149 4.46106   5
  -2  -4   3 -1.6832 2.34593   9
  -2  -4   3 7.14457 3.59106  10
   2  -4  -3 -1.0819 16.9499   1
   2  -4  -3 4.82085 5.38893   7
  -2   4   3 -3.9140 4.85440   5
  -2   4   3 16.3773 30.9439  12
   2   4  -3 9.60211 23.0628   1
  -2   4   3 -2.9890 8.72583  11
  -2   4   3 -9.0038 7.53062   3
   2   4  -3 -15.046 14.2162  13
  -2   4   3 2.88452 29.6987  13
   2   4  -3 7.02142 2.67034   9
   2   4  -3 6.00973 2.29623   6
  -2   4   3 -1.9499 5.80385   7
  -2   4   3 -3.2812 4.01049  10
  -2   4   3 -2.5257 20.4253   1
   1  -4  -3 356.359 20.4261   7
   1  -4  -3 346.330 22.8873  11
  -1  -4   3 374.706 20.1332   5
  -1  -4   3 369.221 19.4765  10
   1  -4  -3 381.546 19.3816  10
   1  -4  -3 436.195 30.3994   2
   1  -4  -3 387.667 20.3731   5
  -1  -4   3 365.594 31.5212   2
  -1  -4   3 388.354 18.8428   9
  -1   4   3 360.546 19.9465  10
  -1   4   3 374.410 21.4114   7
  -1   4   3 317.382 44.3640   1
  -1   4   3 347.103 18.7954   9
   1   4  -3 359.979 19.0082   9
  -1   4   3 375.116 25.1933   3
  -1   4   3 385.203 22.9090  11
   1   4  -3 357.652 18.6912   6
  -1   4   3 411.449 53.3088  13
   1   4  -3 417.992 43.5925  12
  -1   4   3 372.648 20.7821   5
  -1   4   3 395.565 64.5446  12
   0  -4  -3 59.0127 6.03928   5
   0  -4  -3 49.3324 18.2270   2
   0  -4  -3 48.4365 4.83607   9
   0  -4  -3 66.1544 6.35407  10
   0  -4  -3 55.5316 6.89676   7
   0  -4  -3 53.5056 26.3537   1
   0  -4   3 43.8845 25.4768   1
   0  -4   3 61.4331 4.23026   9
   0  -4   3 52.2061 12.6232   2
   0  -4   3 54.5885 5.56908   7
   0   4  -3 20.4961 24.6473  13
   0   4   3 53.5311 10.6182   3
   0   4   3 102.990 34.9420  12
   0   4  -3 47.5352 6.02458   7
   0   4   3 42.1978 24.9944   1
   0   4   3 48.8507 5.30030  10
   0   4  -3 47.4099 22.1304  12
   0   4  -3 54.9894 5.08907   9
   0   4   3 57.5377 5.31504   9
   0   4   3 84.8313 30.2175  13
   0   4   3 49.7809 5.87203   8
   1  -4   3 5388.82 270.777   2
   1  -4   3 5439.57 263.817   9
   1  -4   3 5027.44 263.945   7
  -1  -4  -3 5091.47 264.557   5
  -1  -4  -3 4773.03 295.783   1
  -1  -4  -3 5642.26 301.034  13
   1  -4   3 5142.26 298.024   1
   1  -4   3 5434.88 300.855   1
  -1  -4  -3 5453.93 264.547   7
  -1  -4  -3 5388.18 265.136  11
  -1  -4  -3 5166.36 263.935   9
  -1  -4  -3 5422.62 276.631   2
  -1  -4  -3 5934.99 264.709   8
  -1  -4  -3 5170.12 264.213  10
   1   4   3 5733.70 296.870  12
   1   4   3 5158.74 268.986   3
  -1   4  -3 5516.17 264.401   8
  -1   4  -3 5269.08 263.970   7
   1   4   3 5448.07 264.974  11
   1   4   3 5268.74 264.668   5
  -1   4  -3 5653.57 292.926  12
   1   4   3 5754.67 264.652   8
   1   4   3 5476.70 300.899   1
   1   4   3 5017.43 264.315  10
  -1   4  -3 5749.50 295.851  13
   1   4   3 5426.90 263.986   9
   2  -4   3 64.7180 28.6925   1
   2  -4   3 54.9396 5.19654   7
  -2  -4  -3 37.0656 6.74601   5
  -2  -4  -3 74.6707 12.1230  11
  -2  -4  -3 67.1716 31.2788   1
  -2  -4  -3 18.2581 21.9280   2
  -2  -4  -3 56.8650 7.43723   8
  -2  -4  -3 44.0190 4.20214   9
   2  -4   3 51.1583 4.07977   9
   2   4   3 42.6355 5.75909  10
   2   4   3 50.7647 11.7213   3
   2   4   3 80.4007 32.9580   1
   2   4   3 72.7211 10.5760  11
  -2   4  -3 38.4293 36.7106  13
   2   4   3 54.2483 34.9235  12
  -2   4  -3 49.9076 29.0501  12
   2   4   3 43.9429 4.49673   9
   2   4   3 30.4678 5.88337   8
  -2   4  -3 51.6490 6.62672   8
   2   4   3 40.0379 7.20872   5
  -3  -4  -3 418.386 23.9611   8
   3  -4   3 434.705 22.2896   7
  -3  -4  -3 380.465 28.4587  11
  -3  -4  -3 413.557 76.7512  13
  -3  -4  -3 395.011 54.1866   2
   3   4   3 425.467 22.8508  10
  -3   4  -3 456.286 71.4529  13
   3   4   3 433.375 32.0271   3
  -3   4  -3 426.575 23.9468   8
   3   4   3 378.818 56.2012  12
   3   4   3 368.263 21.7829   9
   3   4   3 425.753 24.0646   5
  -4  -4  -3 280.598 26.4942  11
  -4  -4  -3 302.639 49.2448   2
  -4  -4  -3 304.270 20.9274   8
   4   4   3 303.143 17.3938   9
  -4   4  -3 312.532 62.2983  12
   4   4   3 328.011 18.7189  10
  -4   4  -3 305.581 74.0128  13
   4   4   3 297.245 20.4550   5
   4   4   3 277.783 57.3983  12
   4   4   3 326.386 28.0554   3
  -5  -4  -3 1043.96 60.3011  11
  -5  -4  -3 1001.04 92.6563   2
  -5  -4  -3 1121.69 57.5005   8
  -5   4  -3 1095.30 57.9061   8
   5   4   3 1076.83 56.8901   5
   5   4   3 1087.63 56.0003  10
   5   4   3 1130.10 65.3654   3
   5   4   3 1170.15 61.8324   4
   5   4   3 1118.45 55.2221   9
  -6  -4  -3 7.60573 11.8236   8
  -6  -4  -3 26.9167 40.6583   2
  -6  -4  -3 12.6849 17.6570  11
   6   4   3 22.0933 16.7452   3
   6   4   3 4.04946 6.16376   9
   6   4   3 -1.6978 7.19865  10
   6   4   3 22.7640 9.35172   5
  -6   4  -3 8.85477 25.3888   2
  -6   4  -3 0.01232 12.6450   8
  -7  -4  -3 81.9047 14.6730   8
  -7  -4  -3 91.3825 20.5844  11
  -7   4  -3 57.9298 15.5994   8
   7   4   3 96.7728 9.99506   5
   7   4   3 79.2786 8.52093   9
   7   4   3 127.625 23.2755   3
  -8  -4  -3 44.4609 21.7102  11
  -8  -4  -3 5.01202 15.1971   8
  -8   4  -3 45.4977 17.2103   8
   8   4   3 20.6608 7.32449   9
  -9  -4  -3 75.7547 22.8303  11
  -9  -4  -3 49.8342 17.8179   8
   9   4   3 55.5001 8.83015   9
   9   4   3 53.9416 9.43326   6
  -9   4  -3 54.9553 19.7216   8
  -9  -5   3 15.2276 13.2612   8
   9   5  -3 0.41126 7.61831   6
  -9   5   3 -3.9400 16.2117   8
   9   5  -3 10.6039 7.79079   9
   8  -5  -3 15.2557 11.7046   7
  -8  -5   3 10.0409 11.3792   8
   8   5  -3 5.56203 6.51538   6
  -8   5   3 8.85566 14.5157   8
   8   5  -3 12.1814 7.07759   9
   7  -5  -3 491.041 30.6398   7
   7   5  -3 463.818 26.4999   6
   7   5  -3 520.488 26.6786   9
  -7   5   3 488.419 33.2203   8
   6  -5  -3 32.8460 10.1858   7
  -6  -5   3 33.1811 36.5098   2
   6   5  -3 37.9445 5.68405   6
  -6   5   3 45.4895 21.5052   2
   6   5  -3 37.1441 5.78305   9
  -6   5   3 19.1832 11.7848   8
   5  -5  -3 247.466 17.9489   7
  -5  -5   3 154.728 38.7641   2
  -5   5   3 207.798 19.1491   8
   5   5  -3 220.170 13.3823   6
   5   5  -3 242.360 13.9427   9
   4  -5  -3 224.779 15.9196   7
  -4  -5   3 164.527 34.4481   2
   4   5  -3 221.027 12.4666   9
   4   5  -3 184.074 11.7789   6
  -4   5   3 123.089 68.7535  13
  -4   5   3 203.905 14.5624  10
  -3  -5   3 338.184 43.0483   2
   3  -5  -3 414.731 22.4187   7
   3  -5  -3 423.198 21.6089   5
   3  -5  -3 391.086 29.1219   2
  -3   5   3 393.503 21.5275   5
  -3   5   3 359.457 65.4156  12
   3   5  -3 370.355 20.0180   6
  -3   5   3 406.770 21.8199  10
  -3   5   3 364.655 19.8090   6
   3   5  -3 324.489 45.3727  13
  -3   5   3 409.216 24.9414  11
  -3   5   3 393.783 26.1902   3
  -2  -5   3 60.2409 22.4625   2
   2  -5  -3 63.4638 6.57575   5
   2  -5  -3 48.2771 4.77864  10
  -2   5   3 87.3510 44.6107  12
   2   5  -3 70.3068 6.29131   9
   2   5  -3 45.9365 4.96994   6
   2   5  -3 61.3649 25.0572  12
  -2   5   3 12.5649 39.4778  13
  -2   5   3 38.1368 6.06741  10
   2   5  -3 63.8825 24.2521  13
  -2   5   3 50.1110 11.2493   3
  -2   5   3 50.5745 11.3563  11
  -2   5   3 46.9001 6.19795   5
  -1  -5   3 1359.03 101.916   1
   1  -5  -3 1340.41 65.7333   7
  -1  -5   3 1265.26 75.8802   2
   1  -5  -3 1332.91 64.5042   9
   1  -5  -3 1205.86 96.7669   1
  -1  -5   3 1424.04 64.6375   9
   1  -5  -3 1343.88 64.9842  10
   1  -5  -3 1373.76 65.6923   5
   1   5  -3 1267.91 64.4979   6
   1   5  -3 1262.52 64.6864   9
  -1   5   3 1292.81 65.9755   5
  -1   5   3 1472.49 71.2570   3
  -1   5   3 1363.14 65.5599  10
  -1   5   3 1248.65 101.968  13
  -1   5   3 1146.11 98.0783   1
   1   5  -3 1331.44 91.7796  12
   1   5  -3 1174.79 103.388   1
   1   5  -3 1223.00 92.7344  13
  -1   5   3 1402.05 112.597  12
  -1   5   3 1302.58 64.5643   9
  -1   5   3 1208.71 66.9744  11
   0  -5   3 332.883 53.3697   1
   0  -5  -3 310.474 53.7831   1
   0  -5   3 421.066 59.1939   1
   0  -5  -3 385.967 20.1770   9
   0  -5   3 405.616 19.9899   9
   0  -5  -3 403.384 23.1352   7
   0  -5   3 333.062 32.7654   2
   0  -5   3 371.849 20.5453   7
   0  -5  -3 430.535 21.0293  10
   0  -5  -3 369.254 39.2723   2
   0   5  -3 379.692 20.9265   7
   0   5   3 464.063 77.6253  12
   0   5   3 315.005 51.9924   1
   0   5   3 441.582 23.3847   5
   0   5   3 369.289 52.6895  13
   0   5   3 420.303 20.4279   9
   0   5  -3 353.972 56.8742  12
   0   5   3 444.503 22.1467  10
   0   5  -3 390.108 20.2796   9
   0   5   3 384.207 22.7946   8
   0   5   3 406.219 29.5189   3
  -1  -5  -3 38.4898 3.96401   9
   1  -5   3 45.7301 4.22834   9
   1  -5   3 51.7168 6.36064   5
   1  -5   3 33.5129 15.9279   2
   1  -5   3 46.1418 4.92752   7
  -1   5  -3 4.04614 32.8798  12
   1   5   3 40.3292 12.5009   3
   1   5   3 43.3426 36.3051  12
   1   5   3 33.6229 4.28879   9
  -1   5  -3 48.8183 5.46400   7
  -1   5  -3 43.2085 35.0158  13
  -2  -5  -3 40.2933 40.5819  13
  -2  -5  -3 7.28875 7.87661   8
   2  -5   3 13.7023 5.00200   5
   2  -5   3 18.3977 2.33638   9
  -2  -5  -3 3.74213 10.7349   7
  -2  -5  -3 12.3445 14.3898  11
  -2  -5  -3 -7.6686 26.4939   2
   2  -5   3 18.7189 15.1440   2
   2   5   3 -2.7029 10.9460   3
   2   5   3 6.37606 7.56934   5
   2   5   3 4.96726 6.05689  10
   2   5   3 15.5363 4.25203   9
  -2   5  -3 10.8087 6.63814   8
  -2   5  -3 8.45365 5.07802   7
  -2   5  -3 38.7636 40.9426  13
   2   5   3 41.6797 11.9821  11
   2   5   3 3.61926 38.2418  12
   3  -5   3 1697.01 77.2864   5
   3  -5   3 1602.51 77.1250   7
  -3  -5  -3 1470.58 80.2172  11
  -3  -5  -3 1458.02 134.059  13
  -3  -5  -3 1555.12 78.1520   8
  -3  -5  -3 1400.99 103.133   2
   3   5   3 1418.42 84.7931   3
   3   5   3 1798.66 121.582  12
   3   5   3 1470.76 76.8389   9
  -3   5  -3 1557.92 141.627  13
  -3   5  -3 1680.42 78.2429   8
   3   5   3 1476.96 77.6049  10
  -3   5  -3 1507.58 130.310  12
   3   5   3 1567.99 78.4594   5
  -4  -5  -3 7.99450 15.7853  11
   4  -5   3 10.7465 5.36399   5
  -4  -5  -3 2.00814 9.33032   8
   4  -5   3 -1.5099 6.75456   7
  -4  -5  -3 29.3998 34.0125   2
   4   5   3 1.48011 11.6340   4
   4   5   3 7.99782 5.34953   9
   4   5   3 7.62420 7.20150  10
   4   5   3 13.6415 13.9435   3
   4   5   3 16.1329 9.17087   5
  -4   5  -3 5.03309 8.59644   8
  -5  -5  -3 133.888 13.9734   8
  -5  -5  -3 63.1815 40.1572   2
  -5  -5  -3 142.720 19.3478  11
   5   5   3 150.213 19.1015   4
   5   5   3 139.103 14.8395  10
   5   5   3 153.291 13.1857   5
   5   5   3 147.719 12.7195   9
  -5   5  -3 140.361 14.5655   8
   5   5   3 143.852 22.9080   3
  -6  -5  -3 71.3074 46.6253   2
  -6  -5  -3 93.7197 19.6078  11
  -6  -5  -3 41.4810 13.4056   8
  -6   5  -3 49.1262 14.4223   8
   6   5   3 60.2813 9.33592  10
  -6   5  -3 84.6908 32.5629   2
   6   5   3 78.9267 8.06203   9
   6   5   3 89.7307 10.3730   5
   6   5   3 87.2661 21.4635   3
  -7  -5  -3 163.199 19.0153   8
  -7  -5  -3 211.411 24.2145  11
   7   5   3 184.595 19.3865   5
   7   5   3 242.049 16.3370   9
  -7   5  -3 195.015 21.0622   8
   7   5   3 245.316 18.1145  10
  -8  -5  -3 -2.9980 21.7706  11
  -8  -5  -3 -5.7193 15.5305   8
   8   5   3 -16.190 9.85024   5
   8   5   3 -1.6176 7.76047   9
  -8   5  -3 -13.915 16.6435   8
   9   6  -3 50.1801 9.39227   6
   9   6  -3 79.7604 9.62156   9
  -9   6   3 79.1622 19.1298   8
   8  -6  -3 19.8867 12.8459   7
   8   6  -3 7.00436 7.52380   9
   8   6  -3 4.89243 7.15873   6
  -8   6   3 4.29877 16.0172   8
   7  -6  -3 14.4678 12.2230   7
  -7   6   3 11.8009 14.8242   8
   7   6  -3 10.7010 6.70046   9
   7   6  -3 17.2135 6.86997   6
   6  -6  -3 11.8657 11.2402   7
  -6  -6   3 18.7673 39.0696   2
   6   6  -3 14.4931 6.20399   9
   6   6  -3 2.42978 5.64378   6
  -6   6   3 13.8146 12.7456   8
  -5  -6   3 434.378 63.1390   2
   5  -6  -3 613.484 32.8298   7
  -5   6   3 554.970 34.1632   8
   5   6  -3 567.995 29.6706   6
   5   6  -3 602.858 30.1066   9
   4  -6  -3 -0.4659 6.07651   5
  -4  -6   3 34.8931 29.8178   2
   4  -6  -3 1.47951 8.91385   7
   4   6  -3 -12.465 4.16597   6
  -4   6   3 0.08128 7.13563   5
   4   6  -3 -2.3753 4.67519   9
  -4   6   3 2.28208 7.35653  10
   3  -6  -3 1076.70 61.0405   2
   3  -6  -3 1111.07 53.8369   7
  -3   6   3 1123.36 53.6211   5
   3   6  -3 1008.69 85.0084  13
   3   6  -3 1047.41 52.4034   9
   3   6  -3 1026.22 52.2113   6
  -3   6   3 991.651 57.9734   3
  -3   6   3 1152.79 127.077  13
  -3   6   3 920.980 126.526  12
  -3   6   3 1021.17 52.0770   6
  -3   6   3 978.036 55.6068  11
  -3   6   3 1102.64 53.5504  10
   2  -6  -3 91.9977 9.79335   7
   2  -6  -3 92.3818 20.2236   2
  -2  -6   3 59.4603 24.9600   2
   2  -6  -3 89.0321 8.61599  10
  -2   6   3 78.1192 14.5336   3
  -2   6   3 113.451 57.7639  12
   2   6  -3 104.950 8.23600   9
   2   6  -3 97.4186 7.17166   6
  -2   6   3 66.1951 8.62775  10
   2   6  -3 108.084 33.5074  13
   2   6  -3 108.748 34.7071  12
   1  -6  -3 137.435 11.1747  10
   1  -6  -3 123.037 23.8924   2
  -1  -6   3 124.368 11.1411   7
   1  -6  -3 117.867 15.0270   7
  -1  -6   3 130.069 24.1304   2
  -1   6   3 152.051 8.98162   9
  -1   6   3 167.280 22.6410   3
   1   6  -3 137.836 37.8285  13
   1   6  -3 138.058 9.22078   9
   1   6  -3 142.776 37.8903  12
   1   6  -3 121.164 12.2330   7
  -1   6   3 173.122 47.0617  13
   1   6  -3 133.596 8.20311   6
   0  -6   3 60.8209 5.42377   9
   0  -6   3 69.5107 8.34996   7
   0  -6  -3 29.3820 23.0849   2
   0  -6  -3 64.4757 9.79922   7
   0  -6   3 33.2420 18.1081   2
   0  -6  -3 49.7578 4.60480   9
   0   6   3 138.237 51.4183  12
   0   6  -3 69.0181 6.83016   9
   0   6   3 65.1407 8.56397   5
   0   6   3 73.8360 7.40382   9
   0   6   3 57.1002 7.75585  10
   0   6   3 63.3499 13.4691  11
   0   6   3 110.287 38.7656  13
   0   6  -3 45.5755 39.2301  13
   0   6  -3 57.1285 7.64056   7
  -1  -6  -3 870.173 43.8665   7
  -1  -6  -3 680.521 64.4759   2
   1  -6   3 842.871 41.8900   7
  -1  -6  -3 793.090 46.6125  11
   1  -6   3 909.358 40.9445   9
   1  -6   3 812.354 56.0897   2
  -1   6  -3 723.116 91.4860  12
   1   6   3 873.722 51.7315   3
   1   6   3 842.994 46.4581  11
   1   6   3 813.442 42.8951  10
   1   6   3 811.992 43.7501   5
   1   6   3 823.582 41.5620   9
  -1   6  -3 881.840 42.7569   8
   1   6   3 688.355 83.6686  13
  -1   6  -3 797.301 42.0697   7
   2  -6   3 214.031 31.7102   2
  -2  -6  -3 138.931 16.7551   8
  -2  -6  -3 182.204 18.6166  11
  -2  -6  -3 133.768 37.0457   2
   2  -6   3 193.496 9.72522   9
  -2  -6  -3 159.414 19.7622   7
   2   6   3 169.751 12.4365   9
  -2   6  -3 208.253 15.9060   8
   2   6   3 143.225 15.0259  10
   2   6   3 172.100 17.3022   5
  -3  -6  -3 8.29913 36.0361   2
   3  -6   3 11.4410 7.21736   7
  -3  -6  -3 2.65181 16.7492  11
  -3  -6  -3 -14.015 9.65914   8
   3   6   3 6.53732 7.44494  10
   3   6   3 4.75822 9.23134   5
   3   6   3 -17.536 13.5267   3
   3   6   3 20.2579 13.5971   4
  -3   6  -3 -8.5918 9.07335   8
   3   6   3 19.1618 5.59040   9
   4  -6   3 67.9828 8.92644   7
  -4  -6  -3 46.4213 41.4233   2
  -4  -6  -3 66.3548 18.7254  11
   4   6   3 44.7793 10.2187   5
   4   6   3 54.3029 6.89675   9
   4   6   3 48.1563 9.00618  10
   4   6   3 54.1760 18.1519   3
   4   6   3 26.3101 15.4638   4
  -4   6  -3 56.6589 11.3447   8
  -5  -6  -3 442.487 28.8486   8
  -5  -6  -3 414.899 35.7811  11
   5   6   3 405.060 42.0310   3
  -5   6  -3 492.202 29.6416   8
   5   6   3 386.148 26.4366   5
   5   6   3 426.468 24.2733   9
   5   6   3 463.053 37.2979   4
   5   6   3 399.926 26.3494  10
  -6  -6  -3 20.3295 20.2282  11
  -6  -6  -3 5.39286 13.4451   8
  -6   6  -3 11.8299 13.9491   8
   6   6   3 -8.7748 19.5013   3
   6   6   3 -2.0305 6.90318   9
   6   6   3 -0.6741 9.87589   5
   6   6   3 1.74346 9.01341  10
  -7  -6  -3 221.793 26.2966  11
  -7  -6  -3 207.818 24.6193   8
   7   6   3 238.885 20.1101  10
   7   6   3 205.984 21.3721   5
  -7   6  -3 204.414 22.8319   8
   7   6   3 258.126 17.8170   9
  -8  -6  -3 -2.2743 16.3463   8
  -8  -6  -3 -12.700 26.1548  11
  -8   6  -3 -12.127 18.5551   8
   8   6   3 -0.2119 8.65067   9
   8   6   3 10.2324 11.4314   5
   8  -7  -3 38.3140 13.5999   7
  -8   7   3 68.8677 17.8542   8
   8   7  -3 30.0628 8.42612   6
   8   7  -3 47.0934 8.98802   9
   7  -7  -3 112.789 15.1572   7
  -7   7   3 92.5412 17.9546   8
   7   7  -3 104.492 9.91120   6
   7   7  -3 106.008 9.95976   9
   6  -7  -3 8.78188 12.3785   7
   6   7  -3 16.3850 7.12287   9
   6   7  -3 21.0637 6.55422   6
  -6   7   3 33.4532 18.8504  11
  -6   7   3 8.88449 13.8686   8
   5  -7  -3 216.087 19.7088   7
  -5  -7   3 205.414 23.0719   7
  -5   7   3 222.054 26.1429  11
   5   7  -3 191.928 14.4010   9
   5   7  -3 186.736 13.2152   6
  -5   7   3 173.132 17.5431   8
  -4  -7   3 -13.747 32.6653   2
   4  -7  -3 35.3284 10.5846   7
   4  -7  -3 32.8267 19.0769   2
  -4   7   3 3.17609 12.4970   4
   4   7  -3 13.6951 5.28525   6
  -4   7   3 8.68915 8.80806  10
   4   7  -3 27.2860 6.09902   9
  -4   7   3 63.9848 16.7334  11
   3  -7  -3 250.694 32.5056   2
   3  -7  -3 253.556 21.1469   7
   3  -7  -3 291.490 16.1177  10
  -3   7   3 287.381 19.8794  10
   3   7  -3 265.131 16.3593   9
   3   7  -3 289.238 15.6868   6
  -3   7   3 214.665 25.6478   3
  -3   7   3 276.290 19.7079   5
  -3   7   3 332.934 27.7289  11
  -2  -7   3 49.2207 27.3790   2
   2  -7  -3 35.7707 10.3367   7
   2  -7  -3 17.8069 19.9093   2
   2   7  -3 27.5201 4.68750   6
  -2   7   3 33.6540 8.32948  10
  -2   7   3 12.4721 8.32511   5
  -2   7   3 59.3256 18.1480  11
  -2   7   3 27.2473 13.2374   3
   1  -7  -3 1090.21 54.2244   9
   1  -7  -3 1024.97 56.7797   7
   1  -7  -3 1023.28 72.9296   2
  -1  -7   3 1050.88 55.1841   7
  -1   7   3 1145.22 60.0854  11
   1   7  -3 1129.77 54.2922   6
  -1   7   3 1061.03 56.3212  10
  -1   7   3 1145.01 54.4043   9
   1   7  -3 1154.96 54.6562   9
  -1   7   3 1122.93 64.0335   3
  -1   7   3 1069.97 56.4447   5
   0  -7  -3 110.088 12.2721   7
   0  -7   3 79.8673 23.1667   2
   0  -7   3 140.453 11.5282   7
   0   7   3 110.464 17.9713  11
   0   7   3 112.240 10.6555  10
   0   7   3 78.9013 17.7123   3
   0   7  -3 110.109 9.42957   9
   0   7  -3 122.775 15.1660   7
   0   7   3 128.349 9.63018   9
   0   7   3 115.706 11.0029   5
   1  -7   3 77.5597 6.52247   9
  -1  -7  -3 102.287 33.0122   2
   1  -7   3 91.1843 8.49780   7
  -1  -7  -3 97.5967 13.1952   7
   1  -7   3 80.9647 24.5129   2
   1   7   3 100.588 17.5721  11
   1   7   3 73.4649 10.0112   5
  -1   7  -3 105.095 9.55895   9
   1   7   3 49.7218 17.4353   3
   1   7   3 105.102 9.67854   9
   1   7   3 71.2324 9.72158  10
   2  -7   3 62.5980 23.5104   2
  -2  -7  -3 61.8693 19.5945  11
  -2  -7  -3 90.5648 14.9192   7
   2  -7   3 103.853 12.6296   7
  -2  -7  -3 26.3907 35.0097   2
   2   7   3 69.0619 9.88282  10
   2   7   3 58.0550 18.7672   3
   2   7   3 90.3837 7.36147   9
   2   7   3 72.5504 9.94224   5
  -2   7  -3 87.2060 11.0214   8
   2   7   3 83.0776 17.1296   4
  -3  -7  -3 569.339 34.4075   7
   3  -7   3 583.398 29.3001   7
  -3  -7  -3 456.502 31.1769   8
  -3  -7  -3 515.787 37.6319  11
   3   7   3 516.574 27.4755   9
   3   7   3 491.522 29.7245  10
   3   7   3 456.049 29.9023   5
  -3   7  -3 552.147 31.2934   8
   3   7   3 447.257 39.4735   4
   3   7   3 449.795 42.0352   3
  -4  -7  -3 3.75074 19.5077  11
  -4  -7  -3 -23.409 12.7234   8
  -4  -7  -3 -18.473 42.8831   2
   4  -7   3 4.14942 9.42018   7
  -4  -7  -3 4.77469 18.9559   7
   4   7   3 4.67626 19.9581   3
   4   7   3 -3.5605 6.57173   9
   4   7   3 0.48907 9.68446   5
   4   7   3 -0.1716 9.17924  10
  -4   7  -3 -1.4622 11.5540   8
   4   7   3 11.7461 16.2939   4
   5  -7   3 94.2726 11.7254   7
  -5  -7  -3 81.3527 21.8449  11
  -5  -7  -3 55.5357 15.0539   8
   5   7   3 50.9206 22.9628   3
  -5   7  -3 84.1455 14.7887   8
   5   7   3 79.3000 11.3536  10
   5   7   3 82.8312 12.3386   5
   5   7   3 70.1865 8.81383   9
  -6  -7  -3 -7.2720 21.9860  11
  -6  -7  -3 18.6511 14.5995   8
   6   7   3 9.29288 7.82444   9
   6   7   3 10.7074 10.3942  10
   6   7   3 11.7153 11.3167   5
  -6   7  -3 33.7826 15.6419   8
  -7  -7  -3 24.5529 25.3980  11
  -7  -7  -3 24.5590 16.3553   8
   7   7   3 30.5255 12.4116   5
  -7   7  -3 28.8276 17.9287   8
   7   7   3 35.9793 8.97179   9
   7   7   3 17.6924 10.9450  10
  -7  -8   3 91.8346 21.4206   7
   7  -8  -3 28.5559 14.9328   7
   7   8  -3 29.1758 8.95798   9
  -7   8   3 0.71762 17.1613   8
   7   8  -3 17.1997 8.52978   6
   6  -8  -3 12.8541 13.8183   7
  -6  -8   3 43.2621 17.3052   7
  -6   8   3 31.7170 15.5092   8
   6   8  -3 20.9924 8.32648   9
   6   8  -3 7.58759 7.60786   6
  -6   8   3 24.0386 21.6490  11
   5  -8  -3 108.059 14.3154   7
  -5   8   3 77.6152 16.0350   8
  -5   8   3 59.7206 20.9835  11
   5   8  -3 138.277 13.8161   9
   5   8  -3 120.021 11.6007   6
  -4  -8   3 26.1440 36.6995   2
   4  -8  -3 0.84829 12.3527   7
   4   8  -3 11.3325 6.08769   6
   4   8  -3 11.1155 6.92352   9
  -4   8   3 35.9924 20.6612  11
  -4   8   3 -12.600 14.4746   4
   3  -8  -3 202.100 29.7790   2
  -3  -8   3 213.659 18.3416   7
   3  -8  -3 196.279 21.4950   7
  -3   8   3 182.360 22.6629   4
  -3   8   3 172.460 23.2810   3
  -3   8   3 195.926 19.4082  10
   3   8  -3 234.011 14.7586   9
  -3   8   3 224.214 19.6240   5
  -3   8   3 231.750 31.4790  11
   2  -8  -3 84.2262 26.7331   2
  -2  -8   3 138.166 14.6847   7
   2  -8  -3 112.605 13.9293   7
   2   8  -3 142.939 9.88282   6
  -2   8   3 136.910 21.4141   3
   2   8  -3 133.255 11.4158   9
  -2   8   3 115.034 20.3988   4
  -2   8   3 108.278 12.5860  10
  -2   8   3 126.355 23.4138  11
  -1  -8   3 111.529 13.0013   7
   1  -8  -3 112.228 8.49033   9
   1  -8  -3 116.038 14.2534   7
  -1  -8   3 80.5990 29.4284   2
  -1   8   3 129.040 22.6230  11
   1   8  -3 103.205 10.7659   9
  -1   8   3 158.534 17.0914   5
  -1   8   3 118.351 11.7456  10
   1   8  -3 113.773 8.47289   6
  -1   8   3 102.582 9.89128   9
  -1   8   3 112.156 19.4365   4
   0  -8   3 3.55662 23.5155   2
   0  -8  -3 12.0887 28.5862   2
   0  -8   3 26.1773 7.69286   7
   0  -8  -3 28.6415 13.3614   7
   0   8  -3 16.1779 5.70334   9
   0   8   3 12.7472 17.0177   3
   0   8   3 26.2232 5.50644   9
   0   8   3 7.52324 9.70940   5
   0   8   3 22.0971 9.75739  10
   0   8   3 35.4030 15.9797   4
   0   8   3 11.6270 19.6106  11
   1  -8   3 756.915 41.1391   7
  -1  -8  -3 743.577 44.5701   7
   1  -8   3 820.420 64.1793   2
   1   8   3 797.192 42.6532  10
   1   8   3 807.187 40.1889   9
   1   8   3 822.526 54.6599   3
   1   8   3 854.540 52.8935   4
  -1   8  -3 782.014 42.3710   8
   1   8   3 708.342 42.8527   5
  -2  -8  -3 59.6616 15.8541   7
   2  -8   3 8.94536 26.8337   2
   2  -8   3 87.5818 9.76418   7
  -2  -8  -3 9.92745 37.6520   2
   2   8   3 53.2764 11.2738   5
   2   8   3 71.1575 20.9459   3
   2   8   3 50.2010 10.7684  10
  -2   8  -3 61.4013 11.8825   8
   2   8   3 74.0031 19.2963   4
   2   8   3 54.4990 7.46789   9
   3  -8   3 45.4930 29.3931   2
   3  -8   3 68.8136 11.0825   7
  -3  -8  -3 80.6739 18.1393   7
  -3  -8  -3 -17.935 39.5333   2
  -3  -8  -3 98.8889 23.1155  11
  -3   8  -3 73.4750 13.6784   8
   3   8   3 88.3393 11.4286  10
   3   8   3 54.8012 18.8463   4
   3   8   3 61.5304 8.08146   9
   3   8   3 51.5068 11.8063   5
   3   8   3 75.2732 24.1194   3
  -4  -8  -3 84.1450 24.5352  11
  -4  -8  -3 81.8477 20.4096   7
   4  -8   3 69.2079 11.7517   7
   4   8   3 66.2961 8.56192   9
   4   8   3 54.3289 11.5769  10
  -4   8  -3 63.6938 14.7763   8
   4   8   3 59.3495 25.8276   3
   4   8   3 61.8286 20.7972   4
   4   8   3 62.3675 12.5818   5
  -5  -8  -3 89.3944 25.1476  11
  -5  -8  -3 135.629 22.5758   7
   5  -8   3 95.1282 13.6235   7
  -5  -8  -3 62.5356 17.2818   8
   5   8   3 122.279 29.5200   3
   5   8   3 100.742 13.0886  10
  -5   8  -3 93.3242 16.8223   8
   5   8   3 104.193 14.3267   5
   5   8   3 131.479 10.8558   9
  -6  -8  -3 3.88122 24.2240  11
  -6  -8  -3 -14.691 27.4883   7
  -6  -8  -3 -5.7439 16.5200   8
   6   8   3 -6.7800 11.4745  10
   6   8   3 1.69431 8.86314   9
  -6   8  -3 -9.2858 16.3675   8
   6   8   3 -3.3535 12.9055   5
  -7  -8  -3 41.7528 18.7110   8
  -7  -8  -3 65.6476 27.3737  11
   7   8   3 44.2510 12.6833  10
   7   8   3 42.0614 9.73482   9
  -7   8  -3 75.8322 19.8534   8
   7   8   3 56.7849 14.5570   5
  -7   9   3 81.5189 20.1936   8
   7   9  -3 87.0943 10.9903   9
   6  -9  -3 -0.4040 14.9919   7
   6   9  -3 -0.6238 8.26200   6
   6   9  -3 9.38175 8.85941   9
  -6   9   3 -20.230 16.2346   8
   5  -9  -3 25.5710 13.7408   7
  -5   9   3 46.3804 16.1961   8
   5   9  -3 26.5878 8.76302   9
   5   9  -3 28.7221 7.91694   6
   4  -9  -3 104.275 15.2143   7
   4   9  -3 146.083 14.9946   9
  -4   9   3 136.013 29.3276  11
   4   9  -3 135.975 12.8359   6
  -3  -9   3 113.491 13.3919   7
   3  -9  -3 122.016 14.7705   7
  -3   9   3 130.962 26.3480  11
  -3   9   3 88.4593 14.3720   5
   3   9  -3 109.352 9.98053   9
  -3   9   3 118.387 13.7023  10
  -3   9   3 100.265 21.2530   4
   3   9  -3 133.495 11.6994   6
   2  -9  -3 47.0202 27.8816   2
   2  -9  -3 65.5688 13.7159   7
  -2  -9   3 16.9516 31.5649   2
  -2  -9   3 49.0179 10.4247   7
   2   9  -3 44.2449 7.47719   9
  -2   9   3 72.2014 20.5193   3
  -2   9   3 59.3700 26.3291  11
  -2   9   3 52.7376 19.2819   4
  -2   9   3 31.7830 12.6606   5
   2   9  -3 57.2270 6.37344   6
  -2   9   3 72.0450 12.3284  10
   1  -9  -3 369.392 29.0377   7
  -1  -9   3 320.182 22.4259   7
  -1   9   3 360.847 38.9002  11
  -1   9   3 386.201 27.0961   5
  -1   9   3 419.392 26.3721  10
  -1   9   3 334.310 38.6343   4
   1   9  -3 348.517 20.9918   9
  -1   9   3 372.844 40.3232   3
   0  -9  -3 7.23681 31.9837   2
   0  -9   3 22.9901 29.6588   2
   0  -9   3 -2.1805 8.71245   7
   0  -9  -3 -4.3668 15.0495   7
   0   9   3 -37.958 16.4426   4
   0   9   3 2.57648 10.8331  10
   0   9   3 2.81770 6.36204   9
   0   9  -3 9.08548 6.47319   9
   0   9   3 2.30683 19.8755   3
   0   9   3 -13.245 11.4274   5
  -1  -9  -3 -11.073 14.7322   7
   1  -9   3 -30.449 28.7877   2
  -1  -9  -3 3.92535 33.0760   2
   1  -9   3 1.23513 9.18386   7
   1   9   3 3.34754 11.6347   5
   1   9   3 12.2868 10.8910  10
  -1   9  -3 -0.9334 11.3147   8
  -1   9  -3 2.49440 7.16068   9
   1   9   3 1.01989 7.07157   9
   1   9   3 -36.909 16.6104   4
   1   9   3 13.4870 21.6769   3
  -2  -9  -3 3.58451 17.0098   7
   2  -9   3 16.8333 9.94162   7
   2   9   3 -31.377 17.8634   4
  -2   9  -3 9.32048 12.4744   8
   2   9   3 11.7271 10.9794  10
   2   9   3 2.39915 7.59337   9
   2   9   3 5.23773 22.2799   3
   2   9   3 7.19294 11.8957   5
   3  -9   3 626.565 35.2363   7
  -3  -9  -3 564.043 39.5373   7
   3   9   3 550.842 54.0311   3
  -3   9  -3 648.914 37.1114   8
   3   9   3 548.039 36.3607   5
   3   9   3 528.422 49.4324   4
   3   9   3 522.670 34.7447  10
   3   9   3 559.205 31.7117   9
  -4  -9  -3 36.0575 21.1627   7
   4  -9   3 12.5174 12.3294   7
   4   9   3 -5.0887 12.7725   5
   4   9   3 22.9498 11.9942  10
  -4   9  -3 15.2617 15.5270   8
   4   9   3 0.46661 8.49994   9
   5  -9   3 79.0791 13.9253   7
  -5  -9  -3 46.2027 28.2461  11
  -5  -9  -3 36.4510 22.6579   7
   5   9   3 68.7758 13.5570  10
  -5   9  -3 62.3037 17.3296   8
   5   9   3 52.0569 9.96417   9
   5   9   3 49.5169 14.6281   5
  -6  -9  -3 45.2517 26.1154   7
  -6  -9  -3 20.1539 30.4084  11
   6   9   3 50.2600 15.3597   5
  -6   9  -3 34.8549 17.9574   8
   6   9   3 14.9292 9.59617   9
   6   9   3 44.5990 13.5222  10
   5 -10  -3 218.479 27.4149   7
   5  10  -3 214.261 17.1050   6
   5  10  -3 199.278 19.7047   9
   4 -10  -3 -3.0374 15.5370   7
   4  10  -3 -2.1802 9.06128   9
   4  10  -3 5.93471 7.76253   6
   3 -10  -3 222.685 27.2335   7
  -3 -10   3 189.172 22.0206   7
   3  10  -3 204.831 17.7728   9
   3  10  -3 248.945 15.9834   6
  -2 -10   3 21.4059 12.2734   7
   2 -10  -3 19.0752 15.8033   7
  -2  10   3 47.5850 14.8838   5
   2  10  -3 31.8276 8.13787   9
  -2  10   3 35.9442 13.4413  10
   2  10  -3 35.7452 6.96240   6
   1 -10  -3 -23.890 16.4061   7
  -1 -10   3 -15.859 11.5584   7
   1  10  -3 -3.8581 7.68011   9
  -1  10   3 -13.006 20.4116   3
   1  10  -3 -4.1590 5.79451   6
  -1  10   3 -6.5901 13.7949   5
  -1  10   3 -7.8139 20.2656   4
  -1  10   3 -14.844 12.8950  10
   0 -10   3 8.13699 11.9440   7
   0 -10  -3 -6.4728 17.6614   7
   0  10   3 -30.201 20.8746   3
   0  10   3 -3.2016 12.8631  10
   0  10   3 -9.5254 7.05043   9
   0  10  -3 18.0773 7.51701   9
   0  10   3 22.7377 21.3850   4
   0  10   3 2.57714 13.5929   5
  -1 -10  -3 150.217 20.3159   7
   1 -10   3 140.457 14.4024   7
   1  10   3 107.742 16.5367   5
   1  10   3 123.492 26.5221   4
  -1  10  -3 117.159 15.6985   8
   1  10   3 110.278 29.2257   3
   1  10   3 113.509 10.7325   9
   1  10   3 113.934 15.2967  10
   2 -10   3 -6.5587 10.8790   7
  -2 -10  -3 15.7814 19.7250   7
  -2  10  -3 2.46731 14.2248   8
   2  10   3 -12.702 13.5163   5
   2  10   3 7.26303 8.69435   9
   2  10   3 -18.090 12.3187  10
   3 -10   3 2.27876 13.7421   7
  -3 -10  -3 -17.615 20.1613   7
  -3  10  -3 0.83097 15.4759   8
   3  10   3 2.57813 9.54472   9
   3  10   3 -2.9089 14.2534   5
   3  10   3 -13.607 12.8589  10
  -4 -10  -3 26.9434 22.4438   7
   4 -10   3 44.7344 14.1510   7
   4  10   3 35.4906 14.0216  10
   4  10   3 12.2225 14.8596   5
   4  10   3 29.0779 10.3111   9
  -4  10  -3 35.3499 17.5656   8
  -5 -10  -3 156.489 26.7367   7
   5 -10   3 150.739 17.8053   7
   5  10   3 159.320 18.8599   5
   5  10   3 149.094 16.8444  10
   5  10   3 139.959 13.7520   9
  -5  10  -3 163.366 21.3031   8
   4 -11  -3 -1.5089 17.8806   7
  -4 -11   3 -0.5585 15.4085   7
   4  11  -3 -0.8148 8.61766   6
  -4  11   3 10.9478 18.7686   8
   4  11  -3 18.8139 10.1124   9
  -3 -11   3 104.508 15.2422   7
   3 -11  -3 83.5641 18.3921   7
   3  11  -3 77.7389 10.6268   9
  -2 -11   3 14.2673 13.3267   7
   2 -11  -3 11.0440 18.3795   7
   2  11  -3 7.82985 9.16094   9
   2  11  -3 11.3438 7.45086   6
   1 -11  -3 122.107 20.8187   7
  -1 -11   3 143.705 16.0304   7
   1  11  -3 152.564 12.4611   6
  -1  11   3 176.137 17.4742  10
   1  11  -3 122.624 12.1257   9
  -1  11   3 157.051 19.6310   5
   0 -11  -3 36.4437 20.1946   7
   0 -11   3 47.5389 13.7456   7
   0  11   3 35.4312 16.5454   5
   0  11   3 31.0407 8.44844   9
   0  11  -3 21.5743 14.7916   8
   0  11   3 14.9910 14.2612  10
   0  11  -3 28.8573 8.89211   9
   1 -11   3 -8.4187 13.6621   7
  -1 -11  -3 6.88724 20.2260   7
   1  11   3 17.1133 16.0783   5
   1  11   3 -3.3792 14.0717  10
   1  11   3 18.7328 9.20778   9
  -1  11  -3 12.9949 14.6298   8
  -2 -11  -3 19.3969 20.2367   7
   2 -11   3 37.9653 14.4399   7
   2  11   3 30.9072 14.5163  10
  -2  11  -3 23.4426 16.7110   8
   2  11   3 27.9470 10.0150   9
   2  11   3 39.3054 16.7004   5
  -3 -11  -3 115.858 23.3304   7
   3 -11   3 137.133 17.8129   7
   3  11   3 122.645 16.7199  10
   3  11   3 123.391 12.9958   9
  -3  11  -3 131.502 19.8950   8
   3  11   3 111.398 18.7924   5
   0  12  -3 23.1885 16.5251   8
   0  12   3 22.0906 18.1508   5
 -10   0   4 23.0074 15.3751   8
  10   0  -4 23.3369 6.41800   9
  10   0  -4 22.9136 8.43851   6
   9   0  -4 -0.8476 6.99680   6
   9   0  -4 0.73495 5.42115   9
  -9   0   4 -3.4074 13.0131   8
  -8   0   4 150.982 14.9249   8
   8   0  -4 160.784 10.7971   9
   8   0  -4 150.818 12.0006   6
  -8   0   4 101.555 38.8160   2
  -7   0   4 2.72844 9.44213   8
   7   0  -4 -1.7141 3.74471   9
  -7   0   4 -24.982 26.0561   2
   7   0  -4 -0.1417 4.80795   6
  -6   0   4 896.859 44.5189   9
  -6   0   4 909.362 46.3294   8
  -6   0   4 838.276 84.3045  12
  -6   0   4 948.994 104.665  13
   6   0  -4 896.084 44.6247   6
   6   0  -4 892.909 44.2740   9
  -6   0   4 844.604 62.8699   2
   5   0  -4 -1.6114 3.25717   6
  -5   0   4 7.91016 3.60718   7
   5   0  -4 0.13181 2.71747   9
  -5   0   4 -29.441 32.0693  12
  -5   0   4 -9.6474 5.32047   8
  -5   0   4 -2.7523 16.8606   2
  -4   0   4 791.369 71.3792  12
  -4   0   4 891.491 42.5195   7
  -4   0   4 815.565 42.9994   8
  -4   0   4 925.442 42.4743   6
  -4   0   4 815.990 72.6650  13
  -4   0   4 761.288 50.3096   2
   4   0  -4 854.829 42.3047   9
   4   0  -4 894.120 42.5488   6
   4   0  -4 851.000 42.6444   7
  -4   0   4 877.288 42.3411   9
  -3   0   4 16.4549 18.1933  13
  -2   0   4 8160.62 385.394   6
  -2   0   4 7683.24 385.552   5
  -2   0   4 8058.73 385.371   7
   2   0  -4 7985.76 385.472   6
  -2   0   4 7645.09 395.989  13
  -2   0   4 7574.90 385.293   9
  -2   0   4 7521.52 388.969   3
  -2   0   4 8277.48 401.993  12
  -1   0   4 1.14748 1.51948   6
   1   0  -4 -2.8931 1.90171   6
   1   0  -4 0.48290 3.27836   5
  -1   0   4 -1.6648 2.20234   8
   1   0  -4 6.11446 2.58224   7
   1   0  -4 -11.044 12.2657  13
  -1   0   4 5.19329 6.44977   3
  -1   0   4 -0.9651 2.83509   5
  -1   0   4 -13.191 17.4389  12
   1   0  -4 -1.1263 2.59160   8
   0   0   4 300.817 20.7369   3
   0   0  -4 371.896 35.2747  13
   0   0  -4 285.013 35.3664  12
   0   0  -4 332.454 16.9565   5
   0   0   4 295.112 16.4285   8
   0   0   4 322.135 16.9226   5
   0   0   4 296.836 32.1112   1
   0   0  -4 347.862 34.8775   1
  -1   0  -4 16.9847 17.4342   1
  -1   0  -4 -8.4914 16.1924  12
  -1   0  -4 17.3249 20.0330  13
  -1   0  -4 -2.5615 3.67005   5
   1   0   4 2.38489 2.87967   8
  -1   0  -4 -3.7831 3.40278   8
   1   0   4 4.99932 5.95870   3
   1   0   4 2.99626 15.2134   1
   1   0   4 -0.6095 3.86452   5
  -1   0  -4 2.54066 8.45519   2
   2   0   4 210.490 37.7851   1
   2   0   4 213.725 13.4696   5
  -2   0  -4 185.764 23.4609   2
  -2   0  -4 175.494 32.8962  12
  -2   0  -4 229.063 13.5642   8
   2   0   4 209.827 16.9898   3
  -2   0  -4 254.090 50.7779  13
  -2   0  -4 225.153 13.3217   5
  -2   0  -4 228.992 39.8891   1
   2   0   4 203.327 12.8143   8
   3   0   4 -1.4750 4.54739   8
   3   0   4 -5.0795 3.06106   9
  -3   0  -4 -7.4620 13.4441   2
  -3   0  -4 1.01842 5.66984   8
   3   0   4 1.55924 5.23681   5
   3   0   4 -0.6349 4.09480  10
   3   0   4 -2.0883 6.78406   3
  -3   0  -4 -0.7843 4.85705   5
  -3   0  -4 -9.9293 21.5356  12
  -3   0  -4 -20.970 20.3065   1
   4   0   4 1289.97 62.1501  10
  -4   0  -4 1144.79 100.813  12
   4   0   4 1254.79 61.6802   9
  -4   0  -4 1291.38 81.0002   2
   4   0   4 1288.22 66.1238   3
  -4   0  -4 1109.38 120.014  13
  -4   0  -4 1187.03 63.4344   8
   4   0   4 1283.99 62.6608   5
  -5   0  -4 33.3420 25.6907   2
  -5   0  -4 15.9185 6.24201   5
  -5   0  -4 -13.149 8.82791   8
  -5   0  -4 -4.0650 36.9548  12
   5   0   4 -5.5616 8.93138   3
   6   0   4 168.155 21.8218   3
  -6   0  -4 131.765 38.3582   2
   6   0   4 167.323 13.3891  10
   6   0   4 183.912 11.8105   9
   7   0   4 -0.0435 12.6000   3
   7   0   4 -5.2860 4.95058   9
  -7   0  -4 -5.9491 13.0968   8
  -8   0  -4 607.933 43.4587  11
  -8   0  -4 609.597 42.9445   8
   8   0   4 770.666 35.9097   6
   8   0   4 704.528 35.7772   9
   9   0   4 -3.9528 5.99842   6
  -9   0  -4 11.9111 17.2314   8
   9   0   4 -8.3648 5.91552   9
  -9   0  -4 -13.457 19.8185  11
 -10  -1   4 102.163 16.5505   8
  10  -1  -4 135.440 14.0860   6
  10   1  -4 124.612 12.7434   9
  10   1  -4 128.169 13.6680   6
 -10   1   4 115.013 18.2389   8
   9  -1  -4 36.8292 7.76855   6
  -9  -1   4 33.8846 13.5145   8
   9   1  -4 55.7617 6.47477   9
   9   1  -4 40.8967 7.46720   6
  -9   1   4 30.6029 13.9488   8
  -8  -1   4 227.515 21.2075   8
   8  -1  -4 220.491 13.3398   9
  -8  -1   4 226.444 42.9787   2
   8  -1  -4 223.489 14.9756   6
   8   1  -4 237.575 14.0641   9
   8   1  -4 221.495 14.7325   6
  -8   1   4 207.994 40.5023   2
  -8   1   4 202.280 22.2985   8
  -7  -1   4 -59.656 28.3775   2
   7  -1  -4 -12.322 5.05190   6
  -7  -1   4 -4.9013 8.77812   8
   7  -1  -4 -1.3154 3.58359   9
   7   1  -4 1.11885 4.11185   9
  -7   1   4 15.3441 9.39313   8
   7   1  -4 -3.6641 4.63842   6
  -7   1   4 10.8565 15.5198   3
  -7   1   4 -7.7694 4.08531   9
  -7   1   4 -22.983 24.0714   2
  -6  -1   4 107.232 44.8866  13
  -6  -1   4 117.928 12.9515   8
  -6  -1   4 66.9496 26.0872   2
   6  -1  -4 112.676 11.7374   7
   6  -1  -4 108.882 8.69539   6
   6  -1  -4 96.1895 7.13856   9
  -6   1   4 98.3501 52.1588  13
  -6   1   4 73.5361 22.1789   2
  -6   1   4 81.0318 15.6099   3
   6   1  -4 98.6556 8.20387   6
  -6   1   4 93.0224 9.69293   8
   6   1  -4 99.9729 8.00414   9
  -6   1   4 101.692 45.4108  12
   5  -1  -4 -2.4059 3.66604   6
  -5  -1   4 -8.7381 5.33021   8
  -5  -1   4 13.6658 23.5296  12
   5  -1  -4 1.87247 2.44246   9
   5  -1  -4 2.75981 5.19533   7
  -5  -1   4 -34.390 37.8437  13
  -5  -1   4 6.64405 18.7502   2
  -5  -1   4 -2.7348 3.17493   9
  -5   1   4 -8.9645 10.4752   3
   5   1  -4 -0.4467 2.85854   9
  -5   1   4 -12.276 38.0314  12
  -5   1   4 0.35481 2.54353   9
   5   1  -4 -1.3251 3.27273   6
  -5   1   4 5.59963 14.4548   2
  -5   1   4 37.0659 39.8019  13
  -5   1   4 3.05816 4.35707   7
  -5   1   4 -1.2991 5.95503   8
  -4  -1   4 1416.83 82.9359   2
  -4  -1   4 1508.63 73.1995   7
  -4  -1   4 1518.89 73.3319   6
  -4  -1   4 1583.71 73.2579   9
   4  -1  -4 1536.90 73.5089   7
   4  -1  -4 1555.72 73.4176   6
  -4  -1   4 1442.37 98.9896  13
   4  -1  -4 1467.29 73.0979   9
  -4   1   4 1400.09 77.9163   3
  -4   1   4 1465.64 108.564  13
   4   1  -4 1498.15 73.2124   9
  -4   1   4 1463.38 73.0986   9
  -4   1   4 1443.82 73.8723   8
   4   1  -4 1333.96 73.2933   6
  -4   1   4 1445.86 107.895  12
  -4   1   4 1643.76 73.3129   6
  -3  -1   4 862.526 42.3379   6
  -3  -1   4 806.397 59.0684  12
  -3  -1   4 905.256 42.3270   9
   3  -1  -4 791.057 42.4869   7
  -3  -1   4 859.376 49.4469   2
   3  -1  -4 830.523 42.5307   6
  -3   1   4 830.178 69.6253  13
   3   1  -4 827.911 42.3800   6
  -3   1   4 910.719 42.6186   7
   3   1  -4 864.593 42.3272   9
  -3   1   4 866.597 42.1689   9
  -3   1   4 809.642 47.3434   3
  -3   1   4 978.730 79.4439  12
  -3   1   4 871.115 42.3294   6
  -2  -1   4 14.1721 6.79303   2
  -2  -1   4 5.09397 10.9455   1
   2  -1  -4 12.3151 3.14024   7
   2  -1  -4 15.1216 2.79219   6
  -2  -1   4 11.8988 15.3124  12
  -2  -1   4 20.7621 1.97040   6
  -2  -1   4 16.3257 1.92149   9
   2  -1  -4 13.0646 3.26299   5
   2   1  -4 16.8804 2.34258   6
  -2   1   4 20.1950 3.86232   7
  -2   1   4 15.6703 1.79223   9
  -2   1   4 24.1782 3.73427   5
  -2   1   4 18.3165 15.8119  13
   2   1  -4 14.7253 2.07188   9
  -2   1   4 -13.000 23.3774  12
  -2   1   4 19.5198 2.12294   6
  -2   1   4 10.0733 7.86632   3
  -1  -1   4 -3.4457 6.90995   3
  -1  -1   4 7.18987 1.48128   9
   1  -1  -4 8.64490 3.27070   5
  -1  -1   4 28.7261 12.4140   1
  -1  -1   4 8.81601 1.56262   6
   1  -1  -4 24.6919 12.1597   1
   1  -1  -4 14.3634 3.27461   7
  -1  -1   4 15.5910 5.41743   2
  -1   1   4 7.59808 3.54057   5
  -1   1   4 4.81699 2.88598   8
  -1   1   4 7.29613 11.9638   1
   1   1  -4 -7.0575 11.3205  12
  -1   1   4 8.01291 1.94231   6
  -1   1   4 11.4139 3.81851   7
  -1   1   4 8.40545 7.12357   3
   1   1  -4 8.86868 2.00462   6
   0  -1   4 4864.49 237.729   6
   0  -1   4 4843.46 241.203   3
   0  -1   4 4578.94 238.043   5
   0  -1  -4 4947.59 258.716   1
   0  -1  -4 4799.28 242.595   2
   0  -1  -4 4876.85 238.152   5
   0  -1   4 5080.16 237.945   8
   0  -1   4 4811.24 257.225   1
   0  -1  -4 4778.18 238.035   8
   0  -1  -4 4685.10 258.918  13
   0   1  -4 4910.62 255.362  13
   0   1   4 4896.81 238.194   5
   0   1  -4 4849.48 256.533  12
   0   1  -4 5035.42 259.233   1
   0   1   4 5113.99 259.031   1
   0   1   4 4769.26 238.061   8
   0   1   4 4829.99 241.253   3
   0   1   4 4766.80 260.252  12
   0   1  -4 4726.59 237.926   8
   1  -1   4 276.753 14.8606   8
  -1  -1  -4 273.083 15.3688   5
   1  -1   4 294.630 37.0940   1
  -1  -1  -4 248.761 15.1480   8
  -1  -1  -4 240.192 36.3557   1
  -1  -1  -4 284.049 42.9532  13
  -1  -1  -4 266.583 25.2209   2
   1  -1   4 271.954 15.2540   5
   1  -1   4 280.460 18.8945   3
   1   1   4 266.392 20.0290   3
  -1   1  -4 268.744 14.9814   8
   1   1   4 279.543 15.0053   8
   1   1   4 268.028 15.4987   5
  -1   1  -4 240.421 44.1228  13
  -1   1  -4 271.119 39.2080  12
   1   1   4 260.964 36.3992   1
  -1   1  -4 291.706 37.0869   1
   1   1   4 282.832 14.7040  10
  -2  -1  -4 389.691 58.1096  13
  -2  -1  -4 296.338 31.8439   2
   2  -1   4 384.221 18.2084   5
   2  -1   4 290.427 21.1362   3
  -2  -1  -4 340.974 18.3968   5
  -2   1  -4 384.008 28.8724   2
   2   1   4 291.759 16.8867   9
   2   1   4 282.313 22.2390   3
   2   1   4 353.828 18.6389   5
   2   1   4 311.953 17.5257  10
  -2   1  -4 259.035 42.2941   1
   2   1   4 359.283 18.0219   8
   2   1   4 259.691 42.6172   1
  -2   1  -4 288.997 59.8846  13
   3  -1   4 418.113 21.8308   9
  -3  -1  -4 459.084 56.8205   1
   3  -1   4 447.546 26.2316   3
  -3  -1  -4 446.963 23.5258   5
  -3  -1  -4 352.212 66.6347  13
   3  -1   4 432.982 23.4108   5
  -3  -1  -4 426.270 23.9824   8
  -3  -1  -4 415.466 41.7105   2
   3  -1   4 343.228 50.1307   1
   3  -1   4 412.624 23.1580   8
   3   1   4 427.720 23.3993   8
   3   1   4 417.121 22.0786   9
   3   1   4 413.254 58.1979   1
  -3   1  -4 440.960 56.0958   1
   3   1   4 447.118 28.1302   3
  -3   1  -4 403.159 24.1414   8
  -3   1  -4 416.240 37.9642   2
   3   1   4 439.887 23.6707   5
  -3   1  -4 444.605 76.3836  13
  -3   1  -4 466.078 56.6543  12
   3   1   4 449.521 22.7896  10
   4  -1   4 1421.20 72.1561   3
  -4  -1  -4 1254.38 127.519  13
   4  -1   4 1421.08 69.1815  10
  -4  -1  -4 1399.03 89.3587   2
   4  -1   4 1382.89 68.7800   9
   4  -1   4 1391.74 69.6890   5
  -4  -1  -4 1435.37 106.540  12
  -4  -1  -4 1282.51 69.6837   5
   4   1   4 1362.38 68.8917   9
   4   1   4 1437.15 74.5281   3
  -4   1  -4 1355.37 85.0163   2
   4   1   4 1449.06 69.8497   5
  -4   1  -4 1361.06 111.190  12
  -4   1  -4 1566.98 136.169  13
   4   1   4 1429.91 69.4105  10
  -4   1  -4 1344.34 70.6164   8
  -5  -1  -4 -36.578 59.7533  13
  -5  -1  -4 60.2249 7.67373   5
  -5  -1  -4 78.0409 28.5271   2
  -5   1  -4 34.6529 24.4387   2
   5   1   4 31.8857 12.0669   3
   5   1   4 68.5359 8.50793   5
   5   1   4 57.6397 6.71584  10
   6  -1   4 736.597 38.1090  10
  -6  -1  -4 710.397 74.2154   2
  -6  -1  -4 740.629 42.0286   8
  -6  -1  -4 761.604 43.4263  11
   6  -1   4 743.545 37.3599   9
  -6   1  -4 710.350 41.9582   8
  -6   1  -4 624.212 66.9441   2
   6   1   4 721.476 38.3160  10
   6   1   4 750.238 37.6717   9
   6   1   4 810.889 46.3078   3
   7  -1   4 36.7990 5.79864   6
  -7  -1  -4 25.3463 14.1279   8
   7  -1   4 21.3510 5.19679   9
  -7  -1  -4 24.5693 16.3967  11
  -7   1  -4 23.2653 13.5266   8
   7   1   4 26.3701 5.93338   9
   7   1   4 53.7011 16.5627   3
  -8  -1  -4 33.8727 16.2110   8
   8  -1   4 11.0022 5.68373   9
  -8  -1  -4 22.8125 18.2090  11
   8  -1   4 24.7874 5.45092   6
  -8   1  -4 25.1810 15.7987   8
   8   1   4 31.1714 6.42079   9
  -9  -1  -4 -3.3607 21.7791  11
   9  -1   4 -0.0328 5.74593   6
  -9  -1  -4 5.48200 17.3156   8
   9  -1   4 2.03289 5.80337   9
   9   1   4 -1.0253 6.30456   9
  -9   1  -4 -10.407 18.5948  11
  -9   1  -4 10.0035 17.4835   8
   9   1   4 2.18820 7.23191   6
  10  -2  -4 1.69007 8.40480   6
 -10  -2   4 17.0661 14.0177   8
  10   2  -4 1.45067 7.00775   9
 -10   2   4 6.83507 15.8692   8
  10   2  -4 -5.0920 8.05389   6
   9  -2  -4 14.4425 7.64793   6
  -9  -2   4 12.1201 12.5152   8
   9   2  -4 6.09513 6.79959   6
   9   2  -4 4.13317 6.14985   9
  -9   2   4 8.56097 14.5241   8
  -8  -2   4 652.342 37.8592   8
   8  -2  -4 698.835 34.8947   6
   8   2  -4 677.903 34.3570   9
   8   2  -4 655.039 34.6190   6
  -8   2   4 634.681 39.1046   8
   7  -2  -4 74.9672 7.12791   6
  -7  -2   4 75.7685 9.95813   8
  -7  -2   4 78.9290 33.9354   2
   7   2  -4 66.0033 6.44871   6
  -7   2   4 55.8895 11.0320   8
   7   2  -4 79.3635 6.29442   9
  -7   2   4 62.6998 26.2646   2
   6  -2  -4 576.140 28.4478   6
  -6  -2   4 534.315 28.1490   7
   6  -2  -4 582.354 29.7603   7
  -6  -2   4 552.783 30.0008   8
  -6  -2   4 495.355 54.5726   2
  -6   2   4 572.792 31.2410   8
   6   2  -4 525.162 28.1305   6
  -6   2   4 516.919 44.6411   2
   6   2  -4 550.154 28.1452   9
   5  -2  -4 14.4886 4.32353   6
  -5  -2   4 53.7998 23.9640   2
  -5  -2   4 15.4875 3.09436   7
  -5  -2   4 39.1484 36.7541  13
   5  -2  -4 26.6882 5.92285   7
  -5   2   4 5.87100 6.48506   8
   5   2  -4 9.59655 3.35058   6
   5   2  -4 11.7929 3.38874   9
  -5   2   4 -11.625 44.0492  12
  -5   2   4 -5.7233 13.5207   2
  -5   2   4 39.7059 40.3178  13
  -4  -2   4 3.80232 3.77578   5
  -4  -2   4 -10.357 18.7170   1
  -4  -2   4 13.0426 16.9374   2
   4  -2  -4 6.73225 4.47711   7
  -4  -2   4 5.06023 2.75250   9
   4  -2  -4 7.28377 3.59901   6
   4   2  -4 13.9853 17.3785   1
  -4   2   4 6.05291 8.87238   3
  -4   2   4 8.94373 5.49748   8
  -4   2   4 8.23209 2.53122   6
   4   2  -4 7.75154 2.75319   9
  -4   2   4 -28.486 35.1027  13
   4   2  -4 7.02202 2.65327   6
  -4   2   4 8.49950 4.57854   7
  -3  -2   4 -4.2822 17.0733   1
  -3  -2   4 5.60922 2.22538   9
  -3  -2   4 2.35001 2.32879   6
   3  -2  -4 -2.8559 3.19128   6
   3  -2  -4 0.77458 3.99264   7
  -3  -2   4 -16.289 12.0638   2
   3   2  -4 4.41476 2.26082   6
  -3   2   4 3.19722 2.17835   6
  -3   2   4 -6.6552 4.04945   7
  -3   2   4 37.0058 27.1951  13
   3   2  -4 -1.1877 2.29638   9
  -3   2   4 -5.9715 7.98854   3
  -2  -2   4 2357.22 110.860   6
   2  -2  -4 2062.48 111.067   7
  -2  -2   4 2253.02 110.837   9
   2  -2  -4 2303.02 111.176   5
  -2  -2   4 2259.47 130.008   1
  -2  -2   4 2432.32 132.387   1
  -2  -2   4 2383.83 116.182   2
   2  -2  -4 2097.94 123.514   1
   2   2  -4 2120.71 110.851   6
   2   2  -4 2275.91 122.111  12
  -2   2   4 2384.57 125.796   1
  -2   2   4 2297.53 111.286   5
  -2   2   4 2235.05 141.526  12
  -2   2   4 2234.89 133.076  13
  -2   2   4 2302.31 111.246   7
  -2   2   4 2292.81 114.685   3
  -2   2   4 2225.17 110.914   6
   2   2  -4 2146.44 110.876   9
  -1  -2   4 326.507 22.1633   2
   1  -2  -4 323.466 17.0927   5
  -1  -2   4 314.395 15.7783   6
  -1  -2   4 310.873 15.8835   9
  -1  -2   4 312.389 35.3600   1
   1  -2  -4 324.416 17.1372   7
   1   2  -4 301.283 15.9302   6
  -1   2   4 296.519 17.9694  11
  -1   2   4 302.122 21.6138   3
   1   2  -4 347.292 34.6030  12
  -1   2   4 290.418 47.9393  12
   1   2  -4 319.467 16.1972   9
  -1   2   4 284.480 17.3538   7
  -1   2   4 335.362 17.0696   8
  -1   2   4 256.041 36.5261  13
  -1   2   4 333.810 16.4320  10
  -1   2   4 327.826 17.2956   5
  -1   2   4 353.660 36.2451   1
   0  -2  -4 1871.17 91.7316   5
   0  -2   4 1851.09 113.765   1
   0  -2  -4 1788.04 114.386   1
   0  -2  -4 1674.88 91.5962   7
   0  -2   4 1798.90 91.0576   6
   0  -2   4 1897.52 95.9067   2
   0  -2   4 1862.83 91.3317   8
   0  -2  -4 1837.79 117.203  13
   0  -2   4 1875.95 91.1777   9
   0  -2  -4 1970.81 91.7869   8
   0  -2   4 1880.94 95.6129   3
   0  -2  -4 1763.71 98.5069   2
   0  -2  -4 1854.13 92.0499  11
   0   2   4 1866.71 91.4377  10
   0   2   4 1690.37 115.871  12
   0   2   4 1912.90 91.8593   5
   0   2  -4 1911.08 112.221  12
   0   2  -4 1902.52 109.639  13
   0   2  -4 1845.09 91.1701   6
   0   2   4 1913.56 114.625   1
   0   2   4 1925.11 95.6130   3
   0   2  -4 1844.89 91.4057   8
   0   2  -4 1929.43 116.551   1
   0   2   4 1827.05 91.2319   9
   0   2   4 1881.06 91.7127   8
  -1  -2  -4 176.561 25.0377   2
   1  -2   4 189.164 10.6604   8
  -1  -2  -4 246.086 48.6081  13
  -1  -2  -4 178.523 11.9832   5
  -1  -2  -4 162.561 14.1043  11
   1  -2   4 214.145 34.4476   1
   1  -2   4 187.250 16.8471   3
  -1  -2  -4 183.120 11.6849   8
   1   2   4 183.901 36.9293  12
   1   2   4 169.351 31.6904   1
  -1   2  -4 180.298 11.2229   8
   1   2   4 161.343 10.2343   9
  -1   2  -4 176.669 9.87747   7
   1   2   4 183.819 11.0975  10
   1   2   4 198.610 17.7610   3
  -1   2  -4 175.378 33.3495  13
   1   2   4 180.572 11.4830   8
   1   2   4 187.508 12.2777   5
  -1   2  -4 180.350 32.3149   1
  -1   2  -4 231.678 38.5251  12
   2  -2   4 4720.46 231.789   3
  -2  -2  -4 4450.46 263.026   1
  -2  -2  -4 4673.18 230.150  11
   2  -2   4 4603.91 229.542   5
  -2  -2  -4 4338.32 229.700   5
  -2  -2  -4 4682.36 268.199  13
   2  -2   4 4772.88 229.635   8
   2  -2   4 4639.84 260.042   1
  -2  -2  -4 4926.12 257.799  12
  -2  -2  -4 4662.58 241.639   2
  -2  -2  -4 4432.36 229.781   8
  -2   2  -4 4722.58 229.778   8
  -2   2  -4 5116.50 264.211   1
   2   2   4 4457.26 229.435  10
   2   2   4 4498.78 229.198   9
  -2   2  -4 5077.62 269.040  13
  -2   2  -4 4713.06 260.602  12
   2   2   4 4755.77 229.796   5
  -2   2  -4 4512.35 229.181   7
   2   2   4 4643.82 229.803   8
   2   2   4 4933.28 263.468   1
   2   2   4 4607.83 233.874   3
  -3  -2  -4 55.1161 32.7133   1
  -3  -2  -4 63.0822 7.69617   8
   3  -2   4 58.8950 26.6728   1
   3  -2   4 58.3388 6.94571   8
   3  -2   4 53.1877 6.56247   5
  -3  -2  -4 66.9389 28.2548  12
  -3  -2  -4 67.1801 21.4496   2
  -3   2  -4 104.193 32.7567  12
  -3   2  -4 57.4842 5.14711   7
   3   2   4 32.2980 29.1567   1
   3   2   4 51.6219 11.2932   3
  -3   2  -4 55.6585 28.7947   1
  -3   2  -4 50.7269 7.37178   8
  -4  -2  -4 1101.90 93.3706  12
  -4  -2  -4 1004.09 116.490  13
  -4  -2  -4 1036.11 55.8478  11
   4  -2   4 1052.31 52.2985   9
  -4  -2  -4 980.949 54.4088   8
  -4  -2  -4 1059.00 77.2878   2
   4  -2   4 1074.97 53.4744   5
  -4  -2  -4 977.996 53.7693   5
  -4   2  -4 1088.84 54.6348   8
   4   2   4 1112.54 53.8951   5
   4   2   4 1114.12 59.9668   3
   4   2   4 1057.02 53.2173  10
   4   2   4 1081.86 52.6665   9
  -4   2  -4 993.955 98.4103  12
  -4   2  -4 990.256 69.0007   2
  -4   2  -4 1190.42 121.719  13
   5  -2   4 7.93704 3.78612   9
  -5  -2  -4 -1.0086 12.6032  11
   5  -2   4 0.80714 5.16557  10
  -5  -2  -4 7.65957 9.70427   8
  -5  -2  -4 -34.628 26.6720   2
   5   2   4 2.94375 6.01021  10
   5   2   4 7.61382 11.6593   3
   5   2   4 1.24014 7.92634   5
   5   2   4 -0.1544 4.69625   9
  -5   2  -4 -9.4543 19.6920   2
  -5   2  -4 -11.707 9.22087   8
  -6  -2  -4 56.7483 12.9646   8
  -6  -2  -4 45.9622 37.1152   2
  -6  -2  -4 67.8423 15.8342  11
   6  -2   4 70.0493 5.72146   9
   6   2   4 67.8238 6.70824   9
   6   2   4 58.5486 12.3976   4
  -6   2  -4 28.5829 12.3890   8
   6   2   4 76.8083 16.0942   3
   6   2   4 57.7109 7.98621  10
  -6   2  -4 82.4916 32.0050   2
   6   2   4 71.2875 9.69728   5
   7  -2   4 -4.4163 4.52916   9
  -7  -2  -4 7.34774 17.5879  11
  -7  -2  -4 -15.322 13.7592   8
   7   2   4 8.39192 6.07569   9
  -7   2  -4 7.92970 13.6250   8
   7   2   4 25.5354 16.3011   3
  -8  -2  -4 67.4710 16.4876   8
   8  -2   4 76.6691 6.70669   9
  -8  -2  -4 52.6153 20.9841  11
   8   2   4 63.1912 7.86368   9
  -8   2  -4 72.9051 17.1057   8
   9  -2   4 -14.949 5.42404   9
  -9  -2  -4 12.1007 17.5654   8
  -9  -2  -4 -9.1234 21.5800  11
   9   2   4 -3.0842 7.70984   6
  -9   2  -4 -16.675 17.3062   8
   9   2   4 2.61387 6.91563   9
 -10  -3   4 117.160 16.3873   8
  10  -3  -4 162.293 15.9132   6
  10   3  -4 178.247 15.1530   9
 -10   3   4 152.155 20.8890   8
  10   3  -4 155.265 15.2011   6
  -9  -3   4 18.8312 12.1456   8
   9  -3  -4 26.8716 8.59584   6
   9   3  -4 19.4597 7.13064   6
  -9   3   4 17.6720 15.0515   8
   9   3  -4 23.5613 7.03912   9
   8  -3  -4 152.364 13.7654   6
  -8  -3   4 142.123 13.8310   8
  -8   3   4 137.973 16.4680   8
   8   3  -4 193.317 12.9205   9
   8   3  -4 154.277 12.3567   6
   7  -3  -4 27.2310 9.28869   7
  -7  -3   4 7.62740 33.5708   2
   7  -3  -4 4.27667 6.23873   6
   7   3  -4 4.59024 5.18865   6
  -7   3   4 18.1813 10.8770   8
   7   3  -4 13.4090 5.14547   9
  -7   3   4 23.9061 24.8800   2
  -6  -3   4 385.914 55.5600   2
   6  -3  -4 410.669 20.4588   6
   6  -3  -4 350.317 22.5443   7
  -6  -3   4 346.163 19.4894   7
   6   3  -4 360.654 19.8142   6
  -6   3   4 396.958 24.2184   8
   6   3  -4 371.659 19.9541   9
  -6   3   4 330.622 38.2048   2
  -5  -3   4 14.4967 32.3100  13
  -5  -3   4 4.86268 4.95112   5
   5  -3  -4 5.46752 6.65772   7
  -5  -3   4 2.33059 3.07167   7
   5  -3  -4 2.29256 4.80495   6
  -5   3   4 0.52967 7.35599   8
   5   3  -4 4.22877 3.71781   9
  -5   3   4 67.0005 48.1977  12
   5   3  -4 2.62190 3.52391   6
  -5   3   4 19.5490 14.7530   2
  -4  -3   4 442.897 25.1745  10
  -4  -3   4 533.391 45.7603   2
   4  -3  -4 504.932 25.3810   6
   4  -3  -4 514.110 25.9186   7
  -4   3   4 411.441 79.1571  12
   4   3  -4 496.021 24.9112   9
   4   3  -4 483.795 24.8039   6
   3  -3  -4 173.998 11.8281   7
  -3  -3   4 186.269 27.7394   2
  -3  -3   4 194.378 10.3753   9
   3  -3  -4 146.674 24.6528   1
  -3  -3   4 160.437 31.9385   1
  -3  -3   4 194.788 12.1915   5
  -3   3   4 203.035 12.4132   7
  -3   3   4 195.622 10.0830   6
  -3   3   4 212.105 42.1431  12
  -3   3   4 220.272 18.2945   3
  -3   3   4 128.217 26.3286   1
   3   3  -4 128.272 30.9192   1
  -3   3   4 207.984 42.5590  13
   3   3  -4 167.279 10.1678   6
   2  -3  -4 2.61930 4.10945   5
  -2  -3   4 10.1986 2.45678   6
  -2  -3   4 7.47509 2.11316   9
   2  -3  -4 4.96042 15.0969   1
   2  -3  -4 -6.0620 4.88359   7
  -2  -3   4 1.46371 12.2596   2
  -2  -3   4 22.9999 20.3500   1
  -2   3   4 -30.131 31.1415  12
  -2   3   4 -2.7592 14.8810   1
  -2   3   4 6.35168 2.54198   6
  -2   3   4 11.0963 4.61507   5
  -2   3   4 -30.298 22.8862  13
  -2   3   4 -5.7446 8.01423   3
   2   3  -4 9.46340 2.55637   9
  -2   3   4 3.15208 3.35016  10
   2   3  -4 6.03073 2.09644   6
  -2   3   4 12.1915 5.54757   7
  -2   3   4 10.1139 6.65225  11
   1  -3  -4 1.40624 4.01300   5
   1  -3  -4 -6.8176 11.9865   2
  -1  -3   4 1.52649 1.83934   9
  -1  -3   4 0.50527 1.69054   6
   1  -3  -4 0.19987 2.62475  10
   1  -3  -4 1.67891 5.07489   7
   1  -3  -4 -0.3788 12.8695   1
  -1  -3   4 5.84937 17.6217   1
  -1  -3   4 21.5665 20.5296   1
   1   3  -4 4.91662 2.32721   9
  -1   3   4 -13.855 7.63928   3
  -1   3   4 5.56915 6.17210  11
  -1   3   4 2.49192 2.35771   9
  -1   3   4 33.1000 20.9786   1
  -1   3   4 3.20703 4.62639   5
   1   3  -4 -7.7798 17.1776  12
   1   3  -4 -0.2843 1.82499   6
  -1   3   4 -6.9558 4.46167   8
  -1   3   4 -0.0984 6.13680   7
  -1   3   4 -3.8253 3.16442  10
   0  -3   4 1493.62 100.389   1
   0  -3  -4 1569.07 72.7242   8
   0  -3  -4 1420.60 73.3326  11
   0  -3  -4 1389.21 81.9038   2
   0  -3  -4 1475.81 72.0815  10
   0  -3  -4 1249.68 95.5411   1
   0  -3   4 1463.32 71.7969   9
   0  -3  -4 1447.46 72.5815   5
   0  -3   4 1496.56 78.3398   2
   0  -3  -4 1451.61 72.6276   7
   0   3   4 1363.02 99.7419  12
   0   3  -4 1450.46 97.0976  12
   0   3   4 1509.88 71.9415   9
   0   3  -4 1424.02 72.0934   8
   0   3   4 1458.18 76.9683   3
   0   3   4 1411.37 72.2811  10
   0   3   4 1509.00 73.1667  11
   0   3  -4 1455.53 93.3649  13
   0   3   4 1564.89 72.6753   8
   0   3   4 1473.07 100.969   1
   0   3   4 1475.84 72.8069   5
  -1  -3  -4 -0.2738 20.2464   1
  -1  -3  -4 24.3718 3.82378  10
   1  -3   4 16.9768 21.3100   1
   1  -3   4 17.2880 11.0640   2
   1  -3   4 29.3590 2.68608   9
  -1  -3  -4 38.3803 9.28165  11
  -1  -3  -4 29.1358 19.5808   2
   1  -3   4 30.1928 4.00822   8
   1  -3   4 8.26372 8.72986   3
  -1  -3  -4 -12.632 27.0113  13
  -1  -3  -4 19.1597 5.68866   8
   1   3   4 13.5764 24.8850   1
   1   3   4 35.3761 8.19134  11
   1   3   4 15.5407 4.57304   8
  -1   3  -4 14.1203 4.25500   8
  -1   3  -4 24.0957 3.06422   7
  -1   3  -4 29.6270 23.4235   1
   1   3   4 21.5136 5.84397   5
   1   3   4 20.6268 4.26774  10
   1   3   4 18.0580 3.20433   9
   1   3   4 7.92773 9.04408   3
  -2  -3  -4 539.699 65.8308   1
  -2  -3  -4 552.398 30.7334  10
   2  -3   4 539.954 59.3729   1
  -2  -3  -4 673.994 34.0904  11
  -2  -3  -4 605.392 51.9396   2
  -2  -3  -4 616.662 31.7205   8
  -2  -3  -4 681.204 74.8062  13
  -2  -3  -4 576.463 31.7670   5
   2  -3   4 627.202 34.5695   3
  -2  -3  -4 583.038 30.2802   9
  -2   3  -4 611.370 76.5564  13
   2   3   4 642.253 72.9541  12
   2   3   4 542.716 36.9793   3
   2   3   4 593.644 31.4616   8
   2   3   4 656.176 32.0740   5
   2   3   4 529.254 67.3204   1
   2   3   4 587.075 30.3860   9
  -2   3  -4 547.133 66.4513  12
  -2   3  -4 606.255 64.3618   1
  -2   3  -4 640.552 30.3573   7
  -3  -3  -4 13.9727 7.50817   5
  -3  -3  -4 33.4902 11.1867  11
   3  -3   4 47.0978 7.11916   5
  -3  -3  -4 -4.1465 23.7945   2
  -3  -3  -4 28.8278 7.72175   8
  -3  -3  -4 46.1146 36.4014  13
   3   3   4 49.0165 12.5404   3
   3   3   4 31.2557 5.90444  10
  -3   3  -4 -21.897 30.9944  12
   3   3   4 35.9524 7.52463   5
  -3   3  -4 41.6462 7.50800   8
  -3   3  -4 56.1178 43.5125  13
   3   3   4 36.2457 4.46501   9
  -4  -3  -4 991.874 117.129  13
  -4  -3  -4 989.607 86.5268  12
  -4  -3  -4 946.706 76.9643   2
   4  -3   4 909.634 47.9757   5
   4  -3   4 960.733 46.5620   9
  -4  -3  -4 920.790 49.1534   8
  -4  -3  -4 930.078 50.9619  11
  -4   3  -4 728.081 118.435  13
   4   3   4 923.851 48.5932   5
   4   3   4 955.227 47.8186  10
   4   3   4 951.270 47.1673   9
   4   3   4 978.091 55.7015   3
  -4   3  -4 922.529 49.0445   8
  -5  -3  -4 21.3055 14.7851  11
  -5  -3  -4 -3.9485 9.91194   8
   5  -3   4 5.02258 3.80324   9
  -5  -3  -4 6.70276 31.1630   2
  -5   3  -4 1.16183 9.75985   8
   5   3   4 15.7812 5.21185   9
   5   3   4 7.97937 13.3334   3
   5   3   4 9.24678 8.62966   5
   5   3   4 24.5312 6.84862  10
  -5   3  -4 20.4807 22.7009   2
  -6  -3  -4 515.210 36.1368  11
  -6  -3  -4 520.486 32.6357   8
   6  -3   4 500.564 26.0871   9
   6   3   4 488.559 29.7550   5
  -6   3  -4 481.603 32.9423   8
  -6   3  -4 437.611 55.7687   2
   6   3   4 491.641 28.3283  10
   6   3   4 542.954 35.3570   4
   6   3   4 503.932 40.0065   3
   6   3   4 539.713 27.2869   9
  -7  -3  -4 33.4558 19.0596  11
  -7  -3  -4 29.7028 14.3414   8
   7  -3   4 50.8848 5.40920   9
   7   3   4 49.8789 10.5256   5
  -7   3  -4 35.8471 14.8821   8
   7   3   4 52.9753 7.32487   9
   7   3   4 41.7011 8.69802  10
  -8  -3  -4 9.80980 15.5029   8
  -8  -3  -4 9.66541 19.7481  11
   8  -3   4 -5.0675 4.83763   9
  -8   3  -4 -3.0731 16.1560   8
   8   3   4 3.44624 6.87935   9
  -9  -3  -4 14.4369 22.9718  11
  -9  -3  -4 18.3070 17.4955   8
   9   3   4 3.77462 8.46330   6
  -9   3  -4 15.4651 18.4125   8
  -9  -4   4 14.7092 11.9298   8
   9  -4  -4 -16.915 8.75733   6
   9   4  -4 6.41825 7.11287   6
   9   4  -4 -5.1440 7.34793   9
  -9   4   4 3.39094 15.2649   8
   8  -4  -4 87.3775 9.36527   6
   8  -4  -4 71.4880 11.9978   7
  -8   4   4 46.8863 14.3786   8
   8   4  -4 72.8821 7.84417   6
   8   4  -4 72.1735 8.13970   9
  -7  -4   4 55.3410 37.8659   2
   7  -4  -4 26.0345 7.34832   6
   7  -4  -4 15.6996 10.5794   7
   7   4  -4 20.1277 5.85991   9
  -7   4   4 78.7406 27.3732   2
  -7   4   4 23.7976 12.5264   8
   7   4  -4 23.5685 5.65877   6
   6  -4  -4 627.356 33.5474   7
  -6  -4   4 644.933 30.7867   7
   6  -4  -4 616.763 31.7324   6
  -6  -4   4 518.993 64.2526   2
   6   4  -4 613.986 31.2258   9
  -6   4   4 585.638 34.7316   8
   6   4  -4 584.089 31.0560   6
  -6   4   4 555.325 47.0636   2
  -5  -4   4 296.297 48.6978   2
   5  -4  -4 294.055 18.9022   7
   5   4  -4 304.066 16.0631   9
  -5   4   4 215.117 70.8692  12
  -5   4   4 277.970 20.0256   8
  -5   4   4 208.527 65.4674  13
   5   4  -4 269.525 15.5527   6
   4  -4  -4 581.601 30.5720   7
  -4  -4   4 571.032 29.7921  10
  -4  -4   4 578.458 52.7397   2
  -4   4   4 486.124 76.3328  13
   4   4  -4 607.122 29.3646   9
   4   4  -4 587.704 29.1415   6
  -4   4   4 470.858 90.9534  12
   3  -4  -4 111.044 10.9896   7
  -3  -4   4 78.8135 22.5992   2
   3  -4  -4 85.7715 9.05010   5
  -3  -4   4 80.7567 9.47722   5
  -3  -4   4 98.4010 8.30021  10
  -3   4   4 99.6953 39.4806  13
  -3   4   4 86.7787 10.0614   5
  -3   4   4 81.2181 12.6122   3
   3   4  -4 87.2457 6.25610   6
  -3   4   4 74.4456 6.07455   6
   3   4  -4 72.3882 5.56727   9
  -3   4   4 70.3740 6.53385  10
  -2  -4   4 3484.12 170.688   9
   2  -4  -4 3254.24 195.087   1
   2  -4  -4 3220.31 171.130   7
  -2  -4   4 3817.55 206.959   1
  -2  -4   4 3459.76 171.305   5
  -2  -4   4 3634.95 180.141   2
   2  -4  -4 3614.50 171.216   5
   2  -4  -4 3530.06 174.742   2
  -2   4   4 3460.98 171.375   5
   2   4  -4 3321.89 170.624   6
  -2   4   4 3306.97 198.387   1
  -2   4   4 3480.87 175.327   3
  -2   4   4 3563.68 171.011  10
   2   4  -4 3434.29 170.731   9
  -2   4   4 3354.68 171.619  11
  -2   4   4 3133.73 212.037  12
  -2   4   4 3820.51 171.624   7
  -2   4   4 3663.68 205.156  13
   1  -4  -4 148.604 11.5290   5
  -1  -4   4 168.892 8.48066   9
   1  -4  -4 164.996 9.51542  10
  -1  -4   4 187.774 37.3574   1
  -1  -4   4 132.178 19.1811   2
   1  -4  -4 121.395 19.4145   2
   1  -4  -4 156.393 11.7312   7
  -1  -4   4 146.159 32.5864   1
  -1   4   4 157.277 12.2254   5
  -1   4   4 145.090 34.1737  13
  -1   4   4 154.440 10.9816  10
   1   4  -4 145.810 8.29922   6
  -1   4   4 116.057 15.8102  11
   1   4  -4 126.815 29.4539  12
  -1   4   4 147.307 18.4198   3
  -1   4   4 138.885 12.1257   8
  -1   4   4 90.6561 30.0179   1
  -1   4   4 234.499 43.5121  12
   1   4  -4 153.868 9.04115   9
  -1   4   4 152.127 8.81341   9
   0  -4  -4 29.7008 10.6072  11
   0  -4  -4 -2.1818 18.5944   2
   0  -4  -4 16.6732 5.67610   5
   0  -4   4 25.4982 12.2881   2
   0  -4  -4 45.4270 7.30188   7
   0  -4  -4 -0.4238 22.8758   1
   0  -4   4 29.4931 3.12516   7
   0  -4   4 12.0546 25.2343   1
   0  -4  -4 26.3381 4.03749  10
   0  -4   4 25.8294 21.8469   1
   0   4   4 19.5936 5.50898   8
   0   4  -4 23.3201 4.22135   8
   0   4   4 18.3291 10.1112   3
   0   4   4 24.4418 26.5247  13
   0   4   4 24.8548 6.03502   5
   0   4   4 80.5499 36.6341  12
   0   4   4 34.8603 8.84394  11
   0   4  -4 -3.6647 23.8293  13
   0   4   4 61.8652 26.4222   1
   0   4   4 27.8578 3.43925   9
   0   4   4 25.1328 4.96012  10
   0   4  -4 29.1401 3.67964   7
   0   4  -4 25.4858 26.4112  12
   0   4  -4 30.4317 3.80523   9
  -1  -4  -4 9.02692 10.3890  11
  -1  -4  -4 13.9143 25.2643   1
   1  -4   4 -1.5087 1.92885   9
  -1  -4  -4 -0.4999 2.87218   9
  -1  -4  -4 4.23888 3.92651  10
   1  -4   4 4.86655 11.9167   2
  -1  -4  -4 -2.7554 6.37207   8
  -1  -4  -4 3.70657 7.78715   7
  -1  -4  -4 -3.3474 19.3615   2
   1  -4   4 1.75819 3.28956   7
  -1  -4  -4 -3.8777 5.66513   5
   1   4   4 7.10467 9.76225   3
   1   4   4 22.0046 27.1134   1
  -1   4  -4 -1.9615 4.43888   8
   1   4   4 2.35076 5.16051   8
  -1   4  -4 -9.7843 25.1087  12
   1   4   4 3.01892 4.76995  10
   1   4   4 -9.0225 33.6537  12
   1   4   4 -4.8081 3.26391   9
  -1   4  -4 0.08972 3.61636   7
   1   4   4 -3.6217 5.71307   5
   1   4   4 -4.5289 8.78398  11
  -1   4  -4 29.0371 28.7413  13
  -2  -4  -4 203.440 35.5659   2
   2  -4   4 226.861 14.4599   7
  -2  -4  -4 257.927 17.0540   8
   2  -4   4 256.515 13.2408   9
  -2  -4  -4 255.939 22.5106  11
  -2   4  -4 260.896 46.7117  12
  -2   4  -4 281.536 16.1498   8
  -2   4  -4 285.732 14.4292   7
   2   4   4 243.364 43.5730  12
   2   4   4 256.281 14.4912   9
   2   4   4 216.061 24.6082   3
   2   4   4 254.232 17.3518   5
   2   4   4 219.138 15.8619  10
  -3  -4  -4 180.466 22.4938  11
  -3  -4  -4 94.1815 36.1154   2
  -3  -4  -4 141.019 15.0694   8
   3   4   4 210.166 15.6762   5
  -3   4  -4 179.168 49.4793  12
   3   4   4 165.713 23.4993   3
   3   4   4 162.137 13.5905  10
  -3   4  -4 146.048 56.3413  13
  -3   4  -4 147.126 14.5585   8
   3   4   4 181.567 11.5938   9
   4  -4   4 360.793 21.8235   5
  -4  -4  -4 321.845 23.1387   8
  -4  -4  -4 366.463 60.4914   2
  -4  -4  -4 321.030 29.0639  11
   4   4   4 349.876 22.9200   5
  -4   4  -4 355.017 23.6339   8
   4   4   4 363.098 32.4225   3
   4   4   4 340.283 20.8860  10
   4   4   4 357.125 19.6273   9
  -5  -4  -4 -10.142 16.6452  11
  -5  -4  -4 -19.513 35.0323   2
  -5  -4  -4 -4.3407 10.7472   8
   5  -4   4 -3.4195 3.71982   9
  -5   4  -4 16.3311 11.0719   8
   5   4   4 -8.0791 5.53330   9
   5   4   4 -4.5053 9.13514   5
   5   4   4 -1.5790 7.16571  10
   5   4   4 -24.806 13.8997   3
  -5   4  -4 -5.3131 22.0380   2
  -6  -4  -4 82.0186 19.7710  11
  -6  -4  -4 68.8743 13.7770   8
  -6  -4  -4 44.9287 43.9056   2
   6  -4   4 71.9339 7.32216  10
  -6   4  -4 78.8169 13.9179   8
   6   4   4 68.1847 11.3394   5
   6   4   4 35.1882 18.5560   3
  -6   4  -4 58.5201 30.2889   2
   6   4   4 61.6752 15.5852   4
   6   4   4 64.0786 7.75823   9
   6   4   4 61.1990 9.26692  10
  -7  -4  -4 4.93772 20.3604  11
  -7  -4  -4 -3.3661 14.2855   8
   7   4   4 12.5883 8.24761  10
   7   4   4 -11.350 17.6774   3
   7   4   4 11.0923 10.3955   5
   7   4   4 6.13602 7.08972   9
  -7   4  -4 -4.5185 14.4754   8
  -8  -4  -4 394.302 32.1606   8
  -8  -4  -4 356.416 38.6840  11
   8   4   4 406.664 23.7092   9
  -8   4  -4 372.086 33.7155   8
  -9   5   4 -14.600 16.1231   8
   9   5  -4 1.09445 7.77773   6
   9   5  -4 5.17664 7.93622   9
   8  -5  -4 95.5145 13.7665   7
   8   5  -4 141.588 13.5806   9
  -8   5   4 105.196 16.5227   8
   8   5  -4 99.3241 9.43780   6
   7  -5  -4 81.1854 12.1009   7
   7   5  -4 63.4082 7.63746   6
   7   5  -4 71.6650 7.79752   9
  -7   5   4 84.8706 14.9066   8
   6  -5  -4 118.447 12.0788   7
  -6   5   4 104.158 23.5491   2
  -6   5   4 88.5658 13.2371   8
   6   5  -4 128.179 10.9740   9
   6   5  -4 93.7027 9.41304   6
   5  -5  -4 56.4876 9.24997   7
  -5  -5   4 24.3521 31.4355   2
   5   5  -4 55.3783 5.92564   9
   5   5  -4 52.3121 5.46798   6
  -5   5   4 66.7214 11.0149   8
  -4  -5   4 1256.73 87.4853   2
   4  -5  -4 1386.78 67.5070   7
  -4   5   4 1436.70 66.2798   6
  -4   5   4 1338.46 143.171  13
  -4   5   4 1317.00 67.1708  10
   4   5  -4 1256.03 66.3703   6
   4   5  -4 1357.47 66.5585   9
   3  -5  -4 9.30317 7.72588   7
  -3  -5   4 3.55288 22.2993   2
   3  -5  -4 7.35491 5.62700   5
   3  -5  -4 -3.7558 10.4872   2
  -3   5   4 75.3197 51.3194  13
  -3   5   4 10.1562 3.22998   6
  -3   5   4 -4.1190 6.09571   5
  -3   5   4 -10.860 5.76216  10
   3   5  -4 3.27622 3.21724   6
  -3   5   4 49.7279 55.8470  12
   3   5  -4 13.1538 4.04171   9
  -3   5   4 26.3155 12.2773  11
   2  -5  -4 139.884 21.4742   2
  -2  -5   4 136.763 25.3319   2
   2  -5  -4 166.417 13.4662   7
   2  -5  -4 141.324 11.6914   5
   2  -5  -4 132.962 9.17175  10
   2   5  -4 150.530 9.04272   9
  -2   5   4 109.190 51.6942  12
   2   5  -4 126.784 31.4437  12
  -2   5   4 107.356 13.2432  11
  -2   5   4 119.005 11.8915  10
   2   5  -4 134.517 8.00355   6
  -2   5   4 105.808 45.9493  13
  -2   5   4 102.167 10.3868   5
  -2   5   4 115.345 16.1296   3
   2   5  -4 121.049 29.1434  13
   1  -5  -4 69.2651 10.8846   5
   1  -5  -4 60.8196 12.1653  11
   1  -5  -4 49.8885 19.3872   2
  -1  -5   4 60.2554 6.02429   9
   1  -5  -4 65.6971 5.68531  10
  -1  -5   4 82.5435 20.1788   2
  -1   5   4 27.6103 36.1695  13
   1   5  -4 84.9651 6.88195   9
  -1   5   4 64.6060 6.43498   9
   1   5  -4 44.8622 32.4748  12
   1   5  -4 70.1985 5.25428   6
  -1   5   4 73.7809 8.29263   5
  -1   5   4 60.3575 11.4537  11
  -1   5   4 69.2443 13.9388   3
  -1   5   4 -1.8131 44.9660  12
  -1   5   4 64.5669 6.83752  10
   0  -5  -4 1177.84 59.5170   9
   0  -5  -4 1219.18 60.0781  10
   0  -5   4 1309.39 59.4489   9
   0  -5   4 1254.75 70.6690   2
   0  -5  -4 1171.01 62.6055  11
   0  -5   4 1163.67 59.5441   7
   0  -5  -4 1235.87 75.7019   2
   0  -5  -4 1104.59 60.9508   7
   0   5   4 1139.49 60.5076  10
   0   5  -4 1329.75 97.6464  13
   0   5  -4 1230.69 60.1315   8
   0   5   4 1234.22 68.0027   3
   0   5  -4 1187.94 59.7183   7
   0   5   4 1226.14 93.7175  13
   0   5  -4 1374.27 95.2223  12
   0   5   4 1262.85 59.6752   9
   0   5   4 1197.74 61.2067   5
   0   5   4 1052.18 62.1305  11
   0   5   4 1045.76 108.365  12
   0   5  -4 1221.21 59.7745   9
  -1  -5  -4 258.047 23.7290  11
  -1  -5  -4 242.811 18.4693   7
  -1  -5  -4 225.528 17.0820   8
   1  -5   4 229.963 13.7007   7
   1  -5   4 208.120 31.0511   2
   1  -5   4 251.081 12.4085   9
  -1   5  -4 238.437 13.8465   7
   1   5   4 223.499 21.0995  11
   1   5   4 152.455 51.9690  12
   1   5   4 230.015 13.6846   9
  -1   5  -4 243.466 15.3794   8
   1   5   4 241.156 17.3956   5
  -1   5  -4 193.578 47.4063  13
  -1   5  -4 246.281 45.1334  12
   1   5   4 223.894 25.5828   3
   2  -5   4 176.415 24.2978   2
  -2  -5  -4 180.942 19.5551   7
   2  -5   4 231.274 22.9593   3
  -2  -5  -4 173.627 16.3877   8
  -2  -5  -4 192.958 24.2425  11
  -2  -5  -4 124.867 49.0908  13
   2  -5   4 176.433 10.3324   9
   2  -5   4 199.260 12.5677   7
   2   5   4 192.033 12.3698   9
   2   5   4 176.944 24.7600   3
   2   5   4 201.700 22.3826  11
   2   5   4 142.511 49.0202  12
  -2   5  -4 230.765 51.3548  12
   2   5   4 179.168 14.5434  10
  -2   5  -4 206.279 13.9105   7
  -2   5  -4 179.237 52.6432  13
   2   5   4 194.561 16.5951   5
  -3  -5  -4 169.973 18.8268  11
   3  -5   4 156.864 12.8446   7
  -3  -5  -4 170.507 16.5160   8
  -3  -5  -4 118.300 36.8579   2
   3  -5   4 177.849 9.39950   9
  -3   5  -4 149.854 15.4466   8
   3   5   4 171.291 14.3957  10
   3   5   4 201.543 12.2921   9
   3   5   4 129.291 20.6565   3
  -3   5  -4 171.177 59.0669  12
   3   5   4 146.145 16.8007   5
  -3   5  -4 72.4861 66.8595  13
  -4  -5  -4 163.385 19.4243  11
  -4  -5  -4 136.575 13.4326   8
  -4  -5  -4 62.3693 39.9745   2
   4   5   4 130.028 20.5195   3
  -4   5  -4 146.797 13.2678   8
   4   5   4 129.604 13.0246   5
   4   5   4 133.838 11.1111  10
   4   5   4 142.353 11.9005   9
  -5  -5  -4 21.6284 18.7298  11
  -5  -5  -4 61.2942 43.4661   2
   5  -5   4 34.7554 8.51181   5
  -5  -5  -4 8.68095 11.4588   8
   5   5   4 11.3139 8.46919  10
   5   5   4 -7.6488 14.4844   4
   5   5   4 -2.0043 16.6156   3
   5   5   4 13.1638 6.50532   9
   5   5   4 6.89657 10.8263   5
  -5   5  -4 31.8640 12.6347   8
  -6  -5  -4 688.066 41.8295   8
  -6  -5  -4 790.739 47.4231  11
  -6   5  -4 761.750 43.5846   8
   6   5   4 713.505 47.6412   4
   6   5   4 700.539 54.5356   3
   6   5   4 734.019 37.8219   9
   6   5   4 644.158 39.0256  10
   6   5   4 700.291 40.7519   5
  -7  -5  -4 6.58956 14.6965   8
  -7  -5  -4 18.8808 21.7240  11
  -7   5  -4 -11.569 15.3017   8
   7   5   4 -4.0534 9.70057   5
   7   5   4 1.19732 7.57378   9
   7   5   4 11.2117 9.02782  10
  -8  -5  -4 26.1010 16.8938   8
  -8  -5  -4 0.89106 22.6127  11
   8   5   4 11.4541 10.4012   5
   8   5   4 8.46747 8.01033   9
   9  -6  -4 2.06147 14.0014   7
  -9   6   4 14.3686 17.0691   8
   9   6  -4 -3.9801 8.38419   6
   9   6  -4 9.47269 8.72549   9
   8  -6  -4 142.738 16.1772   7
   8   6  -4 166.761 14.1299   6
  -8   6   4 130.060 19.5961   8
   7  -6  -4 -11.484 12.0234   7
   7   6  -4 7.16800 6.30986   6
   7   6  -4 -2.8034 7.18441   9
  -7   6   4 -5.9304 14.1368   8
   6  -6  -4 344.998 24.5674   7
   6   6  -4 337.555 19.0011   6
  -6   6   4 300.766 28.6792  11
   6   6  -4 362.212 20.0622   9
  -6   6   4 308.907 26.1982   8
   5  -6  -4 32.5450 10.4021   7
  -5  -6   4 63.5819 34.0535   2
   5   6  -4 28.5572 5.46252   6
  -5   6   4 11.8450 8.25763  10
  -5   6   4 12.5969 11.7148   8
   5   6  -4 29.6847 5.84224   9
   4  -6  -4 7.98520 6.62045   5
  -4  -6   4 -2.6940 27.2473   2
   4  -6  -4 8.60197 9.07014   7
  -4   6   4 -1.5182 3.77025   6
  -4   6   4 -7.6103 14.8300  11
   4   6  -4 4.95205 5.12345   9
   4   6  -4 17.1393 4.58462   6
  -4   6   4 -8.7612 7.21412  10
  -4   6   4 13.5358 7.30565   5
   3  -6  -4 172.361 21.7958   2
  -3  -6   4 115.345 30.5785   2
   3  -6  -4 176.173 16.6066   7
  -3   6   4 172.307 10.4656   6
   3   6  -4 206.516 11.5852   9
  -3   6   4 161.735 14.5484   5
   3   6  -4 169.388 10.5814   6
  -3   6   4 170.282 14.7813  10
  -3   6   4 143.649 21.5249   3
  -3   6   4 158.722 69.0443  12
  -3   6   4 136.097 17.9066  11
   2  -6  -4 1157.81 54.8012   7
   2  -6  -4 1070.52 53.0952  10
   2  -6  -4 1081.59 63.4734   2
   2   6  -4 1027.05 52.6024   6
  -2   6   4 1030.26 54.2289  10
  -2   6   4 1122.62 56.8287  11
   2   6  -4 1043.03 52.9408   9
  -2   6   4 903.462 112.612  13
   2   6  -4 951.566 87.4926  13
  -2   6   4 1080.90 61.2414   3
  -2   6   4 1079.37 54.3572   5
   1  -6  -4 -9.8038 21.2323   2
  -1  -6   4 -13.438 20.3830   2
   1  -6  -4 12.7457 9.24568   7
   1   6  -4 25.9931 39.0409  13
  -1   6   4 2.36845 6.98368  10
  -1   6   4 13.0658 13.6153   3
  -1   6   4 7.25336 3.80206   9
  -1   6   4 -4.4853 8.15243   5
  -1   6   4 -64.083 53.4541  12
   1   6  -4 14.8217 4.32991   9
   1   6  -4 28.4734 35.9382  12
  -1   6   4 26.7842 13.2914  11
   1   6  -4 11.5520 2.97174   6
   0  -6  -4 65.4712 6.83420   9
   0  -6   4 72.9998 8.55511   7
   0  -6  -4 18.4889 25.7828   2
   0  -6  -4 69.1540 15.3033  11
   0  -6   4 44.6294 19.6734   2
   0   6   4 69.3228 8.39087  10
   0   6   4 40.7159 15.5980   3
   0   6  -4 79.8018 7.48015   8
   0   6   4 40.0790 9.70399   5
   0   6  -4 91.7449 7.63134   7
   0   6   4 65.1848 5.76626   9
   0   6   4 37.1183 54.6997  12
   0   6   4 91.6579 38.8630  13
   0   6  -4 122.357 39.5767  13
   0   6  -4 139.278 39.0645  12
   0   6   4 69.1221 14.4069  11
   1  -6   4 407.757 20.9683   7
   1  -6   4 418.684 19.2594   9
  -1  -6  -4 348.952 29.1878  11
   1  -6   4 421.835 40.3512   2
   1   6   4 375.870 23.0650  10
   1   6   4 418.033 27.9838  11
   1   6   4 321.494 66.6860  13
  -1   6  -4 332.181 21.0636   7
  -1   6  -4 323.145 57.5419  12
  -1   6  -4 410.559 22.3434   8
   1   6   4 352.611 24.7633   5
   1   6   4 356.791 20.4973   9
   1   6   4 298.622 32.7429   3
   2  -6   4 1917.04 89.0721   7
   2  -6   4 1923.31 88.2881   9
   2  -6   4 1660.40 101.702   2
  -2  -6  -4 1739.93 117.132   2
  -2  -6  -4 1842.98 93.0145  11
  -2  -6  -4 1785.38 91.1316   7
  -2  -6  -4 1691.92 90.3576   8
   2   6   4 1907.24 88.9510   9
  -2   6  -4 1996.48 90.1876   8
   2   6   4 1513.82 143.009  12
   2   6   4 1735.42 89.9521  10
   2   6   4 1710.16 98.9054   3
  -2   6  -4 1641.04 151.360  13
   2   6   4 1786.07 90.8637   5
   3  -6   4 -4.8120 6.78701   7
  -3  -6  -4 -16.199 17.9432  11
  -3  -6  -4 -31.696 33.0281   2
  -3  -6  -4 -4.0242 10.4754   8
  -3  -6  -4 19.2040 15.7341   7
   3  -6   4 8.38190 2.51945   9
   3   6   4 -8.6869 10.2963   5
   3   6   4 -3.0459 5.73485   9
   3   6   4 6.53732 8.20350  10
  -3   6  -4 9.47488 9.26649   8
   3   6   4 6.78534 14.9168   3
  -4  -6  -4 483.068 31.1831   8
  -4  -6  -4 464.194 38.4256  11
   4   6   4 518.424 39.0677   4
   4   6   4 516.318 27.9076   9
   4   6   4 519.816 31.9810   5
   4   6   4 491.862 29.9669  10
  -4   6  -4 562.156 31.4949   8
   4   6   4 520.631 42.6852   3
  -5  -6  -4 79.3296 48.8157   2
   5  -6   4 -5.2287 9.96677   5
  -5  -6  -4 -13.733 19.6441  11
  -5  -6  -4 -8.5995 12.8747   8
   5   6   4 -13.316 6.91422   9
  -5   6  -4 -0.5251 12.1318   8
   5   6   4 -12.651 9.03250  10
   5   6   4 -20.264 11.1998   5
   5   6   4 24.2867 19.8786   3
   5   6   4 25.1023 17.0054   4
  -6  -6  -4 75.7127 22.1179  11
  -6  -6  -4 70.0632 15.3425   8
   6   6   4 74.6336 11.6480   5
   6   6   4 30.1841 23.7385   3
   6   6   4 73.2537 10.6746  10
  -6   6  -4 84.4406 16.8467   8
   6   6   4 68.1488 8.80288   9
  -7  -6  -4 -12.233 22.1540  11
  -7  -6  -4 3.11859 15.4365   8
   7   6   4 2.65166 7.95469   9
   7   6   4 1.67047 10.5003   5
   7   6   4 -10.069 9.77349  10
  -7   6  -4 -27.670 16.8412   8
   8   6   4 73.2242 12.7474   5
   8  -7  -4 40.2033 15.2420   7
   8   7  -4 26.0382 8.50326   6
   8   7  -4 13.3998 8.76426   9
  -8   7   4 25.5765 17.9124   8
   7  -7  -4 -4.3440 13.2217   7
  -7   7   4 -5.9565 15.7269   8
  -7   7   4 52.1783 20.5623  11
   7   7  -4 -0.1753 7.83217   9
   7   7  -4 16.8164 7.39102   6
   6  -7  -4 122.873 14.6372   7
   6   7  -4 117.717 12.0816   6
   6   7  -4 113.145 9.79215   9
  -6   7   4 95.2517 16.2957   8
  -6   7   4 121.251 20.8935  11
   5  -7  -4 33.8535 11.8096   7
  -5  -7   4 14.8160 36.0273   2
  -5   7   4 18.6374 18.6679  11
   5   7  -4 4.96262 6.57973   9
  -5   7   4 -1.4964 13.1030   8
   5   7  -4 3.45655 5.82191   6
   4  -7  -4 299.424 34.2096   2
   4  -7  -4 384.439 24.3968   7
   4   7  -4 369.019 19.3942   6
  -4   7   4 332.480 23.1372  10
  -4   7   4 336.768 22.7653   5
   4   7  -4 348.756 20.2754   9
  -3  -7   4 -11.724 27.0869   2
   3  -7  -4 2.70513 17.8123   2
   3  -7  -4 6.62044 11.0732   7
  -3   7   4 5.16729 13.9144   3
  -3   7   4 -6.4822 8.52248  10
   3   7  -4 4.90091 5.57732   9
  -3   7   4 12.3605 8.49370   5
   3   7  -4 16.0618 4.74972   6
  -3   7   4 3.67965 18.2035  11
   2  -7  -4 112.472 12.6494   7
  -2  -7   4 61.5096 27.6162   2
   2  -7  -4 158.074 25.1633   2
   2   7  -4 92.0573 9.77159   9
  -2   7   4 100.017 10.7115   5
  -2   7   4 112.237 18.7952  11
   2   7  -4 107.084 8.10690   6
  -2   7   4 99.4767 10.7694  10
  -2   7   4 95.0320 18.9468   3
   1  -7  -4 94.0990 12.4926   7
   1  -7  -4 52.2443 25.8047   2
  -1  -7   4 70.9603 26.6055   2
  -1   7   4 65.5528 9.89787  10
   1   7  -4 108.316 9.52190   9
  -1   7   4 96.4519 8.60404   9
  -1   7   4 92.7434 19.4990   3
  -1   7   4 46.8529 17.6535  11
   0  -7  -4 1425.47 72.5468   7
   0  -7   4 1365.98 85.9108   2
   0  -7   4 1333.40 70.5371   7
   0   7   4 1354.54 72.0178  10
   0   7  -4 1412.42 71.2617   8
   0   7   4 1416.99 81.4607   3
   0   7  -4 1502.95 70.5988   9
   0   7   4 1500.71 70.4684   9
   0   7  -4 1345.86 71.2264   7
   0   7   4 1505.72 75.1953  11
   0   7   4 1427.09 72.3636   5
  -1  -7  -4 10.3771 12.6278   7
  -1  -7  -4 -29.129 29.8710   2
  -1  -7  -4 -11.934 18.4966  11
   1  -7   4 -26.925 21.3563   2
   1  -7   4 9.13357 6.47616   7
   1   7   4 -8.1609 8.31089  10
   1   7   4 7.86264 15.3134   3
   1   7   4 -3.4072 9.81932   5
   1   7   4 12.6492 5.58699   9
  -1   7  -4 -1.5578 8.12926   8
   1   7   4 -10.482 16.7957  11
  -2  -7  -4 346.580 61.6664   2
   2  -7   4 434.896 46.7410   2
  -2  -7  -4 354.039 34.8965  11
   2  -7   4 422.300 24.0257   7
  -2  -7  -4 403.208 29.8467   7
   2  -7   4 400.801 21.3753   9
  -2   7  -4 443.413 26.1238   8
   2   7   4 410.241 27.5354   5
   2   7   4 439.309 23.0455   9
   2   7   4 384.933 25.6893  10
   2   7   4 412.723 38.1375   3
   3  -7   4 21.5916 8.28070   7
  -3  -7  -4 -22.881 39.7504   2
  -3  -7  -4 -8.1939 12.5881   8
  -3  -7  -4 3.48066 19.5902  11
  -3  -7  -4 -9.0966 16.6709   7
   3   7   4 9.46810 6.70923   9
   3   7   4 6.61569 11.0200   5
   3   7   4 12.6125 17.5921   3
   3   7   4 11.9297 9.40172  10
  -3   7  -4 5.04582 10.1350   8
  -4  -7  -4 561.084 36.6045   8
  -4  -7  -4 595.489 43.4609  11
  -4   7  -4 685.980 36.6784   8
   4   7   4 564.772 50.7701   3
   4   7   4 570.718 34.6535  10
   4   7   4 625.859 32.4415   9
   4   7   4 594.952 35.4681   5
   4   7   4 579.359 45.9424   4
  -5  -7  -4 0.41979 22.0503  11
  -5  -7  -4 -0.2146 14.2756   8
   5   7   4 6.91813 10.5463   5
   5   7   4 -0.6992 17.7762   4
   5   7   4 -3.3301 10.2254  10
   5   7   4 5.64210 7.57329   9
   5   7   4 -13.060 21.2655   3
  -5   7  -4 7.05158 13.6113   8
  -6  -7  -4 56.8654 24.5735  11
  -6  -7  -4 64.5016 16.3357   8
   6   7   4 76.6151 9.58084   9
   6   7   4 72.7862 13.0097   5
  -6   7  -4 90.0684 17.1856   8
   6   7   4 74.6669 12.1423  10
  -7  -7  -4 47.3051 17.6494   8
  -7  -7  -4 17.8832 25.1227  11
   7   7   4 28.9857 11.1043  10
  -7   7  -4 5.90114 19.1075   8
   7   7   4 16.9224 12.4825   5
   7   7   4 44.6821 9.36762   9
   7  -8  -4 -3.8112 14.8347   7
   7   8  -4 3.55546 7.88572   6
   7   8  -4 -3.8815 8.90955   9
  -7   8   4 10.4167 17.1879   8
   6  -8  -4 93.9149 14.6743   7
  -6   8   4 53.3682 23.6383  11
   6   8  -4 77.4646 9.11236   6
   6   8  -4 98.6674 10.1399   9
  -6   8   4 71.6649 16.8604   8
   5  -8  -4 50.0713 14.0471   7
   5   8  -4 47.0504 8.42437   9
   5   8  -4 40.2401 7.48117   6
  -5   8   4 40.3708 15.2507   8
   4  -8  -4 162.865 15.6324   7
   4  -8  -4 161.749 27.1393   2
  -4   8   4 138.014 14.2632  10
  -4   8   4 136.146 14.0545   5
  -4   8   4 113.035 23.0563  11
   4   8  -4 177.603 12.0549   6
   4   8  -4 175.489 14.3699   9
  -3  -8   4 -5.3403 30.4034   2
   3  -8  -4 43.7643 22.1757   2
   3  -8  -4 44.1474 12.5398   7
   3   8  -4 26.3505 6.65892   9
   3   8  -4 24.5205 5.69465   6
  -3   8   4 19.2164 10.6566  10
  -3   8   4 -14.346 20.9886  11
  -3   8   4 3.55591 16.4735   3
  -3   8   4 7.59183 10.4795   5
   2  -8  -4 503.580 30.4756   7
   2  -8  -4 367.921 44.6026   2
  -2   8   4 474.573 39.6240   3
   2   8  -4 454.885 24.2388   6
   2   8  -4 449.621 25.3758   9
  -2   8   4 498.350 29.0785  10
  -2   8   4 484.031 37.6466  11
  -2   8   4 462.849 28.9054   5
   1  -8  -4 14.2283 12.7032   7
   1  -8  -4 -23.438 28.3058   2
  -1  -8   4 10.6275 6.90952   7
  -1   8   4 0.53004 19.8204  11
  -1   8   4 10.0833 5.23457   9
  -1   8   4 14.0217 10.0991   5
   1   8  -4 12.3392 6.17632   9
  -1   8   4 4.65519 10.0982  10
  -1   8   4 -5.2057 16.3854   3
   0  -8  -4 69.1513 32.3751   2
   0  -8  -4 97.0348 14.5203   7
   0  -8   4 48.4841 27.1466   2
   0  -8   4 101.822 12.5112   7
   0   8   4 84.5286 12.0174   5
   0   8   4 88.7169 21.8712   3
   0   8   4 130.148 21.1132  11
   0   8  -4 110.478 11.0063   8
   0   8   4 93.9570 8.04951   9
   0   8   4 105.897 11.8574  10
   0   8  -4 119.008 8.64476   9
   1  -8   4 59.4697 8.48887   7
  -1  -8  -4 10.2786 34.3410   2
   1  -8   4 9.09989 27.8859   2
  -1  -8  -4 29.6172 15.0646   7
   1   8   4 50.9425 7.12450   9
  -1   8  -4 59.4826 10.8673   8
   1   8   4 41.3380 10.4559  10
   1   8   4 18.8719 18.3674   3
   1   8   4 42.5531 10.6012   5
   2  -8   4 303.838 47.5757   2
   2  -8   4 354.047 21.3319   7
  -2  -8  -4 280.113 34.2596  11
  -2  -8  -4 270.218 27.8010   7
  -2   8  -4 324.558 23.6847   8
   2   8   4 310.549 38.5364   3
   2   8   4 239.752 35.1366   4
   2   8   4 319.437 19.2333   9
   2   8   4 284.641 22.9679  10
   2   8   4 290.087 23.3681   5
  -3  -8  -4 52.6865 44.8402   2
   3  -8   4 43.8075 10.0240   7
  -3  -8  -4 38.8839 22.8198  11
  -3  -8  -4 18.9593 18.0844   7
   3   8   4 32.9303 11.1222   5
   3   8   4 26.6937 10.8835  10
  -3   8  -4 59.8197 12.8847   8
   3   8   4 29.6664 7.73944   9
   3   8   4 25.3752 22.0337   3
   3   8   4 15.5349 19.4628   4
  -4  -8  -4 173.381 25.8349  11
   4  -8   4 184.261 19.0076   7
  -4  -8  -4 200.180 23.4751   7
  -4  -8  -4 114.080 17.7348   8
   4   8   4 161.070 15.4871   9
   4   8   4 144.336 25.8358   4
   4   8   4 142.995 15.3881   5
  -4   8  -4 173.879 17.4226   8
   4   8   4 134.206 14.6454  10
   4   8   4 144.912 30.2495   3
  -5  -8  -4 13.9945 25.4107  11
  -5  -8  -4 -23.106 16.3521   8
  -5  -8  -4 -31.206 24.0237   7
  -5   8  -4 17.9062 15.0097   8
   5   8   4 2.66831 12.3947   5
   5   8   4 -3.9880 8.64210   9
   5   8   4 15.6007 21.8590   4
   5   8   4 -1.5019 11.6085  10
  -6  -8  -4 134.744 27.2919  11
  -6  -8  -4 61.8526 18.1714   8
   6   8   4 80.9195 14.9463   5
   6   8   4 113.942 14.0524  10
   6   8   4 93.9204 10.8897   9
  -6   8  -4 101.869 19.1837   8
   6  -9  -4 66.1542 16.0744   7
   6   9  -4 84.5703 9.83145   6
  -6   9   4 79.9462 18.2900   8
   6   9  -4 103.350 10.8622   9
   5  -9  -4 2.36359 15.5004   7
  -5   9   4 22.5560 16.3337   8
   5   9  -4 3.65313 7.73424   6
   5   9  -4 17.0371 8.75404   9
   4  -9  -4 424.712 29.8476   7
  -4   9   4 362.772 39.9752   4
  -4   9   4 379.136 28.9572  10
   4   9  -4 454.941 24.1278   6
   4   9  -4 442.770 25.3237   9
  -4   9   4 398.892 38.8389   3
   3  -9  -4 -5.3849 13.4449   7
  -3   9   4 45.3414 18.8457   4
  -3   9   4 21.1429 18.4696   3
  -3   9   4 4.47630 24.7723  11
   3   9  -4 5.23919 6.41753   6
  -3   9   4 0.70388 12.0285   5
  -3   9   4 -0.9528 12.4441  10
   3   9  -4 7.22749 7.41294   9
   2  -9  -4 30.3217 14.6710   7
  -2   9   4 34.6112 12.4908  10
  -2   9   4 37.4339 12.7163   5
  -2   9   4 42.8971 21.0447   3
  -2   9   4 45.4652 20.7320   4
   2   9  -4 49.4187 6.21607   6
  -2   9   4 32.3185 23.7338  11
   2   9  -4 34.1809 7.91668   9
   1  -9  -4 2.27362 15.5287   7
  -1  -9   4 2.81794 29.3041   2
  -1  -9   4 6.70905 7.82542   7
   1  -9  -4 36.6055 29.6623   2
  -1   9   4 2.27480 19.5408   3
  -1   9   4 -9.4488 6.15992   9
  -1   9   4 1.52445 11.7266   5
   1   9  -4 8.96778 7.18522   9
  -1   9   4 1.61214 11.2803  10
  -1   9   4 -11.496 18.8967   4
  -1   9   4 -50.018 22.1784  11
   0  -9   4 249.640 18.7204   7
   0  -9  -4 282.132 27.6783   7
   0   9  -4 252.006 20.7797   8
   0   9   4 291.546 23.7615  10
   0   9   4 248.856 29.2629   4
   0   9   4 257.797 39.9779   3
   0   9   4 248.448 23.6874   5
   0   9  -4 301.901 18.2971   9
   0   9   4 294.380 17.5458   9
  -1  -9  -4 11.1756 16.3215   7
   1  -9   4 20.5114 9.00031   7
   1   9   4 29.8740 11.7237  10
   1   9   4 34.3358 21.1258   4
   1   9   4 29.0381 7.64298   9
  -1   9  -4 18.6969 11.6521   8
   1   9   4 14.5342 11.7735   5
   1   9   4 41.8923 23.3044   3
   2  -9   4 88.1483 11.5453   7
  -2  -9  -4 58.7521 18.5553   7
   2   9   4 92.9640 26.8461   3
   2   9   4 72.2175 13.4975   5
   2   9   4 60.2236 12.9285  10
   2   9   4 69.8659 9.24284   9
  -2   9  -4 97.2994 14.4340   8
   2   9   4 117.101 24.8283   4
  -3  -9  -4 40.4356 19.5315   7
  -3  -9  -4 50.0143 27.8081  11
   3  -9   4 50.6152 11.5353   7
   3   9   4 46.0281 13.2712   5
   3   9   4 47.5862 27.8731   3
   3   9   4 58.2407 24.3320   4
   3   9   4 39.1637 9.19245   9
  -3   9  -4 48.5511 14.7912   8
   3   9   4 45.5601 12.4885  10
  -4  -9  -4 26.6121 27.7944  11
  -4  -9  -4 -4.8529 21.4524   7
   4  -9   4 24.2003 11.4800   7
  -4   9  -4 16.2037 14.9609   8
   4   9   4 10.8729 13.0491   5
   4   9   4 0.15878 12.1261  10
   4   9   4 22.2267 9.29327   9
   4   9   4 36.7668 23.4515   4
  -5  -9  -4 -4.5069 23.7934   7
  -5  -9  -4 -34.114 29.7266  11
   5  -9   4 19.2914 13.3115   7
   5   9   4 10.6028 13.8455   5
   5   9   4 24.9936 12.9222  10
   5   9   4 17.9541 9.49746   9
  -5   9  -4 20.6469 15.8601   8
   5 -10  -4 44.4449 17.3630   7
   5  10  -4 24.7378 9.70827   9
  -5  10   4 31.0819 18.1359   8
   5  10  -4 17.1750 8.48546   6
   4 -10  -4 0.32290 15.2356   7
   4  10  -4 4.79208 7.71297   6
   4  10  -4 5.39798 8.98188   9
   3 -10  -4 -2.9411 15.3311   7
  -3  10   4 -0.6414 13.5176  10
   3  10  -4 9.71631 9.07413   9
  -3  10   4 9.86417 14.3814   5
  -3  10   4 47.6088 20.4047   4
   3  10  -4 10.4374 7.05558   6
   2 -10  -4 159.713 19.4920   7
  -2  10   4 143.795 17.1499   5
   2  10  -4 157.981 15.0338   9
  -2  10   4 122.821 27.2518   3
  -2  10   4 155.850 16.8126  10
  -2  10   4 106.005 26.4847   4
   1 -10  -4 -20.388 17.5543   7
  -1 -10   4 -12.636 9.06801   7
  -1  10   4 0.74030 13.1890  10
   1  10  -4 -6.9803 11.4162   8
   1  10  -4 5.64737 8.23755   9
  -1  10   4 -49.404 21.7927   3
  -1  10   4 -6.3858 13.7160   5
  -1  10   4 2.44137 22.4831   4
   0 -10   4 14.2702 9.39546   7
   0 -10  -4 -4.9643 16.7680   7
   0  10   4 44.6462 26.1247   3
   0  10   4 10.6923 8.05786   9
   0  10   4 12.3868 13.8574   5
   0  10  -4 6.71521 11.9407   8
   0  10   4 16.8912 23.0480   4
   0  10  -4 7.37309 8.60194   9
   0  10   4 23.4449 13.5712  10
   1 -10   4 41.0963 11.7241   7
  -1 -10  -4 37.4381 18.7621   7
   1  10   4 36.2580 9.29371   9
   1  10   4 35.0346 25.1473   4
  -1  10  -4 46.1736 14.0277   8
   1  10   4 64.1069 13.7799  10
   1  10   4 37.3783 14.2111   5
  -2 -10  -4 180.072 22.7908   7
   2 -10   4 179.704 20.1929   7
   2  10   4 150.832 17.8491   5
   2  10   4 138.597 16.8649  10
  -2  10  -4 183.919 18.5797   8
   2  10   4 180.667 16.9125   9
   2  10   4 188.603 30.2233   4
  -3 -10  -4 2.92829 20.7542   7
   3 -10   4 -1.7111 14.0700   7
   3  10   4 -4.9788 9.48112   9
   3  10   4 -17.270 12.9753  10
  -3  10  -4 -3.9652 15.3782   8
   3  10   4 13.8268 14.1281   5
   3  10   4 -16.589 24.0406   4
  -4 -10  -4 83.9698 23.4385   7
   4 -10   4 94.2263 14.2456   7
   4  10   4 76.1215 15.2228  10
   4  10   4 82.9213 16.4009   5
   4  10   4 83.2348 11.7496   9
  -4  10  -4 88.7102 17.7852   8
   4 -11  -4 69.2831 19.2686   7
   4  11  -4 72.2097 9.44930   6
   4  11  -4 78.4292 11.3423   9
   3 -11  -4 32.1374 18.0632   7
   3  11  -4 9.69427 9.98026   9
   3  11  -4 14.6917 7.67953   6
   2 -11  -4 2.45665 19.6848   7
  -2  11   4 -0.4587 16.1678   5
  -2  11   4 7.76025 15.1628  10
   2  11  -4 -6.0241 9.76058   9
   2  11  -4 8.10176 7.05107   6
   1 -11  -4 60.0694 20.0860   7
  -1  11   4 33.5644 25.4858   4
   1  11  -4 51.8300 10.0088   9
  -1  11   4 56.9335 15.9719  10
   1  11  -4 48.6342 14.3873   8
  -1  11   4 67.6151 17.3671   5
   0 -11   4 222.247 21.7737   7
   0 -11  -4 185.912 23.6183   7
   0  11   4 193.833 16.9377   9
   0  11   4 162.733 19.2678  10
   0  11  -4 238.378 18.4351   9
   0  11   4 211.251 33.0428   4
   0  11   4 164.862 20.2843   5
   0  11  -4 140.242 17.7968   8
   1 -11   4 -5.9049 13.1283   7
  -1 -11  -4 -19.355 20.0078   7
  -1  11  -4 2.91797 14.7917   8
   1  11   4 27.0652 15.1110  10
   1  11   4 1.97419 9.73449   9
   1  11   4 24.7645 16.2023   5
  -2 -11  -4 24.5182 21.4114   7
   2 -11   4 58.4064 15.0516   7
  -2  11  -4 30.7740 16.5380   8
   2  11   4 38.0800 16.4150   5
   2  11   4 46.4133 15.3807  10
   2  11   4 45.0563 11.0234   9
  -3 -11  -4 -1.3439 23.3719   7
   3 -11   4 10.4168 13.3546   7
  -3  11  -4 16.8386 17.3086   8
   3  11   4 24.3438 11.1508   9
   3  11   4 28.2495 15.5437  10
   3  11   4 -1.0697 16.0497   5
  10   0  -5 5.18854 8.53382   6
  10   0  -5 2.23466 6.36851   9
 -10   0   5 6.91919 14.5967   8
   9   0  -5 102.416 9.54391   6
   9   0  -5 107.784 10.3709   9
  -9   0   5 82.1919 14.7360   8
  -8   0   5 -18.943 10.5532   8
   8   0  -5 -0.2496 4.68337   9
  -8   0   5 59.8521 23.2127   3
   8   0  -5 8.65644 6.39018   6
  -7   0   5 82.0099 29.5223   2
  -7   0   5 92.4313 21.9842   3
   7   0  -5 106.339 9.76275   6
   7   0  -5 80.3380 8.32809   9
  -6   0   5 -1.1999 6.84571   8
   6   0  -5 0.17650 4.57502   6
  -6   0   5 -32.208 15.8385   3
   6   0  -5 -6.3321 3.49338   9
  -6   0   5 0.99649 4.03275   9
  -6   0   5 -3.7103 19.7993   2
  -5   0   5 1414.87 80.0979   3
  -5   0   5 1528.85 71.6212   7
  -5   0   5 1252.02 108.790  13
  -5   0   5 1392.01 72.1740   8
  -5   0   5 1366.70 81.1098   2
   5   0  -5 1553.70 71.8233   7
   5   0  -5 1492.21 71.6775   6
   5   0  -5 1422.40 71.3461   9
  -5   0   5 1500.48 71.3926   9
  -4   0   5 22.3090 12.3827   3
  -4   0   5 4.11501 2.43480   9
   4   0  -5 -2.9001 3.57844   7
   4   0  -5 2.83319 3.32450   6
  -4   0   5 -0.5740 3.37487   7
  -4   0   5 -1.2286 3.90556   8
  -4   0   5 -15.216 27.1741  12
  -4   0   5 3.83160 2.58361   6
   4   0  -5 -0.7290 2.48820   9
  -3   0   5 1454.11 70.7374   6
  -3   0   5 1536.36 70.8394   7
   3   0  -5 1345.27 70.7177   9
   3   0  -5 1426.18 70.6965   7
   3   0  -5 1394.22 70.8796   6
  -3   0   5 1480.49 70.6303   9
  -3   0   5 1273.91 87.5314  13
  -3   0   5 1422.10 76.6775   3
  -3   0   5 1551.41 71.1454   5
   2   0  -5 -0.2760 2.74623   7
  -2   0   5 0.20979 1.88713   6
  -2   0   5 -1.5788 1.53817   9
  -2   0   5 -2.7440 3.58042   5
   2   0  -5 2.29431 2.73553   6
  -2   0   5 -6.3973 10.8865   1
  -2   0   5 37.0474 21.9171  12
  -2   0   5 -11.393 3.70062   7
  -2   0   5 -0.6430 8.52775   3
   1   0  -5 873.462 58.9054  13
  -1   0   5 774.617 44.9714   3
  -1   0   5 794.590 40.3537   5
   1   0  -5 839.769 39.9882   8
   1   0  -5 728.541 39.8442   7
  -1   0   5 820.381 39.6846   6
  -1   0   5 800.532 39.9361   8
  -1   0   5 731.983 69.4895  12
  -1   0   5 842.134 57.4591   1
   1   0  -5 808.239 40.4158   5
   0   0   5 18.7761 15.4541   1
   0   0  -5 -6.2046 13.6640   1
   0   0   5 -0.1037 7.33927   3
   0   0  -5 11.6473 7.96299   2
  -1   0  -5 302.431 45.3923  12
  -1   0  -5 325.617 42.8375   1
   1   0   5 287.816 16.9292   5
  -1   0  -5 236.880 42.1372  13
   1   0   5 265.625 40.4860   1
  -1   0  -5 303.829 24.9424   2
   1   0   5 308.664 16.2419   8
   1   0   5 307.531 21.4249   3
  -1   0  -5 282.971 16.8831   5
  -1   0  -5 293.371 16.6176   8
   2   0   5 -5.0978 5.60945   5
  -2   0  -5 -10.594 21.1158  12
   2   0   5 9.00198 8.61435   3
  -2   0  -5 6.38925 5.53366   8
   2   0   5 32.1679 24.8145   1
  -2   0  -5 2.52546 5.00891   5
   2   0   5 -5.9574 4.26760   8
  -2   0  -5 -2.4392 20.9774   1
  -2   0  -5 0.16930 11.5280   2
   3   0   5 516.249 32.5950   3
  -3   0  -5 491.021 43.8043   2
   3   0   5 573.698 28.2996   5
  -3   0  -5 495.429 28.7013   8
  -3   0  -5 382.537 78.7609  13
  -3   0  -5 566.437 27.8987   5
   3   0   5 515.984 27.1162  10
   3   0   5 485.238 26.3040   9
  -4   0  -5 -15.045 6.40791   5
  -4   0  -5 -19.882 19.5445   2
   4   0   5 -5.9768 6.98241   5
   4   0   5 -2.3044 4.12214   9
  -4   0  -5 91.7534 54.3991  13
   4   0   5 2.06971 5.58164  10
   4   0   5 5.04526 9.03778   3
  -4   0  -5 1.79393 8.36065   8
   5   0   5 1001.31 51.6433   9
   5   0   5 1012.13 53.0662   5
   5   0   5 1060.16 57.7118   3
  -5   0  -5 1004.40 54.7958   8
   5   0   5 1059.23 52.4617  10
  -5   0  -5 1082.13 79.5597   2
  -6   0  -5 -5.2004 12.0649   8
  -6   0  -5 19.6716 32.3683   2
   6   0   5 -9.3072 6.59405  10
   6   0   5 -5.6138 12.0004   3
   6   0   5 -4.6924 4.85321   9
   7   0   5 71.0456 16.2986   3
  -7   0  -5 64.2090 14.8677   8
   7   0   5 44.7526 6.35094   9
  -8   0  -5 4.25849 15.8378   8
   8   0   5 -0.4583 5.99387   9
  -8   0  -5 -9.8701 18.5998  11
  -9   0  -5 171.607 23.4394   8
  -9   0  -5 179.265 26.0754  11
   9   0   5 227.259 15.6117   9
   9   0   5 224.796 15.2688   6
  10  -1  -5 -0.2303 8.90950   6
 -10  -1   5 -1.0548 14.1009   8
  10   1  -5 -6.4183 6.64549   9
 -10   1   5 -5.7881 14.8008   8
  10   1  -5 -2.0300 8.34792   6
  -9  -1   5 63.9885 13.6957   8
   9  -1  -5 44.2423 8.64509   6
   9   1  -5 58.4728 6.83136   9
   9   1  -5 51.0352 8.03199   6
  -9   1   5 72.1305 14.9373   8
  -8  -1   5 162.334 19.1191   8
   8  -1  -5 159.608 13.0602   6
   8   1  -5 153.429 12.4311   6
  -8   1   5 143.495 15.4515   8
   8   1  -5 163.326 11.7269   9
  -7  -1   5 556.804 28.8907   8
   7  -1  -5 510.409 26.2209   6
  -7  -1   5 372.875 53.7969   2
   7  -1  -5 515.602 25.2121   9
   7   1  -5 521.950 25.5602   9
  -7   1   5 421.030 25.4481   9
  -7   1   5 482.675 29.2371   8
   7   1  -5 483.570 25.8993   6
  -7   1   5 460.009 51.7998   2
   6  -1  -5 53.5768 7.31686   7
   6  -1  -5 56.3350 6.05665   6
  -6  -1   5 68.7010 5.48077   7
  -6  -1   5 46.5731 7.89022   8
   6  -1  -5 64.4781 6.29847   9
   6   1  -5 49.2289 4.89465   9
  -6   1   5 27.2847 14.6039   3
  -6   1   5 46.7560 4.56553   9
   6   1  -5 55.1861 5.49877   6
  -6   1   5 53.7572 8.58838   8
  -5  -1   5 -6.9546 17.1274   2
   5  -1  -5 26.2983 5.47324   7
  -5  -1   5 23.2866 4.01135   9
  -5  -1   5 15.7497 3.78597   7
   5  -1  -5 30.9530 4.48267   6
   5  -1  -5 22.6577 3.19362   9
  -5  -1   5 40.3197 29.4228  12
  -5   1   5 85.3940 36.1219  13
  -5   1   5 35.4850 13.2492   3
   5   1  -5 25.6494 3.59205   9
  -5   1   5 23.8882 5.19427   7
  -5   1   5 16.7422 2.86691   9
  -5   1   5 22.8521 6.24746   8
  -5   1   5 21.1618 37.1257  12
   5   1  -5 19.2284 3.90717   6
  -4  -1   5 37.8726 28.4132  13
  -4  -1   5 21.6028 24.4103  12
   4  -1  -5 74.4015 7.50751   7
  -4  -1   5 45.9566 14.7460   2
   4  -1  -5 67.3696 6.66640   6
  -4  -1   5 78.6820 5.92176   7
   4   1  -5 66.4250 5.51168   9
  -4   1   5 36.9265 12.6271   3
  -4   1   5 60.2752 5.13094   6
   4   1  -5 50.6780 4.66303   6
  -4   1   5 48.7815 4.74244   9
  -4   1   5 82.3914 7.58660   7
  -4   1   5 62.3317 6.27152   8
  -3  -1   5 3092.65 158.992   1
   3  -1  -5 2907.27 146.063   6
  -3  -1   5 3060.31 145.806   9
   3  -1  -5 2801.59 145.900   7
   3  -1  -5 2737.41 146.074   5
  -3  -1   5 3087.76 145.879   6
  -3   1   5 2964.12 146.151   5
   3   1  -5 2833.79 145.843   9
   3   1  -5 2922.74 145.947   6
  -3   1   5 3066.48 145.887   6
  -3   1   5 2967.60 145.719   9
  -3   1   5 3086.90 146.024   7
  -3   1   5 2876.82 150.382   3
  -3   1   5 2955.36 168.822  13
  -3   1   5 3257.90 177.624  12
  -2  -1   5 603.902 31.8648   5
  -2  -1   5 660.326 47.1275   1
  -2  -1   5 601.138 38.4423   3
   2  -1  -5 623.562 31.9174   5
   2  -1  -5 615.948 44.3331   1
  -2  -1   5 641.311 34.4365   2
   2  -1  -5 599.564 31.3777   7
  -2  -1   5 629.552 30.9797   9
  -2  -1   5 547.935 54.7017  12
  -2  -1   5 652.348 31.0205   6
  -2   1   5 623.220 44.7034   1
  -2   1   5 629.295 31.0892   6
  -2   1   5 587.246 62.9598  12
   2   1  -5 625.870 31.2059   6
  -2   1   5 637.398 31.8636   7
  -2   1   5 665.876 31.9255   5
  -2   1   5 610.851 37.5084   3
  -2   1   5 626.962 51.6782  13
   2   1  -5 596.346 31.2024   9
   2   1  -5 670.911 49.4656   1
  -1  -1   5 337.291 16.5134   5
  -1  -1   5 299.641 14.8308   6
  -1  -1   5 326.711 34.9159   1
  -1  -1   5 277.470 14.9056   9
   1  -1  -5 293.296 15.9878   8
  -1  -1   5 307.611 23.0020   3
   1  -1  -5 310.541 30.8590   1
   1  -1  -5 274.585 15.8488   7
   1  -1  -5 302.431 16.2745   5
  -1  -1   5 323.374 19.7211   2
  -1   1   5 311.902 15.8775   8
   1   1  -5 292.313 15.2084   6
  -1   1   5 279.087 15.0445   6
   1   1  -5 251.353 32.5013  13
  -1   1   5 218.535 45.2309  12
  -1   1   5 255.520 22.1678   3
  -1   1   5 309.115 34.7829   1
   1   1  -5 220.721 36.3407  12
  -1   1   5 277.367 16.4778   5
   0  -1  -5 12.7494 4.38536   5
   0  -1   5 20.1197 8.69986   3
   0  -1   5 4.96540 14.2830   1
   0  -1  -5 24.3459 10.1375   2
   0  -1  -5 53.9344 21.7195  13
   0  -1  -5 26.8348 17.3813   1
   0  -1   5 20.7806 2.42020   6
   0   1  -5 32.6880 18.1922  12
   0   1   5 16.4445 3.71918   8
   0   1   5 12.4930 8.01806   3
   0   1  -5 53.7900 19.3303   1
   0   1   5 31.9325 5.04499   5
   0   1  -5 40.4586 20.4859  13
   0   1   5 14.4233 18.1670   1
   1  -1   5 1757.61 86.5381   8
  -1  -1  -5 1772.86 114.923   1
  -1  -1  -5 1830.92 120.839  13
   1  -1   5 1833.11 113.663   1
   1  -1   5 1651.68 86.7015   5
   1  -1   5 1715.29 90.1957   3
  -1  -1  -5 1875.89 113.731  12
  -1  -1  -5 1720.97 95.4563   2
  -1  -1  -5 1659.62 86.7558   5
  -1  -1  -5 1694.68 86.7294   8
  -1   1  -5 1751.94 115.019   1
  -1   1  -5 1755.03 118.527  13
   1   1   5 1818.95 114.940   1
   1   1   5 1775.53 86.8840   5
  -1   1  -5 1683.72 114.963  12
   1   1   5 1833.33 86.7425   8
   1   1   5 1743.29 90.9300   3
  -1   1  -5 1704.38 86.6826   8
  -2  -1  -5 644.035 76.5532  13
   2  -1   5 636.569 32.9143   5
  -2  -1  -5 677.703 66.5423  12
   2  -1   5 653.155 32.6975   8
   2  -1   5 662.448 36.6672   3
  -2  -1  -5 636.206 33.0371   5
  -2  -1  -5 652.732 47.2746   2
  -2  -1  -5 596.084 33.1552   8
   2  -1   5 617.410 61.6929   1
  -2  -1  -5 619.520 65.5290   1
  -2   1  -5 650.267 43.6699   2
   2   1   5 667.584 64.5891   1
   2   1   5 581.167 31.8049   9
   2   1   5 663.342 33.3607   5
   2   1   5 656.190 32.8219   8
  -2   1  -5 615.803 33.0963   8
   2   1   5 600.222 32.3973  10
   2   1   5 643.603 38.0618   3
  -2   1  -5 595.486 65.3129   1
  -2   1  -5 594.045 64.4290  12
  -3  -1  -5 1825.35 123.758  12
  -3  -1  -5 1855.34 140.491  13
  -3  -1  -5 1693.38 86.3471   5
  -3  -1  -5 1699.29 102.303   2
   3  -1   5 1769.88 86.2601   5
  -3  -1  -5 1528.59 86.6235   8
   3  -1   5 1764.85 89.2581   3
  -3   1  -5 1725.04 139.956  13
  -3   1  -5 1664.07 86.6861   8
   3   1   5 1796.50 90.8450   3
   3   1   5 1783.57 86.4546   5
   3   1   5 1748.60 85.9116  10
  -3   1  -5 1695.34 122.263  12
  -3   1  -5 1756.89 98.9737   2
   3   1   5 1731.74 85.4831   9
  -4  -1  -5 1.31814 6.61716   5
   4  -1   5 2.20814 7.10008   5
  -4  -1  -5 19.6977 23.6239   2
   4  -1   5 -4.2568 7.86013   3
   4  -1   5 1.67145 5.48966  10
  -4  -1  -5 -1.7105 8.18095   8
  -4  -1  -5 19.7314 36.1976  12
   4  -1   5 -0.3756 3.85000   9
  -4  -1  -5 8.95698 53.4730  13
   4   1   5 -0.8932 5.84923  10
   4   1   5 -2.7022 4.15897   9
  -4   1  -5 -2.5909 18.6108   2
  -4   1  -5 6.61141 8.11061   8
   4   1   5 -8.7881 7.17807   5
  -4   1  -5 98.8531 62.8610  13
   4   1   5 18.7543 11.0383   3
   5  -1   5 0.04374 4.28320   9
   5  -1   5 -9.3138 7.49339   5
  -5  -1  -5 5.42876 10.1404   8
   5  -1   5 -5.3288 9.21018   3
  -5  -1  -5 0.33517 26.0178   2
  -5  -1  -5 -5.7522 12.9791  11
   5  -1   5 8.01604 6.19924  10
  -5   1  -5 -9.2311 24.3980   2
   5   1   5 3.47390 6.36861  10
  -5   1  -5 2.78342 9.83594   8
   5   1   5 -3.5084 4.75969   9
   5   1   5 3.16652 11.9966   3
   5   1   5 2.03908 7.81215   5
  -6  -1  -5 16.4265 15.1569  11
   6  -1   5 -8.9192 6.57318  10
  -6  -1  -5 -40.823 29.8255   2
   6  -1   5 -5.3314 4.74126   9
   6  -1   5 5.88899 11.1402   3
  -6  -1  -5 7.34010 12.3764   8
   6   1   5 -2.6029 7.19363  10
   6   1   5 10.0365 13.0126   3
  -6   1  -5 -17.201 31.1052   2
   6   1   5 1.39639 5.22650   9
   6   1   5 3.32327 8.88325   5
  -6   1  -5 -11.685 11.5020   8
   7  -1   5 493.597 26.3371   9
  -7  -1  -5 502.060 34.4537   8
  -7  -1  -5 521.779 36.6527  11
   7   1   5 505.584 38.9289   3
   7   1   5 483.637 27.7297  10
  -7   1  -5 476.111 34.2552   8
   7   1   5 485.038 26.7835   9
  -8  -1  -5 43.0116 19.8946  11
  -8  -1  -5 33.7526 16.8614   8
   8  -1   5 53.8239 6.78834   6
   8  -1   5 37.3861 6.27265   9
  -8   1  -5 29.3086 16.7207   8
   8   1   5 36.5748 7.06492   9
   9  -1   5 67.3827 7.56541   9
   9  -1   5 72.2338 7.42781   6
  -9  -1  -5 47.2301 19.3692   8
  -9  -1  -5 54.2080 23.0111  11
  -9   1  -5 29.5138 20.4780  11
  -9   1  -5 46.0177 19.2451   8
   9   1   5 77.2425 8.88354   6
   9   1   5 63.5535 8.06860   9
  10  -2  -5 10.7294 9.18053   6
 -10  -2   5 24.8776 13.4359   8
 -10   2   5 11.5157 16.1515   8
  10   2  -5 20.8169 7.31024   9
  10   2  -5 11.5228 8.40036   6
  -9  -2   5 451.986 29.7480   8
   9  -2  -5 454.935 25.4541   6
  -9   2   5 391.073 32.1323   8
   9   2  -5 417.890 24.9294   6
   9   2  -5 467.759 24.7870   9
   8  -2  -5 25.8915 7.27665   6
  -8  -2   5 13.0142 9.93964   8
  -8   2   5 36.3507 12.0098   8
   8   2  -5 8.33679 5.71977   9
   8   2  -5 15.7084 6.38396   6
   7  -2  -5 0.34393 8.38941   7
   7  -2  -5 10.8146 6.13074   6
   7   2  -5 7.83928 5.24581   6
  -7   2   5 13.3089 9.99817   8
   7   2  -5 0.68625 4.87864   9
  -7   2   5 -7.3667 22.5674   2
   6  -2  -5 54.9709 6.64403   6
  -6  -2   5 63.2930 26.7093   2
   6  -2  -5 76.3849 8.30692   7
   6   2  -5 53.6689 5.56637   6
  -6   2   5 55.7437 9.43986   8
   6   2  -5 65.9237 5.50455   9
  -6   2   5 45.5786 14.0915   3
  -5  -2   5 993.339 89.0138  13
   5  -2  -5 1135.80 56.7824   7
   5  -2  -5 1228.34 56.6124   6
  -5  -2   5 1110.16 71.1593   2
  -5   2   5 1158.53 57.4541   8
  -5   2   5 1087.51 106.107  12
  -5   2   5 1093.44 103.666  13
  -5   2   5 1084.33 62.3924   3
   5   2  -5 1167.95 56.2894   6
   5   2  -5 1149.50 56.1735   9
   4  -2  -5 99.1794 9.44894   7
   4  -2  -5 108.753 8.75197   6
  -4  -2   5 106.119 8.17646   9
  -4  -2   5 74.5654 18.9102   2
  -4   2   5 127.570 7.03654   6
   4   2  -5 104.487 7.68708   9
  -4   2   5 63.8243 42.5672  12
   4   2  -5 97.3052 7.41263   6
  -4   2   5 125.139 9.80290   7
  -4   2   5 170.443 39.2930  13
   3  -2  -5 -5.4419 4.63198   7
  -3  -2   5 4.02113 2.47175   6
  -3  -2   5 3.73039 18.5451   1
  -3  -2   5 -9.6407 13.3262   1
   3  -2  -5 3.11399 3.69466   6
   3  -2  -5 2.22736 4.16368   5
  -3  -2   5 -4.4459 12.4826   2
  -3  -2   5 1.21294 2.24544   9
  -3   2   5 2.05142 4.52373   5
   3   2  -5 3.81813 2.70067   9
  -3   2   5 11.6252 34.3828  12
  -3   2   5 4.51299 4.79576   7
  -3   2   5 0.34593 2.36630   6
   3   2  -5 0.77956 2.59703   6
  -3   2   5 -26.768 27.1952  13
  -3   2   5 3.15330 1.65406   9
  -3   2   5 14.0690 9.68613   3
  -2  -2   5 131.314 25.8240   1
  -2  -2   5 158.873 8.45738   6
  -2  -2   5 154.566 8.52582   9
   2  -2  -5 144.034 10.4527   7
   2  -2  -5 186.156 10.9090   5
   2  -2  -5 109.398 21.5571   1
  -2  -2   5 160.152 30.2590   1
  -2  -2   5 137.960 17.6065   2
  -2   2   5 187.976 18.4959   3
  -2   2   5 147.240 8.75036   6
  -2   2   5 108.699 30.0000  13
  -2   2   5 183.718 11.4033   5
  -2   2   5 126.609 25.1888   1
   2   2  -5 158.116 9.11228   9
   2   2  -5 164.272 8.86694   6
  -2   2   5 121.255 36.7749  12
  -2   2   5 144.268 11.8345   7
  -1  -2   5 834.510 42.3415   9
   1  -2  -5 817.874 43.0029   7
   1  -2  -5 877.420 43.2569   5
  -1  -2   5 842.556 64.9389   1
  -1  -2   5 807.996 49.5945   3
  -1  -2   5 891.591 42.3044   6
  -1  -2   5 840.205 47.5611   2
  -1   2   5 939.869 66.2753   1
  -1   2   5 889.065 43.2489   8
  -1   2   5 901.547 42.6697  10
  -1   2   5 728.213 73.8812  12
   1   2  -5 824.055 64.0279  12
   1   2  -5 855.400 42.4681   6
  -1   2   5 810.587 64.0123  13
  -1   2   5 880.993 48.5524   3
  -1   2   5 896.393 43.4779   5
   0  -2  -5 236.546 25.7689   2
   0  -2   5 307.001 37.7440   1
   0  -2  -5 244.300 14.5637   5
   0  -2  -5 261.051 14.4565   8
   0  -2  -5 233.329 15.1437   7
   0  -2  -5 216.768 47.1235  13
   0  -2   5 278.743 21.2816   3
   0  -2   5 230.110 12.4074   6
   0  -2  -5 220.434 36.6159   1
   0  -2   5 246.146 12.7113   9
   0   2   5 247.462 14.3609   8
   0   2   5 246.472 13.7854  10
   0   2   5 254.638 38.5548   1
   0   2  -5 213.087 43.5328  13
   0   2   5 206.772 36.4800  12
   0   2  -5 211.478 40.2330  12
   0   2  -5 209.448 37.5865   1
   0   2   5 242.447 21.9151   3
   0   2   5 244.899 15.2207   5
  -1  -2  -5 2158.49 113.528   5
  -1  -2  -5 2338.76 114.164  11
  -1  -2  -5 2165.86 147.414  13
  -1  -2  -5 2235.71 144.534   1
  -1  -2  -5 2220.14 124.160   2
   1  -2   5 2250.23 113.503   5
   1  -2   5 2300.95 117.125   3
   1  -2   5 2284.15 142.669   1
  -1  -2  -5 2237.33 113.537   8
   1  -2   5 2382.02 113.268   8
   1   2   5 2379.93 113.767   5
  -1   2  -5 2434.47 143.254  12
   1   2   5 2419.22 118.638   3
   1   2   5 2336.25 147.170  12
  -1   2  -5 2395.97 145.908   1
   1   2   5 2245.23 112.951   9
   1   2   5 2270.78 144.173   1
  -1   2  -5 2322.62 146.975  13
   1   2   5 2234.72 113.552   8
   1   2   5 2321.77 113.260  10
  -1   2  -5 2283.30 113.446   8
  -1   2  -5 2307.48 112.859   7
   2  -2   5 -1.0495 4.37163   8
  -2  -2  -5 25.3915 18.0896   2
   2  -2   5 1.38522 5.48458   5
  -2  -2  -5 1.61739 5.68448   5
  -2  -2  -5 5.82095 5.87992   8
  -2  -2  -5 41.3685 26.6059  12
  -2  -2  -5 -1.8354 25.8618   1
   2  -2   5 11.5580 8.62481   3
  -2  -2  -5 4.58605 9.08999  11
   2  -2   5 62.0650 27.4831   1
  -2  -2  -5 54.8676 34.5978  13
   2   2   5 12.6554 4.94555   8
   2   2   5 -7.0041 23.1429   1
   2   2   5 11.1129 3.68174   9
   2   2   5 8.25722 9.69273   3
  -2   2  -5 3.61939 5.46514   8
  -2   2  -5 7.19043 3.37698   7
  -2   2  -5 -30.458 33.4195  13
  -2   2  -5 33.6666 26.8876  12
   2   2   5 3.41870 6.13314   5
  -3  -2  -5 35.9402 8.17566   5
  -3  -2  -5 52.8773 8.15835   8
  -3  -2  -5 45.1754 11.3899  11
  -3  -2  -5 23.3834 22.3456   2
   3  -2   5 46.2898 6.93272   5
   3  -2   5 54.2431 9.61623   3
  -3  -2  -5 10.2646 30.8675  12
  -3   2  -5 65.6795 33.4215  12
  -3   2  -5 36.8903 7.70702   8
  -3   2  -5 42.6404 19.4374   2
  -3   2  -5 86.0210 48.0686  13
   3   2   5 50.1778 5.04786   9
   3   2   5 46.4086 6.32413  10
   3   2   5 39.6176 11.7656   3
   3   2   5 52.3562 7.75050   5
  -4  -2  -5 204.760 61.4459  13
  -4  -2  -5 94.5887 11.3098   8
  -4  -2  -5 54.1946 41.2606  12
   4  -2   5 107.919 8.27801   9
   4  -2   5 112.634 12.7079   5
  -4  -2  -5 112.888 14.1371  11
  -4  -2  -5 46.5796 28.3559   2
  -4   2  -5 124.135 27.1006   2
  -4   2  -5 101.233 11.1084   8
   4   2   5 84.0210 10.2042   5
   4   2   5 104.338 9.38882   9
  -4   2  -5 114.357 46.1168  12
   4   2   5 93.7118 8.58908  10
  -4   2  -5 29.3244 57.3318  13
   4   2   5 99.5394 16.0868   3
  -5  -2  -5 843.160 78.8750   2
  -5  -2  -5 927.221 49.9187   8
   5  -2   5 950.634 47.1209  10
  -5  -2  -5 893.165 51.8099  11
   5  -2   5 924.567 47.9800   5
   5  -2   5 931.818 46.4128   9
   5   2   5 927.584 46.8617   9
   5   2   5 969.278 55.7624   3
  -5   2  -5 916.662 50.0948   8
   5   2   5 930.722 47.7487  10
  -5   2  -5 957.864 71.4134   2
   5   2   5 918.177 48.6662   5
   6  -2   5 71.2294 6.28712   9
  -6  -2  -5 63.6809 13.5688   8
  -6  -2  -5 42.4731 38.6274   2
  -6  -2  -5 80.9750 16.9963  11
   6  -2   5 59.6215 8.01239  10
   6   2   5 89.1028 10.7983   5
   6   2   5 79.3621 8.90990  10
  -6   2  -5 69.6481 13.5574   8
  -6   2  -5 87.5942 33.9990   2
   6   2   5 75.9359 7.31374   9
   6   2   5 67.0768 16.5497   3
  -7  -2  -5 43.4683 18.9874  11
   7  -2   5 34.8298 5.51148   9
  -7  -2  -5 29.3103 14.6614   8
   7   2   5 30.8343 6.82328   9
   7   2   5 26.3849 13.1561   4
   7   2   5 36.6633 8.04818  10
  -7   2  -5 19.1048 14.4129   8
   7   2   5 55.5529 18.3147   3
  -8  -2  -5 -9.7705 20.9438  11
  -8  -2  -5 -0.6299 16.1098   8
   8  -2   5 -1.5341 5.23171   9
  -8   2  -5 -10.981 15.9535   8
   8   2   5 -17.942 6.94990   9
  10  -3  -5 -16.092 9.51155   6
 -10  -3   5 6.40287 12.5945   8
 -10   3   5 -27.233 16.2637   8
  10   3  -5 3.70485 8.41488   6
  10   3  -5 -1.4395 7.74598   9
   9  -3  -5 49.1956 9.75228   6
   9   3  -5 67.5958 8.60552   6
  -9   3   5 63.8366 15.3580   8
   9   3  -5 84.0556 8.10616   9
   8  -3  -5 17.6224 7.89659   6
   8  -3  -5 13.6684 10.5037   7
   8   3  -5 18.3921 6.33005   6
   8   3  -5 19.6930 5.96504   9
  -8   3   5 0.60000 11.7750   8
  -7  -3   5 379.432 58.5034   2
   7  -3  -5 454.280 26.3223   7
   7  -3  -5 445.885 24.0847   6
   7   3  -5 437.219 23.2563   9
  -7   3   5 411.821 45.6621   2
   7   3  -5 398.784 23.0816   6
  -7   3   5 440.613 28.4767   8
  -6  -3   5 6.43984 26.4611   2
   6  -3  -5 -2.5606 6.15005   6
   6  -3  -5 17.6618 8.03445   7
  -6   3   5 4.06826 8.97607   8
   6   3  -5 19.2684 4.62483   6
   6   3  -5 10.4347 4.60299   9
  -5  -3   5 17.0294 23.7403   2
   5  -3  -5 27.2795 5.75221   6
   5  -3  -5 6.14645 6.78833   7
  -5   3   5 10.1123 11.5607   3
  -5   3   5 -10.332 46.2319  13
   5   3  -5 14.4120 4.22421   9
  -5   3   5 11.9192 7.97883   8
  -5   3   5 83.4898 50.9218  12
   5   3  -5 18.4539 3.93480   6
   4  -3  -5 167.524 12.4128   7
  -4  -3   5 133.923 24.0435   2
  -4  -3   5 197.044 12.4766   5
   4   3  -5 159.145 10.5085   9
  -4   3   5 195.670 49.7472  13
  -4   3   5 182.681 20.3082   3
   4   3  -5 164.374 10.1391   6
  -4   3   5 174.133 9.83497   6
  -4   3   5 233.393 55.5516  12
  -3  -3   5 1513.69 83.1091   2
  -3  -3   5 1539.57 73.4171   6
  -3  -3   5 1369.52 97.7112   1
   3  -3  -5 1424.47 73.8535   7
   3  -3  -5 1372.82 89.8128   1
   3  -3  -5 1453.84 73.8328   5
  -3  -3   5 1590.68 102.729   1
  -3   3   5 1525.50 112.259  13
  -3   3   5 1611.14 79.4151   3
  -3   3   5 1642.99 74.2402   7
  -3   3   5 1519.33 73.3927   6
   3   3  -5 1460.52 73.3797   6
  -3   3   5 1440.70 74.0895   5
   3   3  -5 1443.01 73.4186   9
  -3   3   5 1328.89 120.558  12
  -2  -3   5 3.87232 11.8758   2
  -2  -3   5 9.33092 2.30866   9
  -2  -3   5 19.8282 18.1964   1
  -2  -3   5 -10.835 19.0570   1
   2  -3  -5 5.82272 4.84834   5
  -2  -3   5 9.40200 2.31084   6
   2  -3  -5 -5.3497 7.89165  11
   2  -3  -5 -13.006 17.0524   1
   2  -3  -5 -2.2209 5.40577   7
  -2   3   5 42.7327 36.7463  12
  -2   3   5 11.8592 24.3024  13
  -2   3   5 -12.887 6.78873   7
  -2   3   5 1.79915 5.25940   5
   2   3  -5 4.39615 2.45814   6
  -2   3   5 -2.6261 6.48979  11
  -2   3   5 7.13662 3.76290  10
   2   3  -5 9.53760 2.73947   9
  -2   3   5 -6.0713 9.59898   3
  -2   3   5 -0.9329 2.76401   6
  -1  -3   5 1313.45 62.6324   6
  -1  -3   5 1268.33 62.7130   9
  -1  -3   5 1159.71 89.7272   1
  -1  -3   5 1228.64 69.4211   2
   1  -3  -5 1270.22 63.5503   5
   1  -3  -5 1233.47 71.5388   2
   1  -3  -5 1292.60 63.5968   7
  -1   3   5 1272.33 63.8563   5
  -1   3   5 1387.85 88.6461  13
  -1   3   5 1221.18 63.5709   8
  -1   3   5 1269.82 68.9356   3
   1   3  -5 1315.74 87.7101  12
  -1   3   5 1220.49 90.3228   1
  -1   3   5 1275.95 63.8863   7
  -1   3   5 1274.73 64.1956  11
  -1   3   5 1225.96 101.635  12
  -1   3   5 1316.37 62.8279   9
  -1   3   5 1304.09 63.1776  10
   1   3  -5 1279.51 62.9571   9
   1   3  -5 1257.66 62.7576   6
   0  -3  -5 184.626 13.3826   5
   0  -3   5 187.921 21.3317   2
   0  -3   5 201.560 10.6953   9
   0  -3  -5 181.866 14.5301   7
   0  -3  -5 169.627 29.1756   2
   0  -3   5 168.273 34.6770   1
   0  -3   5 249.245 23.3948   3
   0  -3  -5 198.794 14.0979   8
   0   3   5 211.179 12.6398  10
   0   3   5 177.591 38.0512   1
   0   3   5 210.378 13.1657   8
   0   3   5 200.515 21.6117   3
   0   3  -5 150.586 35.0227   1
   0   3   5 244.715 15.7860  11
   0   3   5 224.433 14.3840   5
   0   3   5 198.554 11.5430   9
   0   3  -5 162.338 35.0871  12
   0   3  -5 194.089 33.9301  13
   1  -3   5 1582.48 78.6120   3
   1  -3   5 1522.67 72.9933   9
  -1  -3  -5 1503.60 75.2164  11
  -1  -3  -5 1361.66 106.547   1
  -1  -3  -5 1523.92 89.2193   2
  -1  -3  -5 1569.43 115.162  13
   1  -3   5 1476.51 106.373   1
  -1  -3  -5 1304.04 73.9463   5
  -1  -3  -5 1502.56 74.0666   8
   1  -3   5 1573.86 73.4824   8
  -1   3  -5 1589.66 111.731   1
   1   3   5 1545.27 111.174   1
  -1   3  -5 1460.15 73.6483   8
  -1   3  -5 1531.90 110.039  13
   1   3   5 1482.05 108.914  12
   1   3   5 1506.44 73.9833   8
  -1   3  -5 1495.69 73.0163   7
   1   3   5 1335.54 74.2160   5
   1   3   5 1430.45 73.6323  10
   1   3   5 1347.12 79.3507   3
   1   3   5 1465.26 73.2246   9
  -1   3  -5 1589.95 106.213  12
   2  -3   5 223.804 14.1195   8
  -2  -3  -5 167.289 46.3296  13
   2  -3   5 227.408 15.9858   5
  -2  -3  -5 189.047 15.6564   8
   2  -3   5 189.911 20.0546   3
  -2  -3  -5 220.020 20.1568  11
  -2   3  -5 239.026 15.3144   8
   2   3   5 352.134 65.7956  12
  -2   3  -5 242.503 13.1607   7
   2   3   5 279.310 24.1861   3
   2   3   5 249.742 16.8006   5
  -2   3  -5 245.120 44.9716  12
   2   3   5 249.398 13.4550   9
   2   3   5 231.724 14.8470  10
   3  -3   5 2474.34 118.915   5
  -3  -3  -5 2274.98 139.100   2
  -3  -3  -5 2525.37 177.408  13
   3  -3   5 2299.08 120.897   3
  -3  -3  -5 2372.95 120.354  11
  -3  -3  -5 2358.44 119.422   8
   3   3   5 2467.32 119.390   5
   3   3   5 2351.70 118.734  10
  -3   3  -5 2404.65 119.278   8
   3   3   5 2440.94 118.276   9
   3   3   5 2395.09 125.403   3
  -3   3  -5 2472.62 166.500  12
  -3   3  -5 2369.37 173.603  13
  -4  -3  -5 73.7912 57.5388  13
  -4  -3  -5 54.2499 10.3056   8
  -4  -3  -5 36.4556 36.3665  12
  -4  -3  -5 33.7400 29.3463   2
   4  -3   5 58.8907 8.18721   5
  -4   3  -5 51.6350 9.85136   8
   4   3   5 49.6692 5.99198   9
   4   3   5 42.5966 9.49424   5
   4   3   5 52.2494 7.83039  10
  -4   3  -5 41.0777 22.7703   2
  -4   3  -5 85.8158 61.6356  13
   4   3   5 60.3925 15.5679   3
  -5  -3  -5 78.6168 17.1367  11
  -5  -3  -5 40.9867 12.3221   8
   5  -3   5 81.2904 9.35332   5
  -5  -3  -5 77.4402 36.5784   2
   5  -3   5 86.2809 6.17812   9
   5   3   5 63.6723 8.84515  10
  -5   3  -5 108.610 30.7678   2
   5   3   5 75.2750 10.6920   5
   5   3   5 71.3318 7.38108   9
   5   3   5 90.0183 18.4819   3
  -5   3  -5 82.0760 12.4248   8
   6  -3   5 36.7338 4.95400   9
  -6  -3  -5 19.8579 12.8920   8
  -6  -3  -5 47.1545 18.7144  11
  -6  -3  -5 -40.480 36.7267   2
   6  -3   5 20.2838 6.92142  10
   6   3   5 35.8257 6.66273   9
  -6   3  -5 23.0767 29.4223   2
   6   3   5 41.1385 8.51460  10
   6   3   5 27.9159 10.5614   5
   6   3   5 26.3504 16.2864   3
  -6   3  -5 46.3967 13.5066   8
  -7  -3  -5 417.650 35.6729  11
   7  -3   5 376.349 21.3307   9
  -7  -3  -5 397.919 30.8563   8
   7   3   5 395.559 23.0757   9
   7   3   5 449.315 39.8982   3
  -7   3  -5 335.320 31.4007   8
   7   3   5 364.958 32.0004   4
   7   3   5 404.251 24.5445  10
   7   3   5 416.672 26.4734   5
  -8  -3  -5 29.6029 22.0202  11
   8  -3   5 23.5020 5.43687   9
  -8  -3  -5 43.1765 16.7599   8
   8   3   5 21.6618 7.63261   9
  -8   3  -5 29.4047 16.8753   8
   9  -4  -5 65.3839 10.4099   6
   9   4  -5 42.5550 8.17838   6
  -9   4   5 21.6469 15.7954   8
   9   4  -5 60.7927 8.43192   9
   8  -4  -5 1.91315 8.59310   6
   8  -4  -5 -15.034 11.1459   7
   8   4  -5 -10.258 6.22533   9
  -8   4   5 -4.8575 13.1320   8
   8   4  -5 3.06305 6.56225   6
   7  -4  -5 29.5741 7.94923   6
   7  -4  -5 7.38363 10.1318   7
  -7  -4   5 5.69263 34.5234   2
   7   4  -5 21.9423 5.58704   6
   7   4  -5 24.9451 5.99129   9
  -7   4   5 15.1189 12.3207   8
  -7   4   5 -14.134 22.3437   2
   6  -4  -5 5.78049 8.87301   7
  -6  -4   5 38.0536 30.7180   2
   6   4  -5 -3.8965 4.60469   6
  -6   4   5 -12.201 9.88455   8
   6   4  -5 3.78610 5.02925   9
   5  -4  -5 934.774 47.4108   7
  -5  -4   5 881.531 68.1886   2
   5   4  -5 909.641 46.0882   6
   5   4  -5 956.541 46.2644   9
  -5   4   5 899.793 48.3523   8
  -4  -4   5 241.465 38.8170   2
   4  -4  -5 218.284 15.5850   7
  -4  -4   5 192.110 13.3531  10
  -4   4   5 247.076 64.2982  12
  -4   4   5 204.333 22.5133   3
  -4   4   5 168.242 58.1001  13
   4   4  -5 210.466 11.8347   6
   4   4  -5 197.336 12.3835   9
  -3  -4   5 1589.93 85.5287   2
   3  -4  -5 1467.99 73.1708   5
   3  -4  -5 1485.84 73.3147   7
   3   4  -5 1409.24 72.4930   6
  -3   4   5 1283.95 124.046  12
   3   4  -5 1476.79 72.6564   9
  -3   4   5 1469.93 72.5646   6
  -3   4   5 1507.59 78.7111   3
  -3   4   5 1477.80 73.5673   5
  -3   4   5 1372.89 116.767  13
  -3   4   5 1509.89 72.9901  10
   2  -4  -5 381.131 21.3224   7
  -2  -4   5 322.458 32.1372   2
   2  -4  -5 377.558 20.8334   5
  -2   4   5 437.481 59.8855  13
   2   4  -5 365.354 19.2547   9
   2   4  -5 375.380 18.8388   6
  -2   4   5 372.148 20.1475  10
  -2   4   5 356.370 21.3402   5
   2   4  -5 293.935 39.7731  12
  -2   4   5 421.384 29.5733   3
  -2   4   5 324.249 61.2750  12
  -2   4   5 352.937 23.4790  11
   1  -4  -5 1915.46 105.486   2
   1  -4  -5 2033.90 96.3332  10
  -1  -4   5 1893.97 104.377   2
   1  -4  -5 2038.27 97.0867   7
  -1  -4   5 2032.98 134.999   1
   1  -4  -5 2025.63 97.0113   5
   1  -4  -5 2009.80 98.2153  11
  -1  -4   5 1685.61 126.923   1
  -1  -4   5 2013.41 96.1244   9
  -1   4   5 2078.28 97.7345  11
   1   4  -5 1995.38 96.3581   9
  -1   4   5 1971.86 96.7619  10
   1   4  -5 1865.07 96.0807   6
  -1   4   5 1886.49 137.803  12
  -1   4   5 1797.77 97.6114   8
  -1   4   5 1988.57 125.243  13
  -1   4   5 2006.00 102.895   3
   1   4  -5 1857.47 123.000  12
  -1   4   5 1843.32 97.2583   5
  -1   4   5 1711.41 126.306   1
  -1   4   5 2179.66 96.2277   9
   0  -4   5 12.1131 22.4451   1
   0  -4  -5 -10.121 19.2838   2
   0  -4  -5 -0.4429 6.67812   5
   0  -4  -5 62.2357 28.0785   1
   0  -4  -5 12.0297 3.92799  10
   0  -4   5 9.73989 2.34790   9
   0   4  -5 57.4555 31.3082  13
   0   4   5 9.54820 8.71896  11
   0   4   5 12.4666 3.51190   9
   0   4   5 1.40726 10.2924   3
   0   4   5 42.9924 37.8301  12
   0   4   5 12.0808 5.13771  10
   0   4   5 -1.1807 6.51851   5
  -1  -4  -5 636.285 56.2976   2
  -1  -4  -5 605.832 36.1843   8
   1  -4   5 705.770 43.0792   3
   1  -4   5 692.036 45.6522   2
  -1  -4  -5 715.783 82.9001  13
   1  -4   5 716.328 34.1531   9
  -1  -4  -5 725.563 39.2346  11
  -1   4  -5 688.599 35.3420   8
   1   4   5 663.019 35.6324  10
   1   4   5 672.390 36.7273   5
   1   4   5 650.566 43.5163   3
   1   4   5 727.296 34.6864   9
  -1   4  -5 781.674 79.8915  13
  -1   4  -5 747.331 78.6390  12
   1   4   5 641.109 37.8921  11
   1   4   5 556.154 81.4135  12
  -1   4  -5 721.402 34.4939   7
  -2  -4  -5 26.1098 27.9586   2
   2  -4   5 32.1263 11.3497   3
  -2  -4  -5 63.0414 43.3069  13
  -2  -4  -5 35.5702 13.2157  11
   2  -4   5 34.5251 6.59197   8
   2   4   5 26.0182 8.02057   5
  -2   4  -5 41.9981 6.98244   8
  -2   4  -5 10.9824 43.4801  13
   2   4   5 23.2220 6.36665  10
   2   4   5 12.7141 12.5989   3
  -2   4  -5 28.6920 4.72077   7
  -3  -4  -5 1174.69 61.8256   8
   3  -4   5 1297.69 61.5779   5
  -3  -4  -5 1182.66 64.5039  11
  -3  -4  -5 1117.52 89.6312   2
   3   4   5 1139.73 61.1288  10
   3   4   5 1388.29 113.620  12
   3   4   5 1200.98 69.6795   3
  -3   4  -5 1274.13 61.9764   8
   3   4   5 1228.49 60.3670   9
  -3   4  -5 1266.37 129.346  13
   3   4   5 1197.15 62.0113   5
  -3   4  -5 978.427 120.548  12
  -4  -4  -5 57.0636 11.1770   8
  -4  -4  -5 78.1047 16.9183  11
  -4  -4  -5 66.1457 37.2552   2
   4   4   5 66.4134 8.79778  10
   4   4   5 72.4746 10.8288   5
  -4   4  -5 87.8404 11.1419   8
   4   4   5 56.4246 17.2543   3
   4   4   5 81.6221 7.25779   9
  -5  -4  -5 476.046 31.7809   8
   5  -4   5 498.079 25.5085   9
  -5  -4  -5 508.297 36.9414  11
   5  -4   5 520.132 28.6034   5
   5   4   5 511.620 27.1064   9
   5   4   5 493.687 41.0712   3
  -5   4  -5 508.905 31.6580   8
   5   4   5 458.249 28.4244  10
  -5   4  -5 431.730 52.9503   2
   5   4   5 508.761 30.7987   5
  -6  -4  -5 20.3005 18.9485  11
  -6  -4  -5 9.43593 13.3066   8
   6  -4   5 -1.0206 4.26733   9
   6   4   5 -5.0825 10.6800   5
   6   4   5 -12.375 13.9136   4
   6   4   5 10.1424 6.75498   9
   6   4   5 -4.8670 8.64440  10
   6   4   5 11.6195 17.4374   3
  -6   4  -5 -0.7421 13.1945   8
  -7  -4  -5 10.3124 21.6159  11
   7  -4   5 20.9352 4.82599   9
  -7  -4  -5 16.3333 15.2213   8
   7   4   5 16.6219 15.0363   4
   7   4   5 8.01195 11.6229   5
   7   4   5 27.2015 7.60880   9
  -7   4  -5 16.4788 15.6301   8
   7   4   5 17.0111 9.58232  10
  -8  -4  -5 9.40084 23.6790  11
  -8  -4  -5 -5.6066 16.9294   8
   8   4   5 11.8021 11.2643   5
  -8   4  -5 36.1477 17.8754   8
   8   4   5 -0.5995 7.79970   9
   9  -5  -5 37.8589 13.6634   7
   9   5  -5 62.9314 8.95028   6
   9   5  -5 62.9988 9.10360   9
  -9   5   5 46.8418 16.5356   8
   8  -5  -5 10.7501 12.4425   7
   8   5  -5 -3.9633 6.72427   6
   8   5  -5 2.60748 7.18486   9
  -8   5   5 4.33592 15.0894   8
   7  -5  -5 191.204 20.7630   7
  -7   5   5 204.381 23.1544   8
   7   5  -5 200.374 14.3901   6
   7   5  -5 250.123 15.4439   9
   6  -5  -5 4.77218 10.1711   7
  -6  -5   5 24.4054 31.7991   2
  -6   5   5 -7.3669 18.1302   2
   6   5  -5 1.74075 5.61437   9
  -6   5   5 2.03113 11.3498   8
   6   5  -5 15.7898 5.30427   6
   5  -5  -5 -2.1623 8.95156   7
  -5  -5   5 -0.8557 27.3105   2
   5   5  -5 7.15373 5.23778   9
   5   5  -5 -1.9680 4.46455   6
  -4  -5   5 20.4262 26.1832   2
   4  -5  -5 40.4791 8.72956   7
   4   5  -5 39.5722 4.48560   6
   4   5  -5 27.1655 4.90599   9
  -4   5   5 21.3199 6.78137  10
  -4   5   5 7.02405 12.2651   3
  -4   5   5 8.51378 7.01080   5
   3  -5  -5 1238.09 60.4087   5
  -3  -5   5 1201.58 75.7253   2
   3  -5  -5 1247.25 60.7969   7
   3  -5  -5 1088.29 64.2548   2
  -3   5   5 1147.48 62.0842  11
  -3   5   5 1285.27 60.4690  10
  -3   5   5 1065.05 127.431  12
  -3   5   5 1234.73 119.611  13
  -3   5   5 1228.63 61.0574   5
  -3   5   5 1217.62 66.9477   3
   3   5  -5 1253.01 59.7255   9
   3   5  -5 1123.45 59.4175   6
   2  -5  -5 44.9561 8.50789   7
   2  -5  -5 23.9589 16.0096   2
  -2  -5   5 60.4185 19.4004   2
  -2   5   5 24.8345 7.82327   5
   2   5  -5 52.1844 31.8772  12
  -2   5   5 37.7273 6.51760  10
   2   5  -5 45.2990 3.92442   6
  -2   5   5 17.0911 11.3211  11
  -2   5   5 26.4514 55.6887  12
   2   5  -5 44.0027 4.78875   9
  -2   5   5 44.2145 13.8462   3
  -2   5   5 45.1849 40.4674  13
  -1  -5   5 657.733 44.7513   2
   1  -5  -5 537.301 46.3423   2
   1  -5  -5 603.350 35.9368  11
   1  -5  -5 634.324 31.7040  10
   1   5  -5 619.906 31.0607   6
  -1   5   5 608.302 33.8960   5
  -1   5   5 569.843 76.4801  13
  -1   5   5 610.624 32.7543  10
  -1   5   5 636.106 41.6491   3
   1   5  -5 642.755 31.6031   9
  -1   5   5 653.158 31.4231   9
   0  -5  -5 409.677 29.0173  11
   0  -5  -5 433.120 24.5035   7
   0  -5   5 428.859 37.1513   2
   0   5   5 412.707 24.4712   5
   0   5  -5 325.891 65.3726  13
   0   5   5 405.072 23.3223  10
   0   5   5 400.584 60.4909  13
   0   5   5 352.895 27.0483  11
   0   5  -5 336.906 65.1967  12
   0   5   5 418.371 21.3547   9
   0   5   5 383.362 32.7142   3
   0   5  -5 431.366 21.9255   8
   1  -5   5 1224.85 75.4959   2
  -1  -5  -5 1386.39 67.3953  11
  -1  -5  -5 1376.52 65.3753   7
   1  -5   5 1308.81 62.8019   9
  -1  -5  -5 1306.31 85.8272   2
   1  -5   5 1275.98 63.1223   7
  -1  -5  -5 1196.46 64.7426   8
  -1   5  -5 1344.69 108.622  12
  -1   5  -5 1247.31 63.8876   8
   1   5   5 1281.27 66.5047  11
   1   5   5 1142.32 118.220  12
  -1   5  -5 1324.72 63.1604   7
   1   5   5 1206.09 64.9530   5
   1   5   5 1305.52 63.3112   9
   1   5   5 1212.37 72.7357   3
   1   5   5 1168.81 64.1576  10
  -1   5  -5 1265.37 107.899  13
   2  -5   5 159.756 9.75906   9
  -2  -5  -5 138.110 36.4517   2
  -2  -5  -5 150.043 16.6912   8
  -2  -5  -5 197.613 25.1756  11
   2  -5   5 142.082 22.4069   3
  -2   5  -5 164.129 14.7273   8
   2   5   5 187.398 12.2190   9
   2   5   5 211.368 22.1724  11
   2   5   5 130.297 20.8272   3
  -2   5  -5 258.050 52.8377  12
   2   5   5 193.365 14.9722  10
   2   5   5 201.618 17.4529   5
  -3  -5  -5 822.185 45.7191  11
   3  -5   5 784.940 37.1776   9
  -3  -5  -5 756.143 40.7038   8
   3   5   5 683.229 39.3930  10
   3   5   5 730.977 40.8812   5
  -3   5  -5 809.694 40.2432   8
   3   5   5 715.998 38.2085   9
   3   5   5 631.816 48.7821   3
   4  -5   5 2.71566 6.45455   9
  -4  -5  -5 0.35577 11.0049   8
  -4  -5  -5 -68.454 37.7682   2
  -4  -5  -5 -23.532 17.7926  11
   4  -5   5 2.54562 9.31932   5
   4   5   5 -1.3792 10.3527   5
  -4   5  -5 2.69002 10.2991   8
   4   5   5 -1.0772 7.96641  10
   4   5   5 -1.8120 6.01361   9
   4   5   5 24.4530 17.0825   3
  -5  -5  -5 -20.121 19.8499  11
  -5  -5  -5 13.0471 12.2079   8
   5  -5   5 -3.1775 8.98827   5
  -5  -5  -5 -44.820 42.4299   2
   5   5   5 -13.967 11.1527   5
   5   5   5 -10.186 8.52626  10
   5   5   5 3.11753 16.9531   3
   5   5   5 3.42731 6.56995   9
  -5   5  -5 11.5899 12.4189   8
  -6  -5  -5 -3.4633 13.7452   8
  -6  -5  -5 1.30602 21.5413  11
   6   5   5 -1.6402 9.85758  10
   6   5   5 -1.4836 7.40129   9
   6   5   5 -10.124 19.6270   3
   6   5   5 -12.605 15.4823   4
  -6   5  -5 6.95559 14.0446   8
   6   5   5 -11.191 12.0059   5
  -7  -5  -5 293.621 37.7777  11
  -7  -5  -5 281.603 27.8855   8
   7   5   5 291.225 24.8530   5
   7   5   5 307.358 20.3901   9
  -7   5  -5 272.622 29.9477   8
   7   5   5 282.504 22.2393  10
  -8  -5  -5 -1.0820 17.0532   8
  -8  -5  -5 -9.6094 24.2777  11
   8   5   5 2.13322 10.1780   5
  -8   5  -5 -3.0159 18.3843   8
   8   5   5 7.84034 8.47550   9
   8   5   5 4.89002 10.1030  10
   8  -6  -5 16.1953 13.6125   7
   8   6  -5 21.2259 8.00985   9
   8   6  -5 21.1318 7.77454   6
  -8   6   5 21.3699 16.3892   8
   7  -6  -5 12.9276 12.6774   7
   7   6  -5 15.5056 6.68480   6
   7   6  -5 16.5072 7.52201   9
  -7   6   5 8.09434 13.9417   8
   6  -6  -5 63.5914 12.1357   7
  -6  -6   5 21.3072 36.0243   2
   6   6  -5 59.0507 7.25171   9
   6   6  -5 47.4587 6.53416   6
  -6   6   5 9.85695 17.7231  11
  -6   6   5 52.4528 13.2966   8
  -5  -6   5 472.663 59.1387   2
   5  -6  -5 563.543 30.6198   7
  -5   6   5 482.501 35.2235  11
  -5   6   5 460.025 29.1165  10
   5   6  -5 558.689 27.8013   9
   5   6  -5 521.297 27.0664   6
  -4  -6   5 18.5652 27.6606   2
   4  -6  -5 14.3921 10.1093   7
   4   6  -5 10.1548 5.32474   9
  -4   6   5 25.1049 7.87100  10
   4   6  -5 17.4984 4.59009   6
  -4   6   5 -1.0432 12.6897   3
  -4   6   5 10.0215 14.8531  11
  -3  -6   5 14.4740 24.9976   2
   3  -6  -5 25.8006 14.8172   2
   3  -6  -5 54.3068 10.1464   7
   3   6  -5 55.4130 6.06383   9
   3   6  -5 60.3649 5.18231   6
  -3   6   5 56.3030 9.49043   5
  -3   6   5 47.8301 15.4350   3
  -3   6   5 52.1309 8.47308  10
   2  -6  -5 -4.8486 9.71329   7
  -2  -6   5 23.1838 21.8348   2
   2  -6  -5 7.01466 4.36567  10
   2  -6  -5 17.5679 18.1730   2
  -2   6   5 126.005 62.1183  12
  -2   6   5 22.8106 13.8830   3
   2   6  -5 9.73179 4.76017   9
  -2   6   5 47.7677 45.8302  13
   2   6  -5 -15.556 31.9324  13
  -2   6   5 2.45604 13.4582  11
   2   6  -5 -0.8880 3.35088   6
  -2   6   5 -6.2748 7.49525  10
  -2   6   5 7.01645 9.01548   5
   2   6  -5 17.8709 37.0808  12
   1  -6  -5 680.868 53.4841   2
   1  -6  -5 714.051 38.5350   7
  -1  -6   5 713.284 52.5772   2
   1  -6  -5 693.434 41.9841  11
  -1   6   5 768.151 35.9949   9
  -1   6   5 685.414 116.378  12
   1   6  -5 704.194 35.5209   6
  -1   6   5 578.586 88.3161  13
  -1   6   5 733.393 37.8534  10
  -1   6   5 693.093 39.0926   5
  -1   6   5 690.705 47.9329   3
   1   6  -5 739.524 36.2241   9
   0  -6   5 62.6249 5.83341   7
   0  -6   5 35.7300 21.2452   2
   0  -6  -5 70.7641 11.7054   7
   0  -6  -5 72.5888 15.6697  11
   0  -6  -5 6.35400 27.4019   2
   0   6   5 165.138 58.9077  12
   0   6   5 56.3007 10.0340   5
   0   6  -5 83.9391 9.24575   7
   0   6   5 76.0912 17.7872   3
   0   6   5 37.3914 8.25547  10
   0   6   5 57.2034 14.6988  11
   0   6  -5 68.4714 7.35812   8
   0   6   5 67.5046 5.98299   9
   1  -6   5 650.000 33.3694   7
  -1  -6  -5 671.404 37.7381   7
  -1  -6  -5 670.415 41.6564  11
   1  -6   5 600.623 49.6997   2
   1   6   5 551.685 35.1664  10
  -1   6  -5 662.365 34.6017   8
   1   6   5 595.251 46.6407   3
  -1   6  -5 678.128 92.8550  13
   1   6   5 758.208 106.376  12
  -1   6  -5 673.095 33.5884   7
   1   6   5 672.487 33.5953   9
   1   6   5 611.067 36.6874   5
   1   6   5 733.160 40.1049  11
  -2  -6  -5 14.9189 13.7891   7
  -2  -6  -5 -15.166 11.0346   8
   2  -6   5 5.20096 5.99458   7
   2  -6   5 15.1953 15.4816   3
  -2  -6  -5 7.52882 17.4349  11
  -2  -6  -5 -31.103 33.8355   2
   2   6   5 9.60121 15.7550   3
   2   6   5 0.85764 9.97705   5
   2   6   5 -11.005 5.54560   9
   2   6   5 -0.7442 7.71918  10
  -2   6  -5 2.00404 7.89518   8
  -3  -6  -5 -32.746 36.4594   2
  -3  -6  -5 9.75918 11.9399   8
  -3  -6  -5 -2.9618 18.3400  11
   3   6   5 6.27982 10.9103   5
   3   6   5 33.3614 18.3988   3
   3   6   5 30.8627 8.48830  10
  -3   6  -5 25.6689 9.58098   8
   3   6   5 1.81428 6.06866   9
  -4  -6  -5 5.30675 40.3139   2
  -4  -6  -5 11.9491 12.4361   8
   4   6   5 11.7709 9.33503  10
   4   6   5 16.1257 12.0264   5
  -4   6  -5 31.0742 11.2900   8
   4   6   5 6.50342 17.7153   3
   4   6   5 19.6485 6.90354   9
   5  -6   5 541.387 30.6725   5
  -5  -6  -5 432.601 40.1958  11
  -5  -6  -5 472.839 33.0514   8
   5   6   5 479.308 33.2906   5
   5   6   5 515.217 27.9016   9
   5   6   5 494.261 47.1678   3
  -5   6  -5 536.598 34.2862   8
   5   6   5 510.336 30.5409  10
   5   6   5 443.190 40.6451   4
  -6  -6  -5 9.97545 22.7291  11
  -6  -6  -5 28.0894 15.2296   8
  -6   6  -5 3.55764 15.5597   8
   6   6   5 23.0619 18.3616   4
   6   6   5 -10.871 9.97367  10
   6   6   5 3.87040 8.06239   9
   6   6   5 -4.5455 12.6585   5
  -7  -6  -5 -3.6326 23.0950  11
  -7  -6  -5 7.17030 16.4740   8
   7   6   5 -14.729 10.4384  10
   7   6   5 7.45586 11.0297   5
  -7   6  -5 3.59413 17.0007   8
   7   6   5 2.83529 8.57982   9
   8  -7  -5 -15.094 13.9557   7
  -8   7   5 -4.6062 17.2229   8
   8   7  -5 4.10630 8.21743   6
   8   7  -5 -8.7439 8.74178   9
   7  -7  -5 389.697 28.9125   7
  -7   7   5 300.260 31.1987   8
   7   7  -5 387.946 23.0091   6
  -7   7   5 367.155 34.9855  11
   7   7  -5 429.782 24.0816   9
   6  -7  -5 91.3822 13.9433   7
  -6   7   5 57.3638 20.6384  11
   6   7  -5 101.914 9.23517   9
  -6   7   5 68.8871 15.7268   8
   6   7  -5 89.5068 8.62818   6
   5  -7  -5 44.7903 12.2583   7
   5   7  -5 27.0336 5.95964   6
  -5   7   5 28.1348 10.2413  10
   5   7  -5 26.8990 7.29666   9
  -5   7   5 -24.112 19.5778  11
  -4  -7   5 -20.311 28.3345   2
   4  -7  -5 20.8262 17.5130   2
   4  -7  -5 25.0198 11.7557   7
  -4   7   5 69.5762 19.7761  11
   4   7  -5 26.2379 6.43332   9
  -4   7   5 18.4203 9.49495  10
  -4   7   5 15.0273 15.7250   3
  -4   7   5 19.4406 8.84641   5
   4   7  -5 25.9135 5.34028   6
   3  -7  -5 600.939 31.9449   7
   3  -7  -5 446.004 39.4619   2
  -3   7   5 515.316 30.3847   5
   3   7  -5 562.210 27.2576   6
   3   7  -5 540.737 28.2117   9
  -3   7   5 497.963 37.8537  11
  -3   7   5 504.024 30.7414  10
  -3   7   5 508.473 41.1630   3
   2  -7  -5 -4.4425 11.2523   7
   2  -7  -5 -19.444 19.7917   2
  -2  -7   5 -23.013 23.9730   2
  -2   7   5 -5.7079 9.12567   5
   2   7  -5 6.73608 5.76156   9
  -2   7   5 27.7270 9.21004  10
  -2   7   5 -35.160 16.5546  11
   2   7  -5 -1.3447 3.99031   6
  -2   7   5 11.0803 15.9679   3
  -1  -7   5 25.9302 22.4476   2
   1  -7  -5 9.25629 11.8482   7
   1  -7  -5 58.3354 27.1667   2
  -1   7   5 17.6188 5.31899   9
  -1   7   5 34.3097 18.2225   3
   1   7  -5 29.2966 5.87495   9
  -1   7   5 7.62362 10.5366   5
  -1   7   5 26.3406 9.21626  10
  -1   7   5 12.2906 16.7957  11
   0  -7  -5 -18.021 18.0799  11
   0  -7  -5 0.07179 12.4853   7
   0  -7   5 16.2099 5.81650   7
   0  -7   5 28.5602 23.5823   2
   0   7   5 -12.088 16.3537  11
   0   7   5 2.17662 15.7374   3
   0   7   5 3.95626 10.8597   5
   0   7   5 -4.7935 5.46095   9
   0   7  -5 -7.8681 6.36415   9
   0   7  -5 1.20169 7.23296   8
   0   7   5 -1.8322 9.09267  10
  -1  -7  -5 29.3099 13.5740   7
   1  -7   5 49.2845 7.04387   7
   1  -7   5 12.5878 23.5621   2
  -1  -7  -5 26.6347 33.4921   2
  -1  -7  -5 42.3217 19.1348  11
   1   7   5 40.7010 18.6686   3
   1   7   5 43.3548 6.67317   9
   1   7   5 52.9836 12.0249   5
   1   7   5 29.3546 9.71333  10
   1   7   5 28.9743 19.7783  11
  -1   7  -5 43.4047 9.11194   8
  -2  -7  -5 15.0947 36.5935   2
  -2  -7  -5 25.4244 19.8703  11
  -2  -7  -5 3.41854 15.2605   7
   2  -7   5 21.9850 7.16545   7
   2  -7   5 37.4696 19.6473   3
   2  -7   5 15.9388 24.7263   2
   2   7   5 23.0341 6.81449   9
   2   7   5 26.0404 12.1161   5
   2   7   5 30.3150 19.3594   3
   2   7   5 32.7443 9.78932  10
  -2   7  -5 24.1736 9.22820   8
  -3  -7  -5 628.456 45.2262  11
   3  -7   5 650.561 34.2898   7
  -3  -7  -5 560.471 37.7502   8
  -3  -7  -5 687.917 41.5933   7
   3   7   5 627.900 36.2231  10
  -3   7  -5 645.834 36.2408   8
   3   7   5 626.971 33.6239   9
   3   7   5 570.976 49.8932   3
   3   7   5 658.840 38.4894   5
  -4  -7  -5 157.943 23.6328   7
  -4  -7  -5 87.0169 23.6879  11
  -4  -7  -5 80.7966 15.4613   8
   4   7   5 102.692 9.87344   9
  -4   7  -5 111.404 14.4605   8
   4   7   5 82.4192 12.1970  10
   4   7   5 102.403 14.9114   5
   4   7   5 95.7656 21.5263   4
   4   7   5 68.1755 24.3636   3
   5  -7   5 -2.5095 12.0717   5
  -5  -7  -5 -8.3402 14.6463   8
  -5  -7  -5 11.1604 23.3021  11
  -5   7  -5 -6.2495 13.6249   8
   5   7   5 1.08736 19.6473   4
   5   7   5 -9.0069 7.92038   9
   5   7   5 -12.837 10.6762  10
   5   7   5 -16.249 12.6996   5
   5   7   5 -27.335 22.2254   3
  -6  -7  -5 90.7332 25.8184  11
  -6  -7  -5 75.1006 17.4039   8
   6   7   5 101.182 23.8324   4
   6   7   5 87.3850 13.3556   5
   6   7   5 80.9143 13.0211  10
  -6   7  -5 108.997 19.1301   8
   6   7   5 90.8219 10.3181   9
  -7  -7  -5 177.683 30.1605  11
  -7  -7  -5 177.960 21.9821   8
   7   7   5 213.712 23.3428   5
  -7   7  -5 175.282 23.1432   8
   7   7   5 234.114 18.7614   9
   7   7   5 226.295 22.5395  10
   7  -8  -5 44.6131 15.4900   7
   7   8  -5 40.9125 8.90177   6
   7   8  -5 56.2830 9.70798   9
  -7   8   5 22.3236 17.2504   8
   6  -8  -5 48.4131 14.3755   7
  -6   8   5 24.2341 15.9301   8
   6   8  -5 53.2690 8.99017   9
  -6   8   5 4.08774 23.5683  11
   6   8  -5 25.5103 7.76360   6
   5  -8  -5 331.136 24.7337   7
  -5   8   5 253.539 23.0435   5
   5   8  -5 309.272 18.2373   6
  -5   8   5 229.936 34.8248  11
  -5   8   5 299.153 23.7915  10
   5   8  -5 324.473 20.2618   9
   4  -8  -5 -6.4443 13.0246   7
   4   8  -5 4.57261 7.00951   9
  -4   8   5 -4.8564 10.4026   5
  -4   8   5 -6.2645 21.9715  11
  -4   8   5 -15.528 16.7280   3
  -4   8   5 0.18435 11.0553  10
   4   8  -5 5.12117 6.10135   6
   3  -8  -5 70.6634 13.0681   7
  -3  -8   5 46.6013 30.3090   2
  -3   8   5 60.5491 22.1622  11
  -3   8   5 35.1542 10.9698   5
   3   8  -5 56.4515 6.27753   6
  -3   8   5 78.6839 21.2310   3
   3   8  -5 59.4654 7.91401   9
  -3   8   5 40.3421 11.4071  10
   2  -8  -5 57.4597 25.7347   2
   2  -8  -5 82.5864 13.7513   7
  -2  -8   5 83.2268 31.4613   2
  -2   8   5 72.0395 21.6746   3
  -2   8   5 67.3815 11.9074  10
   2   8  -5 82.2400 8.36051   9
  -2   8   5 57.6476 11.5999   5
   2   8  -5 76.7028 8.10894   6
  -2   8   5 83.3300 21.5038  11
   1  -8  -5 289.653 25.2155   7
  -1   8   5 228.113 21.2073   5
  -1   8   5 279.730 16.1687   9
  -1   8   5 248.528 21.9875  10
  -1   8   5 229.491 36.3161   3
  -1   8   5 254.190 31.6094  11
   1   8  -5 266.737 17.0904   9
   0  -8   5 7.66816 6.79713   7
   0  -8  -5 32.9249 31.3033   2
   0  -8   5 29.5954 26.9686   2
   0  -8  -5 -12.824 13.9888   7
   0   8   5 -12.376 18.3250   3
   0   8   5 -1.9312 10.3132  10
   0   8  -5 9.63785 8.98960   8
   0   8  -5 4.77945 7.47097   9
   0   8   5 -0.6814 10.2868   5
   0   8   5 0.74981 6.32937   9
   1  -8   5 350.343 51.2092   2
  -1  -8  -5 314.240 28.8260   7
   1  -8   5 357.280 21.2623   7
  -1  -8  -5 304.120 35.6919  11
   1   8   5 345.266 25.6594   5
   1   8   5 322.888 24.9085  10
  -1   8  -5 353.379 23.4887   8
   1   8   5 338.499 20.4092   9
   2  -8   5 15.0231 8.35993   7
  -2  -8  -5 17.9713 16.6471   7
   2  -8   5 -20.470 28.4008   2
  -2  -8  -5 5.92602 40.0641   2
  -2  -8  -5 -29.478 21.8270  11
   2   8   5 5.20286 19.9797   3
   2   8   5 15.6912 10.9422  10
   2   8   5 19.7439 7.46026   9
   2   8   5 18.8481 12.4154   5
  -2   8  -5 26.2158 10.7145   8
   3  -8   5 218.842 18.1826   7
  -3  -8  -5 204.207 22.0012   7
  -3  -8  -5 174.450 26.5594  11
   3   8   5 163.472 15.8424  10
   3   8   5 201.022 16.1199   9
   3   8   5 153.526 29.7792   3
   3   8   5 195.389 22.3524   5
  -3   8  -5 227.814 21.8905   8
   3   8   5 168.474 26.9499   4
  -4  -8  -5 -3.0925 15.4290   8
  -4  -8  -5 -18.903 21.7424   7
  -4  -8  -5 28.1253 23.9305  11
  -4   8  -5 6.15314 13.4492   8
   4   8   5 13.7593 11.7242   5
   4   8   5 21.7789 25.4244   3
   4   8   5 -12.054 11.0910  10
   4   8   5 -3.1262 8.38322   9
   4   8   5 27.6412 21.2943   4
  -5  -8  -5 345.147 41.7547  11
  -5  -8  -5 320.028 31.6259   8
  -5   8  -5 399.332 31.8011   8
   5   8   5 396.067 28.0096  10
   5   8   5 410.265 46.7161   4
   5   8   5 370.252 24.2766   9
   5   8   5 379.325 28.7507   5
  -6  -8  -5 -16.157 26.5606  11
  -6  -8  -5 -6.3034 17.3548   8
  -6  -8  -5 -41.603 29.9337   7
   6  -8   5 -9.9053 13.2308   5
   6   8   5 8.85505 12.5783  10
  -6   8  -5 0.41850 18.0487   8
   6   8   5 -3.6472 9.43130   9
   6   8   5 -7.1026 13.2841   5
   6  -9  -5 -5.8015 15.2859   7
  -6   9   5 -1.6380 16.9365   8
   6   9  -5 -3.8368 9.02766   9
   6   9  -5 -3.5573 8.05997   6
   5  -9  -5 25.1650 15.1156   7
   5   9  -5 27.9227 7.80504   6
   5   9  -5 18.4671 8.94133   9
  -5   9   5 64.9191 19.3187   4
   4  -9  -5 32.9451 14.3021   7
  -4   9   5 20.4657 12.6545   5
   4   9  -5 22.1206 7.15467   6
  -4   9   5 38.0095 19.8838   3
  -4   9   5 38.2346 19.8056   4
   4   9  -5 36.0914 8.72024   9
  -4   9   5 17.2735 13.4723  10
   3  -9  -5 325.169 27.7462   7
  -3   9   5 372.179 38.7660  11
   3   9  -5 341.035 19.0427   6
  -3   9   5 272.827 26.1816   5
   3   9  -5 320.179 20.6117   9
  -3   9   5 276.635 25.6709  10
  -3   9   5 322.194 38.2960   3
   2  -9  -5 31.3286 14.5952   7
  -2   9   5 9.65974 12.2755  10
   2   9  -5 32.7347 6.08374   6
  -2   9   5 48.4945 22.2435   3
  -2   9   5 31.1693 23.5137  11
  -2   9   5 28.8531 12.3078   5
   2   9  -5 22.2635 8.24970   9
   1  -9  -5 250.343 25.9991   7
   1   9  -5 252.238 19.4935   8
  -1   9   5 197.072 27.5480  11
  -1   9   5 261.550 24.3116  10
  -1   9   5 222.970 23.7206   5
  -1   9   5 267.267 16.3935   9
   1   9  -5 284.539 17.7518   9
   0  -9  -5 216.466 27.0980   7
   0  -9   5 234.394 17.8632   7
   0   9   5 249.547 23.4625  10
   0   9   5 194.089 31.3145   3
   0   9   5 228.106 23.1817   5
   0   9  -5 258.377 20.2134   8
   0   9   5 252.536 16.6263   9
   1  -9   5 428.849 25.8384   7
  -1  -9  -5 383.766 33.3407   7
  -1   9  -5 462.290 28.3759   8
   1   9   5 382.660 47.0762   3
   1   9   5 422.361 24.5962   9
   1   9   5 405.572 29.6261   5
   1   9   5 419.339 29.3195  10
  -2  -9  -5 -10.125 18.4073   7
   2  -9   5 6.35379 10.0365   7
  -2  -9  -5 11.3991 26.8853  11
   2   9   5 -5.6877 11.8571  10
   2   9   5 18.1318 25.2164   3
   2   9   5 -3.4080 12.0384   5
  -2   9  -5 6.80969 11.9386   8
   2   9   5 -30.654 20.2773   4
   2   9   5 5.79264 8.24285   9
   3  -9   5 114.589 12.1507   7
  -3  -9  -5 96.6573 21.7611   7
  -3  -9  -5 90.4066 28.7770  11
   3   9   5 84.0466 14.7379   5
   3   9   5 103.506 14.3908  10
   3   9   5 153.228 27.7298   4
   3   9   5 99.7391 10.8672   9
  -3   9  -5 98.3614 15.4736   8
  -4  -9  -5 -17.024 28.0251  11
  -4  -9  -5 0.98187 22.4584   7
  -4   9  -5 15.4991 14.5890   8
   4   9   5 -1.8683 13.1440   5
   4   9   5 23.5061 24.9455   4
   4   9   5 6.01542 9.29112   9
   4   9   5 14.7021 12.7923  10
  -5  -9  -5 4.34655 24.4809   7
  -5  -9  -5 10.0320 28.8831  11
   5   9   5 14.8762 24.8561   4
   5   9   5 15.6556 14.2865   5
  -5   9  -5 33.0332 16.6977   8
   5   9   5 1.84499 9.77602   9
   5   9   5 20.7628 13.5756  10
   5 -10  -5 69.1324 17.7208   7
   5  10  -5 63.8732 10.7372   9
   5  10  -5 62.7015 9.46377   6
   4 -10  -5 6.02512 15.4806   7
  -4  10   5 -25.793 13.9252  10
  -4  10   5 -15.305 20.8322   4
  -4  10   5 -9.9556 14.1081   5
   4  10  -5 1.12053 9.70454   9
   4  10  -5 5.02250 7.58327   6
   3 -10  -5 2.53925 16.4538   7
   3  10  -5 -6.0501 8.94206   9
   3  10  -5 4.85403 7.02527   6
  -3  10   5 -1.7504 14.5010  10
  -3  10   5 7.86821 14.1366   5
  -3  10   5 -6.3687 21.8886   4
   2 -10  -5 17.7176 16.4123   7
  -2  10   5 41.6603 23.5844   4
  -2  10   5 24.2164 14.7518   5
  -2  10   5 20.1049 14.3386  10
   2  10  -5 34.8354 9.19483   9
   2  10  -5 24.5270 6.35803   6
   1 -10  -5 479.249 35.5238   7
  -1  10   5 403.421 48.1244   4
   1  10  -5 449.809 27.4872   9
  -1  10   5 482.694 26.0826   9
  -1  10   5 492.994 32.7691  10
   1  10  -5 473.949 29.1268   8
  -1  10   5 428.365 33.2592   5
   0 -10   5 -6.9960 9.22530   7
   0 -10  -5 -16.904 18.0591   7
   0  10   5 -41.256 21.6967   4
   0  10   5 12.2297 13.6440  10
   0  10   5 2.67358 13.7209   5
   0  10  -5 33.9535 12.3402   8
   0  10   5 6.47460 8.01830   9
   1 -10   5 268.260 21.0335   7
  -1 -10  -5 176.064 22.7210   7
   1  10   5 237.672 26.0376   5
   1  10   5 269.035 25.5543  10
  -1  10  -5 266.621 24.0117   8
   1  10   5 240.370 18.7561   9
   1  10   5 217.820 32.5853   4
  -2 -10  -5 15.0497 20.6981   7
   2 -10   5 40.5195 11.3800   7
   2  10   5 26.0199 9.75489   9
   2  10   5 2.06742 25.4193   4
   2  10   5 32.7240 13.7823  10
   2  10   5 12.4589 13.9458   5
  -2  10  -5 24.1914 13.6267   8
  -3 -10  -5 36.5627 21.9346   7
   3 -10   5 28.4594 12.8239   7
   3  10   5 23.1499 14.5293   5
   3  10   5 31.3866 10.0058   9
   3  10   5 29.3195 14.0917  10
  -3  10  -5 23.3004 14.7697   8
   3  10   5 3.41070 26.0785   4
   4 -10   5 -0.1191 13.0720   7
  -4 -10  -5 -0.5043 23.4143   7
   4  10   5 25.8837 14.3347  10
   4  10   5 -26.404 25.0277   4
   4  10   5 14.6145 10.7596   9
   4  10   5 -4.2950 14.7598   5
  -4  10  -5 6.49953 15.4371   8
   3 -11  -5 84.3907 19.6788   7
   3  11  -5 120.922 12.4254   6
  -3  11   5 72.5173 18.1823   5
  -3  11   5 111.399 29.5399   4
  -3  11   5 55.8379 17.1428  10
   3  11  -5 78.3470 12.4129   9
   2 -11  -5 -13.326 15.8722   7
   2  11  -5 -1.6574 6.73905   6
  -2  11   5 -0.5251 16.1636   5
   2  11  -5 -11.306 9.99408   9
  -2  11   5 28.3212 26.4368   4
   2  11  -5 6.10338 11.3218   8
  -2  11   5 -13.303 15.4674  10
   1 -11  -5 14.0046 19.7712   7
   1  11  -5 10.0773 10.2465   9
  -1  11   5 -0.3861 26.0177   4
  -1  11   5 26.8019 16.5874   5
   1  11  -5 7.57943 12.5076   8
  -1  11   5 -6.5520 15.3359  10
   0 -11  -5 -3.1800 18.9754   7
   0 -11   5 8.19009 10.3239   7
   0  11   5 -15.037 15.7951   5
   0  11   5 -5.2731 8.98399   9
   0  11   5 -1.1367 15.1591  10
   0  11  -5 -2.4171 13.7967   8
   0  11   5 -34.506 25.7907   4
   1 -11   5 5.09538 13.5474   7
  -1 -11  -5 27.3559 20.7791   7
   1  11   5 24.5894 10.2139   9
   1  11   5 -0.9204 27.7001   4
   1  11   5 10.4479 15.8963   5
   1  11   5 20.0603 15.1101  10
  -1  11  -5 1.30853 14.6939   8
  -2 -11  -5 -20.981 20.8985   7
   2 -11   5 -9.9033 12.2282   7
   2  11   5 16.4357 10.8771   9
   2  11   5 8.69136 15.0984  10
   2  11   5 1.77412 26.8520   4
   2  11   5 7.02872 15.8564   5
  -2  11  -5 15.8991 14.6391   8
  10   0  -6 3.47271 9.09171   6
 -10   0   6 3.62226 14.5145   8
  10   0  -6 7.40738 7.03755   9
  -9   0   6 10.1483 12.7054   8
   9   0  -6 4.33802 6.06363   9
   9   0  -6 -1.6288 7.74948   6
   8   0  -6 642.208 33.0706   6
  -8   0   6 620.970 36.1985   8
   8   0  -6 658.992 32.1960   9
  -8   0   6 522.489 49.8956   3
  -7   0   6 -14.038 8.72227   8
   7   0  -6 5.25543 4.61809   9
   7   0  -6 -1.0135 5.76045   6
  -7   0   6 5.15551 19.7354   3
  -7   0   6 -40.682 22.0927   2
   6   0  -6 94.6446 7.95140   9
   6   0  -6 91.0580 9.17481   6
  -6   0   6 79.2679 19.6312   3
  -6   0   6 75.4620 8.62216   8
   5   0  -6 -1.8761 4.94575   7
  -5   0   6 -9.2010 15.2126   3
  -5   0   6 51.4677 36.4272  12
  -5   0   6 -5.6731 5.35343   8
  -5   0   6 -1.3714 4.51299   7
   4   0  -6 212.817 11.9744   9
  -4   0   6 181.797 12.3817   7
   4   0  -6 211.674 12.3160   6
  -4   0   6 193.184 26.2566   3
   4   0  -6 207.056 12.1110   7
  -4   0   6 230.523 11.3822   9
  -3   0   6 -4.0338 10.6797   3
   3   0  -6 2.93278 3.46366   6
  -3   0   6 -1.4860 2.18729   6
  -3   0   6 -1.7405 4.52144   5
  -3   0   6 11.0566 18.4458  13
  -3   0   6 3.08147 2.25673   9
   3   0  -6 -5.6618 3.37150   7
  -3   0   6 8.74657 29.7258  12
  -3   0   6 10.4480 4.49608   7
  -2   0   6 688.277 34.9052   6
  -2   0   6 656.922 34.8165   9
   2   0  -6 623.110 53.3085   1
  -2   0   6 770.248 35.9108   5
  -2   0   6 673.605 48.5818  13
  -2   0   6 689.167 52.0639   1
   2   0  -6 736.338 34.9959   7
  -2   0   6 733.831 43.0589   3
   2   0  -6 704.575 35.3347   6
  -1   0   6 -6.1956 3.23495   8
  -1   0   6 3.89692 10.0914   3
  -1   0   6 -8.9550 4.43014   5
   1   0  -6 3.73689 9.60510   1
   1   0  -6 -6.2669 3.55636   8
  -1   0   6 -3.6451 2.23099   6
  -1   0   6 -5.6435 14.8536   1
   1   0  -6 -0.4164 4.91477   5
   1   0  -6 -6.4000 4.40681   7
   0   0  -6 1022.35 75.2546  12
   0   0  -6 951.224 53.9703   2
   0   0   6 970.395 73.0312   1
   0   0   6 1012.90 47.5121   8
   0   0  -6 945.738 74.9199   1
   0   0  -6 834.676 47.8270   5
   0   0  -6 887.800 47.4886   8
   0   0   6 937.387 47.9484   5
   0   0   6 912.896 52.8125   3
   0   0  -6 1099.43 79.7657  13
  -1   0  -6 12.5905 11.4629   2
  -1   0  -6 -13.657 23.2705  12
  -1   0  -6 -0.2166 5.48397   5
   1   0   6 1.44075 4.07874   8
  -1   0  -6 -1.1720 5.21513   8
  -1   0  -6 3.02303 21.0648   1
   1   0   6 9.18299 21.5863   1
   1   0   6 -11.696 5.18154   5
  -1   0  -6 -12.519 27.3173  13
  -2   0  -6 5166.86 270.181   2
  -2   0  -6 5549.47 296.898  12
  -2   0  -6 4889.74 259.610   5
   2   0   6 5063.35 259.691   8
  -2   0  -6 5416.66 300.433   1
  -2   0  -6 5168.22 259.818   8
  -2   0  -6 5619.76 307.281  13
   2   0   6 5422.78 299.303   1
   2   0   6 5289.01 263.776   3
   2   0   6 5339.74 259.764   5
   3   0   6 -0.5949 4.09688   9
   3   0   6 7.47424 10.6731   3
   3   0   6 6.84307 5.58064  10
  -3   0  -6 15.7042 18.3697   2
  -3   0  -6 -11.895 41.1096  13
  -3   0  -6 -11.090 7.65165   8
   3   0   6 -6.3455 7.04111   5
   4   0   6 4.07555 4.69207   9
  -4   0  -6 41.2585 54.1370  13
  -4   0  -6 -41.048 42.7995  12
   4   0   6 -2.2869 7.99673   5
   4   0   6 2.91026 6.05981  10
   4   0   6 5.50017 10.7211   3
  -4   0  -6 23.9526 24.6797   2
  -4   0  -6 -3.7830 9.29747   8
   5   0   6 3.23521 8.76301   5
  -5   0  -6 9.30674 10.8629   8
   5   0   6 -6.4459 6.95432  10
   5   0   6 -0.5518 4.93669   9
   5   0   6 -14.423 11.1164   3
  -5   0  -6 23.5916 28.3576   2
   6   0   6 582.706 32.3368  10
   6   0   6 585.368 33.6909   5
  -6   0  -6 581.313 36.9803   8
   6   0   6 625.933 40.3800   3
  -6   0  -6 484.169 71.3715   2
   6   0   6 616.082 31.1068   9
   7   0   6 -0.0892 14.7043   3
   7   0   6 3.65432 5.85141   9
  -7   0  -6 20.1848 14.9246   8
   7   0   6 -3.9772 7.78433  10
  -8   0  -6 28.5747 20.3639  11
  -8   0  -6 35.1963 18.0870   8
   8   0   6 40.6083 6.75364   9
 -10  -1   6 155.187 17.6225   8
  10  -1  -6 160.394 16.0019   6
  10   1  -6 180.262 13.9534   9
  10   1  -6 161.603 15.6857   6
 -10   1   6 146.011 18.2281   8
   9  -1  -6 10.2407 8.12202   6
  -9  -1   6 25.6611 12.2418   8
   9   1  -6 11.9675 6.15737   9
   9   1  -6 10.8888 7.68595   6
  -9   1   6 -13.147 13.5395   8
  -8  -1   6 -4.1096 10.1155   8
   8  -1  -6 16.9579 7.08920   6
   8   1  -6 -0.6241 6.55923   6
  -8   1   6 45.7086 19.4636   3
  -8   1   6 1.14273 10.9157   8
   8   1  -6 -1.4441 5.27438   9
  -7  -1   6 40.4015 26.5194   2
   7  -1  -6 -1.0913 6.01835   6
   7  -1  -6 1.04177 4.34568   9
   7   1  -6 -6.2420 5.60560   6
  -7   1   6 16.5350 17.0746   3
  -7   1   6 -4.4746 8.65232   8
   7   1  -6 -1.5059 4.65539   9
   6  -1  -6 1065.44 53.6679   6
   6  -1  -6 1102.03 54.0273   7
  -6  -1   6 923.395 66.8351   2
   6  -1  -6 1107.74 53.1463   9
  -6  -1   6 1188.24 53.3263   7
  -6   1   6 1066.13 54.7470   8
   6   1  -6 1059.79 53.5100   6
  -6   1   6 1010.02 63.0751   3
   6   1  -6 1027.90 53.1202   9
  -6   1   6 1071.30 53.0028   9
   5  -1  -6 40.4549 6.12269   7
   5  -1  -6 50.4779 5.82308   6
  -5  -1   6 48.5645 4.74393   7
  -5  -1   6 27.9906 15.4635   2
  -5   1   6 31.7760 3.86724   9
   5   1  -6 44.9915 4.51794   9
  -5   1   6 25.1323 15.3424   3
   5   1  -6 53.5364 5.14550   6
  -5   1   6 40.8191 6.64645   8
  -5   1   6 56.6058 6.14549   7
   4  -1  -6 833.449 41.0083   7
  -4  -1   6 893.033 40.6588   9
  -4  -1   6 696.266 70.1481  12
  -4  -1   6 809.584 41.6777   5
  -4  -1   6 800.743 52.2890   3
   4  -1  -6 850.828 41.1887   6
  -4   1   6 832.112 90.1893  12
  -4   1   6 829.195 49.5528   3
   4   1  -6 808.302 40.9258   6
  -4   1   6 793.508 40.4738   9
  -4   1   6 921.139 77.3578  13
  -4   1   6 756.174 41.2051   7
   4   1  -6 799.867 40.7546   9
   3  -1  -6 224.526 13.5658   6
  -3  -1   6 250.684 26.7996   3
  -3  -1   6 238.328 30.7351   1
  -3  -1   6 216.268 14.9733   5
  -3  -1   6 241.099 12.4655   6
   3  -1  -6 254.003 14.9207   5
  -3  -1   6 220.748 35.3139  12
   3  -1  -6 237.163 13.4533   7
  -3  -1   6 235.438 12.4613   9
  -3   1   6 220.775 23.6045   3
  -3   1   6 266.156 14.5191   7
  -3   1   6 240.801 12.3043   9
  -3   1   6 234.214 12.5346   6
   3   1  -6 231.171 13.0410   6
  -3   1   6 199.842 43.4618  13
   3   1  -6 223.423 13.1302   9
  -2  -1   6 974.102 58.1629   2
  -2  -1   6 1079.63 74.6314   1
  -2  -1   6 1290.89 86.0373  12
   2  -1  -6 1227.70 55.9448   5
  -2  -1   6 1092.57 54.9994   9
  -2  -1   6 1094.93 55.0280   6
  -2  -1   6 1096.07 62.7522   3
   2  -1  -6 1124.50 55.3289   7
   2  -1  -6 989.150 72.5145   1
  -2  -1   6 1177.69 55.9059   5
  -2   1   6 1113.43 74.7105   1
  -2   1   6 1075.69 55.1377   6
  -2   1   6 1183.34 55.7357   7
  -2   1   6 1018.53 88.4835  12
   2   1  -6 1014.59 75.4706   1
   2   1  -6 1063.61 55.2864   6
  -2   1   6 1188.85 55.6184   8
  -2   1   6 1055.22 61.6063   3
  -2   1   6 1247.39 55.9941   5
  -2   1   6 1117.59 75.5808  13
   1  -1  -6 6.23880 5.05905   8
  -1  -1   6 9.14071 2.20051   6
  -1  -1   6 6.79032 5.01731   5
   1  -1  -6 -5.1991 9.38230   2
  -1  -1   6 14.9343 2.51022   9
   1  -1  -6 9.86739 4.99653   7
  -1  -1   6 6.81789 10.1490   3
  -1  -1   6 24.4314 16.8482   1
   1  -1  -6 8.98128 10.9607   1
   1  -1  -6 10.1035 4.98027   5
   1   1  -6 -16.561 17.8900  13
   1   1  -6 9.23312 20.4310  12
  -1   1   6 9.09773 10.6040   3
  -1   1   6 13.1499 4.12282   8
  -1   1   6 2.66360 5.15509   5
  -1   1   6 10.7826 2.72231   6
  -1   1   6 -14.462 15.7050   1
   0  -1   6 3547.51 164.830   6
   0  -1   6 3560.75 165.161   8
   0  -1   6 3322.43 165.408   5
   0  -1  -6 3333.39 195.756  13
   0  -1  -6 3242.60 165.424   5
   0  -1   6 3352.63 170.009   3
   0  -1  -6 3184.11 192.387   1
   0  -1  -6 3318.40 165.262   8
   0  -1   6 3365.31 192.252   1
   0  -1  -6 3296.19 171.946   2
   0   1   6 3252.42 170.059   3
   0   1  -6 3356.90 195.974   1
   0   1   6 3389.30 165.540   5
   0   1   6 3439.10 193.528   1
   0   1  -6 3413.26 194.355  12
   0   1  -6 3211.11 165.118   8
   0   1   6 3488.61 165.348   8
   0   1  -6 3309.78 193.098  13
  -1  -1  -6 257.042 30.1495   2
  -1  -1  -6 269.865 50.3545  12
  -1  -1  -6 376.322 59.8982  13
   1  -1   6 281.724 17.1179   5
   1  -1   6 360.701 43.8674   1
  -1  -1  -6 259.626 17.1410   5
   1  -1   6 284.088 23.4542   3
   1  -1   6 303.865 16.1914   8
  -1  -1  -6 280.686 17.0525   8
  -1  -1  -6 276.279 48.0147   1
  -1   1  -6 286.747 16.8954   8
   1   1   6 265.027 23.7090   3
   1   1   6 298.069 16.4536   8
   1   1   6 241.022 42.3218   1
   1   1   6 252.505 17.6011   5
  -1   1  -6 265.967 47.5043   1
  -1   1  -6 312.177 58.6921  13
  -2  -1  -6 21.7614 6.67749   8
   2  -1   6 33.9388 24.8350   1
  -2  -1  -6 19.4163 6.27536   5
   2  -1   6 15.8233 9.57521   3
  -2  -1  -6 -18.369 33.8009  13
  -2  -1  -6 -1.9314 16.0517   2
  -2  -1  -6 -4.3221 25.5410   1
   2  -1   6 7.78122 6.26977   5
   2  -1   6 4.84640 5.04574   8
  -2  -1  -6 50.5937 27.1766  12
  -2   1  -6 56.9074 30.5857   1
  -2   1  -6 27.1415 15.7710   2
   2   1   6 40.1174 6.99624   5
  -2   1  -6 -15.592 35.5451  13
   2   1   6 24.7628 4.97147  10
   2   1   6 18.8188 10.8919   3
   2   1   6 29.4049 25.8254   1
  -3  -1  -6 94.9939 10.2730   8
   3  -1   6 108.928 9.45756   5
  -3  -1  -6 147.255 42.7684  12
  -3  -1  -6 92.2865 26.3891   2
   3  -1   6 96.9526 13.5665   3
  -3  -1  -6 62.9608 51.9666  13
   3   1   6 102.047 9.08397   9
  -3   1  -6 76.8996 21.7552   2
  -3   1  -6 83.0204 10.1486   8
   3   1   6 107.762 10.0468   5
   3   1   6 113.529 11.2094  10
  -3   1  -6 180.674 51.0520  13
  -3   1  -6 43.2163 41.1104  12
   3   1   6 98.1176 14.9827   3
   4  -1   6 823.190 43.8296   5
  -4  -1  -6 816.649 69.0081   2
   4  -1   6 827.905 47.4978   3
  -4  -1  -6 803.026 120.336  13
   4  -1   6 858.586 42.7771  10
  -4  -1  -6 888.759 105.654  12
   4  -1   6 801.167 41.8599   9
  -4  -1  -6 855.745 45.0613   8
   4   1   6 833.632 43.0753  10
   4   1   6 817.136 42.1416   9
  -4   1  -6 877.319 65.0419   2
   4   1   6 827.565 49.9505   3
  -4   1  -6 788.865 44.8226   8
  -4   1  -6 913.553 104.656  12
   4   1   6 839.693 44.1813   5
   5  -1   6 6.85436 8.55124   5
   5  -1   6 -0.2525 4.74118   9
   5  -1   6 -0.3794 6.62233  10
  -5  -1  -6 14.2888 11.2196   8
   5  -1   6 -5.5027 10.5302   3
  -5  -1  -6 8.67298 29.2892   2
  -5   1  -6 1.51537 10.7424   8
   5   1   6 23.3732 9.22991   5
   5   1   6 -19.296 12.0694   3
  -5   1  -6 42.6710 29.0706   2
   5   1   6 7.99277 5.24770   9
  -6  -1  -6 67.9863 14.3000   8
   6  -1   6 98.7271 15.0127   3
  -6  -1  -6 17.6038 37.8293   2
   6  -1   6 61.4002 10.3237   5
   6  -1   6 67.7008 8.74998  10
   6  -1   6 65.8536 6.71434   9
  -6  -1  -6 54.3010 17.3766  11
  -6   1  -6 43.2070 35.7887   2
   6   1   6 73.7073 7.26581   9
   6   1   6 78.9157 11.1706   5
   6   1   6 87.4256 16.9386   3
  -6   1  -6 63.4392 14.2786   8
   6   1   6 83.6013 9.18741  10
   7  -1   6 5.70998 7.58057  10
  -7  -1  -6 9.04864 15.1514   8
   7  -1   6 13.1181 5.62773   9
  -7  -1  -6 8.04782 18.6017  11
   7   1   6 -3.5982 14.9229   3
  -7   1  -6 4.79430 14.8819   8
   7   1   6 2.78188 6.23769   9
   7   1   6 -7.2260 10.2388   5
   7   1   6 4.22289 8.21557  10
  -8  -1  -6 104.289 19.3592   8
  -8  -1  -6 118.027 22.7992  11
   8  -1   6 107.109 8.57089   6
   8  -1   6 81.8788 7.94739   9
   8   1   6 79.3696 8.65169   9
  -8   1  -6 60.8505 18.4382   8
  10  -2  -6 3.65074 10.1523   6
  10   2  -6 5.48575 8.63187   6
 -10   2   6 19.2201 16.3798   8
  10   2  -6 4.94507 7.46052   9
   9  -2  -6 2.90031 8.86553   6
   9   2  -6 -0.4360 6.32336   9
   9   2  -6 0.66018 7.36300   6
  -9   2   6 -28.698 13.1375   8
   8  -2  -6 81.1176 9.65085   6
   8   2  -6 88.3128 7.48492   9
   8   2  -6 88.9649 8.38711   6
  -8   2   6 70.1568 13.1314   8
   7  -2  -6 3.54920 8.49751   7
   7  -2  -6 9.30892 6.90197   6
  -7  -2   6 -1.4380 27.0658   2
   7   2  -6 -4.9036 5.37000   6
   7   2  -6 4.21864 5.00255   9
  -7   2   6 2.31180 9.75342   8
  -7   2   6 18.0869 16.0156   3
  -6  -2   6 25.7876 22.2913   2
   6  -2  -6 64.8420 7.35466   6
   6  -2  -6 82.1581 8.55639   7
  -6   2   6 59.7292 9.44536   8
   6   2  -6 57.2462 6.07579   6
  -6   2   6 49.0660 15.7548   3
   6   2  -6 76.7377 5.92157   9
   5  -2  -6 -0.0842 5.47067   6
   5  -2  -6 -1.1559 6.24195   7
  -5  -2   6 -19.176 15.5992   2
  -5   2   6 63.5994 46.7976  12
  -5   2   6 38.3153 39.0151  13
  -5   2   6 -9.1371 6.98980   8
   5   2  -6 3.56966 4.02215   6
   5   2  -6 -0.9754 3.75530   9
   4  -2  -6 1424.69 66.1393   6
   4  -2  -6 1316.64 65.8966   7
  -4  -2   6 1257.85 73.6030   2
  -4   2   6 1222.19 65.2385   9
   4   2  -6 1273.83 65.6561   6
  -4   2   6 1328.67 103.575  13
  -4   2   6 1315.86 72.9440   3
  -4   2   6 1488.26 117.470  12
   4   2  -6 1385.00 65.6235   9
  -3  -2   6 2.61988 2.54633   6
  -3  -2   6 1.12078 9.32951   2
   3  -2  -6 0.55277 4.74050   7
  -3  -2   6 -1.5898 2.54027   9
  -3  -2   6 -4.6208 14.6954   1
   3  -2  -6 -4.0485 4.89232   5
  -3   2   6 20.1603 6.35071   7
  -3   2   6 -34.126 35.5546  12
  -3   2   6 -3.7519 2.51496   6
   3   2  -6 -3.1600 3.31023   9
  -3   2   6 -4.0635 5.11727   5
   3   2  -6 2.98168 3.33799   6
  -3   2   6 -6.0689 2.06579   9
  -3   2   6 -4.6511 11.7099   3
  -2  -2   6 1559.72 75.4115   6
   2  -2  -6 1515.35 75.8604   7
  -2  -2   6 1583.64 100.408   1
  -2  -2   6 1606.75 80.6100   2
  -2  -2   6 1509.14 75.4224   9
   2  -2  -6 1364.98 95.1764   1
   2  -2  -6 1549.50 76.2138   5
  -2  -2   6 1560.67 84.0754   3
  -2   2   6 1552.76 113.633  12
   2   2  -6 1505.62 75.6027   6
  -2   2   6 1677.67 76.2643   8
  -2   2   6 1466.11 81.8003   3
   2   2  -6 1375.33 97.2958  12
  -2   2   6 1536.50 76.3924   7
  -2   2   6 1455.70 75.5723   6
  -2   2   6 1627.07 101.992  13
  -2   2   6 1518.04 98.3352   1
  -2   2   6 1564.12 76.4026   5
   1  -2  -6 -0.4040 5.60158   7
  -1  -2   6 12.2634 9.70592   2
  -1  -2   6 7.44994 2.04408   6
   1  -2  -6 5.16224 5.22268   5
  -1  -2   6 -12.206 9.92422   3
  -1  -2   6 34.5042 20.3265   1
   1  -2  -6 -11.382 11.4146   2
  -1  -2   6 4.09218 2.11115   9
  -1   2   6 -15.994 25.1762  12
  -1   2   6 5.82566 5.48397   5
   1   2  -6 6.71408 3.27770   6
  -1   2   6 3.71681 4.57633   8
   1   2  -6 -20.447 18.4248  13
  -1   2   6 5.37663 3.92619  10
   1   2  -6 23.3499 23.9810   1
  -1   2   6 8.15803 10.0150   3
   0  -2   6 985.549 46.9658   6
   0  -2  -6 948.161 48.2971   5
   0  -2   6 973.104 54.4124   3
   0  -2  -6 917.691 49.2576  11
   0  -2   6 868.965 74.7908   1
   0  -2   6 955.716 48.2484   5
   0  -2  -6 1072.50 85.1578  13
   0  -2  -6 889.074 58.1456   2
   0  -2  -6 881.056 77.4716   1
   0  -2   6 956.466 47.4480   8
   0  -2  -6 937.073 48.0530   8
   0  -2  -6 950.340 48.3089   7
   0   2   6 937.277 48.5089   5
   0   2   6 980.952 48.0594   8
   0   2   6 891.966 76.1085   1
   0   2  -6 939.333 47.6787   8
   0   2   6 930.960 54.3395   3
   0   2  -6 991.724 79.2057  12
   0   2  -6 968.906 78.5151  13
   0   2  -6 1062.70 82.0709   1
   0   2   6 950.454 47.6586  10
  -1  -2  -6 23.3429 6.26239   8
   1  -2   6 30.4506 4.78109   8
  -1  -2  -6 0.00634 23.8138   1
  -1  -2  -6 46.3118 9.67285  11
  -1  -2  -6 17.8191 6.13518   5
  -1  -2  -6 4.77838 15.9074   2
   1   2   6 21.6452 5.15435  10
   1   2   6 29.5619 5.56012   8
  -1   2  -6 72.5580 27.9367   1
   1   2   6 7.02835 11.2355   3
   1   2   6 13.0925 40.1675  12
  -1   2  -6 33.9239 5.63557   8
   1   2   6 29.6256 24.3261   1
   1   2   6 27.1130 4.26567   9
  -2  -2  -6 925.353 50.1014  11
  -2  -2  -6 878.053 83.9461  12
   2  -2   6 950.363 47.7319   8
  -2  -2  -6 867.488 48.4892   8
  -2  -2  -6 942.644 98.7231  13
   2  -2   6 936.337 48.2796   5
   2  -2   6 976.592 52.6508   3
  -2  -2  -6 996.698 66.3264   2
  -2   2  -6 984.965 47.0811   7
   2   2   6 895.323 47.7348  10
  -2   2  -6 948.750 48.2753   8
   2   2   6 974.691 55.2770   3
   2   2   6 932.683 48.6949   5
   2   2   6 872.541 47.1101   9
  -2   2  -6 1035.24 89.9458  12
  -2   2  -6 1094.93 103.649  13
  -3  -2  -6 14.4264 22.6460   2
  -3  -2  -6 74.6211 48.5491  13
  -3  -2  -6 -1.3213 8.21706   8
   3  -2   6 7.36101 6.94479   5
   3  -2   6 11.0891 9.25480   3
  -3  -2  -6 -15.109 11.7552  11
   3   2   6 -0.1341 7.73260   5
   3   2   6 1.64951 4.69343   9
   3   2   6 2.53996 6.17744  10
  -3   2  -6 27.5287 40.1578  12
  -3   2  -6 15.7774 18.7389   2
  -3   2  -6 1.02018 7.42035   8
   3   2   6 -9.5462 11.6640   3
   4  -2   6 21.8061 9.67982   3
  -4  -2  -6 -8.4622 13.3453  11
   4  -2   6 -1.0864 4.39316   9
  -4  -2  -6 -42.605 24.4796   2
   4  -2   6 3.83243 7.98667   5
  -4  -2  -6 -3.8995 9.52574   8
  -4   2  -6 1.09606 8.99795   8
   4   2   6 -8.4719 12.4506   3
   4   2   6 -6.5755 6.65806  10
   4   2   6 9.72791 5.13240   9
   4   2   6 -3.4930 8.55277   5
  -4   2  -6 -4.4510 22.0203   2
  -5  -2  -6 69.7728 12.1530   8
  -5  -2  -6 80.0184 35.9856   2
   5  -2   6 8.38608 6.89471  10
   5  -2   6 6.48583 8.77728   5
   5   2   6 15.2525 5.66851   9
   5   2   6 3.18651 9.83509   5
  -5   2  -6 31.8817 11.3303   8
   5   2   6 5.37678 7.60606  10
  -5   2  -6 35.8659 25.3240   2
  -6  -2  -6 751.869 85.5797   2
  -6  -2  -6 761.457 42.9340   8
   6  -2   6 718.161 38.6137  10
  -6  -2  -6 725.636 46.0530  11
   6  -2   6 740.220 37.2871   9
  -6   2  -6 711.343 42.8925   8
   6   2   6 738.065 39.5218  10
   6   2   6 729.831 49.2703   3
  -6   2  -6 667.554 74.0272   2
   6   2   6 735.155 41.0575   5
   6   2   6 736.154 38.0605   9
  -7  -2  -6 2.57750 19.4554  11
   7  -2   6 0.74832 7.50481  10
  -7  -2  -6 8.87937 14.8630   8
   7  -2   6 -0.7627 5.21091   9
   7   2   6 -1.6585 8.42081  10
   7   2   6 -4.8342 6.50421   9
   7   2   6 9.73668 10.6017   5
   7   2   6 2.40534 16.7237   3
  -7   2  -6 -2.8012 14.3092   8
   7   2   6 -10.854 13.0223   4
   8  -2   6 257.950 16.7005   9
  -8  -2  -6 248.434 36.0872  11
  -8  -2  -6 244.950 29.3272   8
  -8   2  -6 255.120 29.3087   8
   8   2   6 299.236 18.3914   9
   9  -3  -6 3.38555 9.48792   6
   9   3  -6 21.9257 7.32170   9
  -9   3   6 16.9554 14.1782   8
   9   3  -6 28.1637 7.86061   6
   8  -3  -6 0.85497 10.5019   7
   8  -3  -6 7.93050 8.49732   6
   8   3  -6 1.96253 6.57820   6
  -8   3   6 -19.796 11.9326   8
   8   3  -6 -0.2553 6.32776   9
   7  -3  -6 34.6819 9.63922   7
   7  -3  -6 46.7179 8.19558   6
  -7  -3   6 63.0980 31.4004   2
  -7   3   6 18.4709 11.4018   8
   7   3  -6 27.9513 6.10879   6
   7   3  -6 40.0297 5.98708   9
   6  -3  -6 634.339 34.1399   7
   6  -3  -6 684.807 33.6506   6
  -6  -3   6 594.475 56.0903   2
  -6   3   6 562.416 41.8187   3
   6   3  -6 633.068 32.6117   6
  -6   3   6 634.386 35.2765   8
   6   3  -6 660.860 32.5864   9
   5  -3  -6 10.6936 6.15733   6
   5  -3  -6 11.5656 6.79280   7
  -5  -3   6 13.7055 5.85642   5
  -5  -3   6 -5.3588 19.9732   2
   5   3  -6 12.6006 4.31526   6
  -5   3   6 48.5815 55.6342  12
  -5   3   6 3.49629 46.4715  13
   5   3  -6 11.7508 4.47962   9
  -5   3   6 29.4683 13.2712   3
   4  -3  -6 499.284 26.5810   7
  -4  -3   6 532.666 41.5083   2
  -4   3   6 569.093 77.7295  13
  -4   3   6 492.552 35.1534   3
   4   3  -6 476.169 25.3642   9
  -4   3   6 513.718 89.2936  12
   4   3  -6 460.909 25.1931   6
   3  -3  -6 8.98523 5.67391   5
   3  -3  -6 0.09369 5.66046   7
  -3  -3   6 -1.9229 12.5237   2
  -3   3   6 9.66034 6.17735   5
   3   3  -6 0.78789 3.44746   9
  -3   3   6 41.4612 35.8021  13
   3   3  -6 5.31723 3.41249   6
  -3   3   6 -5.8920 11.9586   3
  -3   3   6 17.9406 40.3006  12
  -2  -3   6 675.544 32.7645   6
  -2  -3   6 679.962 41.9353   2
   2  -3  -6 587.567 58.0559   1
   2  -3  -6 715.953 34.1243   7
   2  -3  -6 676.595 34.1969   5
  -2  -3   6 642.353 61.4619   1
  -2  -3   6 641.363 63.4777   1
  -2   3   6 658.230 60.0652   1
   2   3  -6 653.093 33.0121   6
  -2   3   6 664.051 34.5947   5
  -2   3   6 608.936 33.0683   6
  -2   3   6 596.711 67.4632  13
  -2   3   6 636.998 35.0892   7
  -2   3   6 661.408 41.9472   3
  -2   3   6 664.187 33.4763  10
   2   3  -6 624.653 33.2814   9
  -2   3   6 744.492 84.4636  12
   2   3  -6 666.116 63.2302  12
  -2   3   6 679.688 34.4811   8
  -1  -3   6 7.17223 19.7576   1
  -1  -3   6 11.0025 2.22042   6
   1  -3  -6 -4.2453 5.38877   5
  -1  -3   6 11.6545 12.4066   2
   1  -3  -6 18.8398 6.75471   7
   1  -3  -6 5.13985 14.4841   2
   1  -3  -6 -10.183 11.0595  11
  -1  -3   6 7.44473 2.36436   9
  -1  -3   6 3.70302 13.3836   3
   1  -3  -6 -2.0145 19.2603   1
   1   3  -6 37.0377 26.1461  12
  -1   3   6 -8.8753 34.0665  12
  -1   3   6 15.6127 12.3637   3
  -1   3   6 13.1526 6.15178   5
  -1   3   6 -4.2651 5.10328   8
  -1   3   6 -22.085 23.1362   1
  -1   3   6 -28.225 23.9371  13
   1   3  -6 9.14017 3.25253   6
  -1   3   6 7.90113 4.52692  10
   0  -3   6 1547.28 73.8166   9
   0  -3   6 1643.32 81.6547   3
   0  -3  -6 1343.00 105.206   1
   0  -3   6 1404.78 74.0218   8
   0  -3  -6 1462.94 113.789  13
   0  -3  -6 1423.30 87.6996   2
   0  -3   6 1497.65 107.078   1
   0  -3   6 1522.63 81.8399   2
   0  -3   6 1553.84 73.6412   6
   0  -3  -6 1465.79 75.8926  11
   0  -3  -6 1501.14 75.0751   7
   0  -3  -6 1485.87 74.9800   8
   0  -3  -6 1439.03 74.9683   5
   0   3  -6 1606.37 114.245   1
   0   3   6 1433.62 74.4564  10
   0   3  -6 1558.50 105.700  13
   0   3   6 1411.25 108.348   1
   0   3   6 1536.79 110.263  12
   0   3   6 1498.28 81.3517   3
   0   3   6 1568.02 74.0546   9
   0   3  -6 1624.79 107.640  12
   0   3   6 1451.52 75.1740   5
   0   3   6 1482.35 74.8987   8
   0   3  -6 1486.96 74.3231   8
   1  -3   6 38.4736 5.27373   8
   1  -3   6 51.1076 13.6775   3
  -1  -3  -6 27.2207 19.5946   2
  -1  -3  -6 48.6804 11.1074  11
  -1  -3  -6 45.6249 7.66142   8
   1  -3   6 55.6211 5.67257   9
  -1  -3  -6 53.6928 41.1418  13
   1  -3   6 52.4413 8.13405   5
   1   3   6 85.8721 37.4556  12
   1   3   6 57.7763 5.37600   9
  -1   3  -6 53.7765 6.53435   8
   1   3   6 61.0854 8.07345   5
  -1   3  -6 6.67121 28.6727  12
   1   3   6 42.9609 6.17265  10
  -1   3  -6 57.4055 6.14844   7
   1   3   6 41.9326 13.8266   3
  -2  -3  -6 33.7207 7.99474   8
   2  -3   6 26.9382 6.69750   8
  -2  -3  -6 20.0455 22.5469   2
   2  -3   6 38.6703 11.5928   3
  -2  -3  -6 18.8263 45.2710  13
   2  -3   6 23.5369 7.72577   5
   2   3   6 35.0935 8.18336   5
  -2   3  -6 42.9571 4.66244   7
   2   3   6 30.4497 6.34369  10
  -2   3  -6 92.4620 38.0588  12
  -2   3  -6 39.2282 7.25656   8
   2   3   6 34.4981 13.8243   3
  -3  -3  -6 58.2912 14.0644  11
  -3  -3  -6 30.2644 27.8485   2
  -3  -3  -6 47.8274 9.82236   8
   3  -3   6 67.9002 11.2622   3
   3  -3   6 74.0689 8.59957   5
  -3  -3  -6 -11.397 54.9221  13
   3   3   6 42.0549 7.54080  10
   3   3   6 57.0605 15.2757   3
   3   3   6 50.1295 6.07846   9
  -3   3  -6 56.7791 9.08598   8
   3   3   6 56.6256 9.78240   5
  -3   3  -6 103.819 58.2819  13
   4  -3   6 868.123 43.9042   5
  -4  -3  -6 827.949 76.0776   2
  -4  -3  -6 861.908 45.3605   8
  -4  -3  -6 771.284 47.9338  11
   4   3   6 842.685 42.4723   9
   4   3   6 857.976 44.9270   5
   4   3   6 816.973 43.5832  10
  -4   3  -6 826.203 45.1468   8
   4   3   6 795.153 52.7574   3
  -4   3  -6 831.081 64.1795   2
  -5  -3  -6 28.1906 39.0710   2
   5  -3   6 53.7434 9.77427   5
  -5  -3  -6 75.3948 17.6092  11
   5  -3   6 55.6361 5.59866   9
  -5  -3  -6 47.8762 12.6742   8
   5   3   6 46.0485 8.99892  10
   5   3   6 53.2789 7.21417   9
  -5   3  -6 44.0655 12.5490   8
   5   3   6 50.2590 11.2566   5
   5   3   6 58.8415 17.0595   3
  -5   3  -6 52.2342 31.0074   2
  -6  -3  -6 148.069 22.1186  11
   6  -3   6 192.451 14.5253  10
  -6  -3  -6 120.792 16.7680   8
   6  -3   6 175.265 11.2206   9
   6   3   6 128.438 14.1164   5
   6   3   6 128.817 22.6799   3
   6   3   6 142.605 12.4965  10
   6   3   6 131.662 13.4210   9
  -7  -3  -6 5.92523 22.1254  11
   7  -3   6 -2.7220 7.65440  10
  -7  -3  -6 -2.3489 15.5122   8
   7  -3   6 2.68675 5.28021   9
   7   3   6 -3.2429 14.6600   4
  -7   3  -6 -8.2626 14.9982   8
   7   3   6 3.20888 8.97347  10
   7   3   6 5.99623 7.17273   9
   7   3   6 -16.547 11.0663   5
  -8  -3  -6 98.9977 19.8475   8
  -8  -3  -6 149.622 25.7903  11
   8  -3   6 164.722 11.9571   9
  -8   3  -6 120.318 20.3542   8
   8   3   6 125.390 14.7248   5
   8   3   6 129.965 11.2570   9
   8   3   6 168.277 17.3030  10
   9  -4  -6 0.40917 10.2159   6
   9  -4  -6 -4.3127 12.2567   7
  -9   4   6 -3.8955 14.1095   8
   9   4  -6 -0.6106 7.51077   9
   9   4  -6 -5.3478 7.82444   6
   8  -4  -6 491.089 31.8256   7
   8  -4  -6 540.187 29.6633   6
   8   4  -6 508.407 28.2393   6
   8   4  -6 550.857 28.3304   9
  -8   4   6 494.559 34.4912   8
   7  -4  -6 -12.544 10.1157   7
  -7  -4   6 58.4205 31.5805   2
   7   4  -6 1.41206 5.66961   6
  -7   4   6 -5.3208 11.7577   8
   7   4  -6 0.30495 5.93361   9
   6  -4  -6 34.3263 9.23386   7
  -6  -4   6 8.35234 27.3495   2
  -6   4   6 33.4446 10.4914   8
   6   4  -6 15.1776 5.24947   6
   6   4  -6 26.8378 5.59930   9
  -5  -4   6 23.0524 24.9532   2
   5  -4  -6 0.95669 7.91367   7
  -5   4   6 7.73580 13.7359   3
   5   4  -6 7.20216 4.74683   9
   5   4  -6 -3.8329 4.30065   6
   4  -4  -6 355.377 21.3672   7
  -4  -4   6 336.090 39.2736   2
   4   4  -6 367.559 18.9155   6
   4   4  -6 357.661 19.2961   9
  -4   4   6 361.985 31.0378   3
  -4   4   6 265.770 70.6788  12
  -3  -4   6 19.0930 17.4096   2
   3  -4  -6 19.3170 6.09570   5
  -3   4   6 73.5561 42.2717  13
  -3   4   6 16.4511 13.8985   3
  -3   4   6 8.80221 6.77216   5
  -3   4   6 12.9170 5.36788  10
   3   4  -6 2.88729 3.48857   6
  -3   4   6 -21.535 53.3638  12
   3   4  -6 1.18171 3.98789   9
   2  -4  -6 45.6411 7.09810   5
  -2   4   6 56.4567 34.2226  13
  -2   4   6 55.7642 6.28663  10
  -2   4   6 72.3711 15.5014   3
  -2   4   6 -24.570 43.9899  12
  -2   4   6 43.5364 4.73376   9
   2   4  -6 104.546 30.8146  12
  -2   4   6 61.4918 9.68135  11
   2   4  -6 50.6701 5.20189   9
   2   4  -6 62.3471 4.67803   6
  -2   4   6 45.0575 8.04486   5
  -1  -4   6 15.0945 14.9135   2
   1  -4  -6 0.35441 11.4381  11
   1  -4  -6 -21.748 17.0989   2
   1  -4  -6 12.6675 8.20238   7
  -1   4   6 1.61675 9.22369  11
  -1   4   6 14.3156 13.3513   3
  -1   4   6 1.46134 5.23529  10
   1   4  -6 43.6756 29.7760  12
  -1   4   6 15.3722 7.25803   5
  -1   4   6 -0.6520 27.5762  13
  -1   4   6 14.9445 4.20358   9
  -1   4   6 -50.865 40.8146  12
   0  -4  -6 183.337 20.0047  11
   0  -4  -6 142.231 14.4084   8
   0  -4  -6 183.741 16.2181   7
   0  -4   6 155.875 25.3210   2
   0  -4   6 129.775 20.0828   3
   0   4   6 169.568 12.9054  10
   0   4   6 150.901 23.5978   3
   0   4  -6 135.285 36.5143  12
   0   4   6 164.646 16.9117  11
   0   4   6 151.715 15.1395   5
   0   4   6 186.435 11.1207   9
  -1  -4  -6 30.4196 13.3056  11
  -1  -4  -6 38.1413 10.6614   7
   1  -4   6 26.0491 5.01850   8
  -1  -4  -6 1.71364 24.8341   2
   1  -4   6 24.4540 13.3991   3
  -1  -4  -6 15.2365 8.60857   8
   1   4   6 26.4929 6.22964  10
   1   4   6 19.7471 4.75024   9
  -1   4  -6 25.9229 5.95143   8
   1   4   6 17.7854 13.6176   3
  -1   4  -6 28.1777 4.25660   7
  -2  -4  -6 1777.98 152.579  13
  -2  -4  -6 1914.74 117.760   2
   2  -4   6 1978.38 98.6797   3
  -2  -4  -6 1888.07 96.2574  11
  -2  -4  -6 1925.70 94.4519   8
  -2   4  -6 1885.64 93.4079   7
  -2   4  -6 2070.14 147.039  13
  -2   4  -6 1933.61 93.9711   8
   2   4   6 1810.38 101.868   3
   2   4   6 1727.91 93.0633   9
   2   4   6 1830.44 93.8884  10
   2   4   6 1867.98 94.6857   5
   2   4   6 1721.00 143.841  12
  -2   4  -6 2048.00 142.506  12
  -3  -4  -6 123.257 12.2212   8
  -3  -4  -6 133.830 17.5775  11
   3  -4   6 139.483 11.6894   5
   3  -4   6 120.257 14.3075   3
  -3  -4  -6 78.0192 34.7251   2
   3   4   6 112.665 12.3836   5
   3   4   6 105.798 10.4139  10
   3   4   6 117.603 11.2571   9
   3   4   6 116.130 20.5852   3
  -4  -4  -6 185.029 19.2036   8
   4  -4   6 186.988 16.8938   5
  -4  -4  -6 110.628 41.2718   2
  -4  -4  -6 187.829 20.4440  11
   4   4   6 171.818 19.0984   5
  -4   4  -6 168.756 18.6939   8
   4   4   6 153.578 12.6995  10
   4   4   6 167.845 13.7052   9
   4   4   6 156.594 23.6001   3
  -5  -4  -6 1.46191 40.2737   2
   5  -4   6 33.1923 9.64997   5
  -5  -4  -6 61.6271 18.9130  11
   5  -4   6 33.3002 5.11866   9
   5   4   6 21.8359 9.17558  10
   5   4   6 31.8570 6.99208   9
  -5   4  -6 49.1240 12.8862   8
   5   4   6 38.0681 11.7507   5
   5   4   6 14.3136 18.4092   3
  -5   4  -6 43.5917 30.3173   2
   6  -4   6 416.744 20.9870   9
  -6  -4  -6 368.994 36.6913  11
  -6  -4  -6 363.348 30.6132   8
   6   4   6 404.884 23.2819   9
   6   4   6 379.630 27.7967   5
  -6   4  -6 355.610 30.5384   8
   6   4   6 365.505 39.0236   3
   6   4   6 383.724 25.2896  10
  -7  -4  -6 18.1331 21.8499  11
   7  -4   6 -4.0400 5.14463   9
  -7  -4  -6 -22.186 15.6464   8
   7  -4   6 -2.1217 7.56376  10
   7   4   6 14.0502 9.46887  10
   7   4   6 32.5612 12.5674   5
  -7   4  -6 11.1922 16.1454   8
   7   4   6 -6.1360 15.8823   4
   7   4   6 9.90790 7.85611   9
  -8  -4  -6 47.4293 18.2545   8
  -8  -4  -6 66.3561 25.4709  11
   8   4   6 59.5029 11.1265  10
   8   4   6 56.2588 9.19765   9
  -8   4  -6 37.3983 18.7614   8
   8   4   6 55.0928 13.5210   5
   9  -5  -6 -2.8993 13.2367   7
   9   5  -6 7.34465 8.14314   6
  -9   5   6 13.3698 15.9992   8
   9   5  -6 5.93295 8.35163   9
   8  -5  -6 -0.9317 12.4078   7
   8   5  -6 1.63608 6.90834   6
  -8   5   6 -8.6984 14.7320   8
   8   5  -6 7.06167 7.43503   9
   7  -5  -6 16.3172 11.6185   7
   7   5  -6 7.48202 6.54292   9
   7   5  -6 2.53320 6.00289   6
  -7   5   6 2.57916 12.9338   8
   6  -5  -6 474.624 28.8042   7
   6   5  -6 491.968 25.6098   9
   6   5  -6 460.593 25.0736   6
  -6   5   6 455.713 30.3576   8
   5  -5  -6 19.0804 9.60167   7
  -5  -5   6 19.3142 26.5393   2
   5   5  -6 12.5434 4.82649   6
   5   5  -6 9.41854 5.45160   9
  -5   5   6 26.0826 14.9205   3
  -4  -5   6 212.044 30.5608   2
   4  -5  -6 175.403 15.9914   7
   4  -5  -6 129.722 13.3539   5
  -4   5   6 200.422 25.5892   3
   4   5  -6 167.867 11.3978   9
  -4   5   6 139.419 15.3260   5
   4   5  -6 114.033 10.0631   6
  -4   5   6 161.048 13.7523  10
  -3  -5   6 237.531 35.4959   2
   3  -5  -6 248.504 18.4488   7
  -3   5   6 263.483 16.4841  10
  -3   5   6 153.558 59.7190  13
  -3   5   6 259.700 18.5781   5
   3   5  -6 247.406 13.6928   6
   3   5  -6 240.284 14.6785   9
  -3   5   6 193.455 28.5670   3
   2  -5  -6 230.183 17.4526   7
  -2  -5   6 204.191 32.4697   2
  -2   5   6 262.520 65.5744  12
  -2   5   6 210.479 12.2005   9
  -2   5   6 204.548 15.2211  10
  -2   5   6 204.786 52.9654  13
  -2   5   6 214.339 28.0616   3
   2   5  -6 159.432 12.7711   9
   2   5  -6 215.086 11.7399   6
  -2   5   6 186.058 19.7247  11
  -1  -5   6 370.791 35.6016   2
   1  -5  -6 395.616 23.3423   7
   1  -5  -6 337.276 27.6033  11
  -1   5   6 389.087 19.6806   9
  -1   5   6 331.555 25.2340  11
  -1   5   6 301.851 66.4058  12
  -1   5   6 320.910 32.2900   3
   1   5  -6 288.682 60.9782  13
   1   5  -6 375.331 19.0983   6
   1   5  -6 369.024 52.4406  12
  -1   5   6 360.019 23.1546   5
   1   5  -6 396.161 20.3066   9
  -1   5   6 472.893 66.5180  13
  -1   5   6 347.988 21.6360  10
   0  -5   6 1595.53 91.0134   2
   0  -5  -6 1500.19 97.1248   2
   0  -5  -6 1623.51 79.6334   7
   0  -5  -6 1530.82 81.3015  11
   0   5   6 1623.52 80.7810  11
   0   5   6 1710.34 78.0989   9
   0   5   6 1580.97 88.0354   3
   0   5  -6 1500.73 78.3076   8
   0   5  -6 1602.84 118.646  12
   0   5   6 1720.23 118.321  13
   0   5   6 1334.77 137.437  12
   0   5   6 1512.83 78.9160  10
   0   5  -6 1551.40 121.543  13
   1  -5   6 0.34288 15.6652   3
   1  -5   6 19.7958 18.5175   2
  -1  -5  -6 22.9276 15.6359  11
  -1  -5  -6 -12.468 9.65580   8
  -1  -5  -6 -19.489 27.3761   2
  -1  -5  -6 -7.0057 11.6470   7
  -1   5  -6 -36.514 41.0726  12
   1   5   6 12.9109 7.02831  10
   1   5   6 21.7363 12.5811  11
   1   5   6 79.3421 53.6247  12
   1   5   6 14.1606 8.70989   5
  -1   5  -6 3.82225 6.18724   8
  -1   5  -6 -51.460 43.2371  13
   1   5   6 21.5232 5.13059   9
   1   5   6 10.0712 13.8640   3
  -1   5  -6 11.1820 4.63336   7
  -2  -5  -6 27.8538 16.5417  11
  -2  -5  -6 -0.5605 30.2970   2
  -2  -5  -6 27.3983 10.2017   8
  -2  -5  -6 30.9698 14.1815   7
   2   5   6 10.5308 5.37035   9
   2   5   6 5.89649 7.52708  10
   2   5   6 -22.493 15.0802   3
   2   5   6 1.35267 9.25611   5
   3  -5   6 36.5739 12.2060   3
  -3  -5  -6 85.6932 39.4390   2
  -3  -5  -6 58.7199 18.4361  11
  -3  -5  -6 64.7870 11.4052   8
   3   5   6 28.5078 6.44405   9
   3   5   6 17.4567 10.5789   5
   3   5   6 11.6038 8.51021  10
   3   5   6 31.8058 17.6490   3
  -3   5  -6 22.1459 9.78117   8
  -4  -5  -6 926.638 52.7742   8
  -4  -5  -6 889.893 92.4696   2
  -4  -5  -6 955.841 57.5841  11
   4  -5   6 1038.69 51.8238   5
   4   5   6 978.247 63.6561   3
   4   5   6 1005.58 49.9988   9
  -4   5  -6 1028.90 52.7016   8
   4   5   6 961.575 51.3562  10
   4   5   6 964.656 52.9872   5
   5  -5   6 33.1415 10.2531   5
  -5  -5  -6 18.6563 21.6300  11
  -5  -5  -6 17.9494 13.2717   8
   5  -5   6 18.0373 4.93574   9
   5   5   6 23.1713 9.73053  10
  -5   5  -6 23.4086 12.8413   8
   5   5   6 16.8800 7.50242   9
   5   5   6 -8.0644 17.8961   3
   5   5   6 7.36800 12.2609   5
   6  -5   6 21.4241 4.93925   9
  -6  -5  -6 20.7517 15.0000   8
   6  -5   6 24.2003 10.3829   5
  -6  -5  -6 3.54924 23.1587  11
   6   5   6 7.67537 9.89519  10
   6   5   6 10.3809 7.80963   9
  -6   5  -6 19.3920 15.0019   8
   6   5   6 9.45027 20.8845   3
   6   5   6 4.47049 12.7767   5
   6   5   6 2.99248 16.3209   4
  -7  -5  -6 11.1948 24.7562  11
  -7  -5  -6 9.79498 16.3125   8
   7   5   6 21.8319 13.4980   5
   7   5   6 11.0884 8.33595   9
   7   5   6 11.3823 10.7966  10
   7   5   6 -2.3698 17.2742   4
  -7   5  -6 5.60725 16.9373   8
   8  -6  -6 93.0519 14.3797   7
  -8   6   6 89.9711 17.6439   8
   8   6  -6 92.5272 9.82054   9
   8   6  -6 82.3217 9.50772   6
   7  -6  -6 -12.436 12.2373   7
   7   6  -6 -14.421 6.25571   6
  -7   6   6 -2.9188 13.8479   8
   7   6  -6 1.34882 7.55547   9
   6  -6  -6 27.3202 11.0599   7
   6   6  -6 25.4416 6.19523   6
   6   6  -6 24.0022 6.81315   9
  -6   6   6 23.9902 13.2983   8
  -5  -6   6 24.1902 30.0458   2
   5  -6  -6 56.4818 10.8720   7
   5   6  -6 34.0821 5.67289   6
  -5   6   6 65.7617 16.4158  11
   5   6  -6 39.6934 6.63179   9
  -5   6   6 30.3332 8.81646  10
  -5   6   6 41.5467 16.7597   3
   4  -6  -6 735.154 37.0514   7
  -4  -6   6 627.360 57.6552   2
   4   6  -6 696.300 34.4449   9
   4   6  -6 686.295 33.8117   6
  -4   6   6 558.183 45.1832   3
  -4   6   6 666.820 36.4179   5
  -4   6   6 673.240 36.0308  10
  -4   6   6 610.716 39.5435  11
  -3  -6   6 13.0101 22.5490   2
   3  -6  -6 49.4791 10.2538   7
   3  -6  -6 9.02442 13.4928   2
   3   6  -6 23.9998 4.44835   6
   3   6  -6 25.7666 5.86567   9
  -3   6   6 25.5125 10.1109   5
  -3   6   6 49.8439 14.2636  11
  -3   6   6 12.7551 16.1829   3
  -3   6   6 20.1430 8.46798  10
  -2  -6   6 1265.07 78.3736   2
   2  -6  -6 1327.49 64.3075   7
   2   6  -6 1268.58 62.3019   9
  -2   6   6 1220.94 63.4885  10
   2   6  -6 1241.06 61.8130   6
  -2   6   6 1169.21 72.4846   3
  -2   6   6 1291.09 64.5210   5
  -2   6   6 1183.16 65.2345  11
  -1  -6   6 28.0623 20.0990   2
   1  -6  -6 0.04372 22.8685   2
   1  -6  -6 23.0505 15.5921  11
   1  -6  -6 32.2642 11.0027   7
  -1   6   6 29.2871 9.84130   5
  -1   6   6 62.4053 14.5369  11
  -1   6   6 29.8420 5.30974   9
  -1   6   6 18.3156 7.89287  10
  -1   6   6 25.8902 16.4083   3
   1   6  -6 30.3758 6.23144   9
   0  -6  -6 193.133 20.6304   7
   0  -6  -6 228.879 27.4431  11
   0  -6   6 164.077 28.5445   2
   0   6   6 236.737 14.1622   9
   0   6  -6 194.966 14.4798   8
   0   6   6 243.967 20.0742   5
   0   6   6 203.697 24.2872  11
   0   6   6 207.111 30.8711   3
   0   6   6 265.291 17.3448  10
  -1  -6  -6 -15.519 17.1467  11
  -1  -6  -6 2.94816 33.3853   2
  -1  -6  -6 17.7557 13.2718   7
   1  -6   6 14.7619 21.3518   2
   1  -6   6 -8.9883 18.2516   3
  -1   6  -6 2.29081 6.98349   8
   1   6   6 10.7814 10.1198   5
  -1   6  -6 -8.3094 5.58036   7
   1   6   6 0.07110 5.72356   9
   1   6   6 14.2039 17.5080   3
   1   6   6 -3.8938 7.81316  10
   1   6   6 37.4679 15.6672  11
  -2  -6  -6 637.874 38.4958   8
  -2  -6  -6 746.492 40.7628   7
  -2  -6  -6 600.147 43.2383  11
   2  -6   6 747.515 46.7019   3
   2   6   6 638.429 50.0780   3
   2   6   6 691.179 35.0542   9
   2   6   6 657.971 38.9147   5
   2   6   6 619.849 36.8488  10
  -2   6  -6 681.556 36.3952   8
  -3  -6  -6 27.1272 19.7028  11
  -3  -6  -6 26.5078 18.4419   7
  -3  -6  -6 -31.082 38.7514   2
  -3  -6  -6 20.7652 12.5985   8
   3   6   6 12.7034 6.87894   9
  -3   6  -6 2.46998 9.78215   8
   3   6   6 34.3102 20.5256   3
   3   6   6 14.6558 9.27461  10
   3   6   6 13.6780 11.6344   5
  -4  -6  -6 9.43894 13.3398   8
  -4  -6  -6 17.5338 21.7774  11
   4  -6   6 24.7513 11.9011   5
  -4  -6  -6 6.73848 43.8788   2
  -4   6  -6 2.68582 12.2785   8
   4   6   6 27.8249 7.45850   9
   4   6   6 -5.8957 12.3895   5
   4   6   6 12.3572 20.5340   3
   4   6   6 18.1662 9.97820  10
  -5  -6  -6 83.8960 15.9405   8
   5  -6   6 82.1318 11.4952   5
  -5  -6  -6 61.9865 23.8362  11
   5   6   6 69.6057 11.4362  10
   5   6   6 63.0321 8.90356   9
   5   6   6 44.6502 23.3626   3
   5   6   6 59.7202 14.4894   5
  -5   6  -6 56.6706 15.0967   8
  -6  -6  -6 221.762 27.9986  11
  -6  -6  -6 191.536 20.5500   8
   6   6   6 193.061 19.2378   5
   6   6   6 197.741 16.8099  10
   6   6   6 251.618 17.5899   9
  -6   6  -6 235.188 26.9059   8
   6   6   6 166.763 25.6894   4
   7  -6   6 3.35056 7.88437  10
  -7  -6  -6 -13.256 17.2778   8
  -7  -6  -6 -21.721 25.0496  11
   7   6   6 11.4923 13.7786   5
   7   6   6 2.59029 11.1762  10
   7   6   6 35.1426 21.3988   4
   7   6   6 2.85327 8.84787   9
  -7   6  -6 -3.8990 17.6341   8
   8  -7  -6 11.3848 14.3440   7
   8   7  -6 9.13554 8.15509   6
   8   7  -6 1.91095 8.94620   9
  -8   7   6 -4.8949 16.7780   8
   7  -7  -6 51.5012 13.9827   7
   7   7  -6 49.5928 8.18923   6
   7   7  -6 39.2495 8.87855   9
  -7   7   6 21.5026 16.0002   8
   6  -7  -6 234.155 21.8846   7
  -6   7   6 185.187 20.0477  10
   6   7  -6 241.496 15.9512   6
   6   7  -6 269.514 17.3850   9
  -6   7   6 189.921 20.0958   8
   5  -7  -6 -12.911 11.2028   7
  -5   7   6 -4.1592 18.6656  11
   5   7  -6 -5.0252 6.79595   9
   5   7  -6 0.88405 5.45630   6
  -5   7   6 11.4397 9.66408  10
   4  -7  -6 283.171 30.9421   2
   4  -7  -6 350.376 24.9062   7
  -4   7   6 294.460 22.3671   5
   4   7  -6 353.383 18.6322   6
  -4   7   6 323.339 23.4502  10
   4   7  -6 366.310 20.4396   9
  -4   7   6 365.049 30.8696  11
  -3  -7   6 14.6435 24.8685   2
   3  -7  -6 38.2048 12.1938   7
   3  -7  -6 1.38146 17.0647   2
   3   7  -6 19.8792 4.90443   6
  -3   7   6 8.74023 10.4037   5
  -3   7   6 -17.271 17.4697  11
  -3   7   6 -3.9481 18.0256   3
  -3   7   6 -0.1544 9.76770  10
   2  -7  -6 719.521 40.8730   7
  -2  -7   6 607.032 55.9155   2
   2   7  -6 707.367 36.4801   6
   2   7  -6 718.102 37.4778   9
  -2   7   6 685.249 41.3250   5
  -2   7   6 776.326 52.3152   3
  -2   7   6 728.670 39.9331  10
  -2   7   6 831.464 45.3234  11
   1  -7  -6 -10.239 25.2063   2
   1  -7  -6 -0.9964 12.0601   7
  -1  -7   6 8.87898 22.7924   2
  -1   7   6 50.0790 16.9719  11
  -1   7   6 3.02819 18.0003   3
  -1   7   6 -6.0667 9.31502  10
   1   7  -6 11.2936 6.97061   9
  -1   7   6 7.31037 5.26242   9
  -1   7   6 10.4577 11.4383   5
   0  -7  -6 532.469 35.1624   7
   0  -7  -6 521.543 40.3478  11
   0  -7   6 565.920 53.1558   2
   0   7  -6 564.853 30.4683   8
   0   7   6 569.229 39.1126  11
   0   7   6 624.257 29.8149   9
   0   7   6 556.064 32.7618  10
   0   7   6 576.210 34.7607   5
   0   7   6 515.904 45.9901   3
  -1  -7  -6 30.7346 14.5412   7
  -1  -7  -6 40.5713 20.2658  11
  -1  -7  -6 67.6819 36.5472   2
   1  -7   6 51.4103 6.71823   7
   1   7   6 27.8409 12.3446   5
   1   7   6 46.1962 7.01280   9
  -1   7  -6 29.4253 8.54723   8
   1   7   6 20.4823 19.8052   3
   1   7   6 34.3258 9.95805  10
  -2  -7  -6 200.537 50.7205   2
  -2  -7  -6 102.380 22.8187  11
  -2  -7  -6 120.290 17.5779   7
   2   7   6 86.2276 11.8121  10
   2   7   6 103.524 14.4696   5
   2   7   6 59.6296 23.0629   3
   2   7   6 141.060 12.7487   9
  -3  -7  -6 109.826 20.3528   7
  -3  -7  -6 98.7880 23.7208  11
  -3  -7  -6 28.6730 45.6439   2
  -3  -7  -6 80.1652 16.1192   8
  -3   7  -6 126.307 13.1457   8
   3   7   6 100.664 9.46107   9
   3   7   6 91.2386 15.2733   5
   3   7   6 84.4920 25.9391   3
   3   7   6 78.2019 12.2592  10
  -4  -7  -6 370.598 36.9157   7
  -4  -7  -6 275.689 36.2524  11
  -4  -7  -6 233.375 26.2269   8
  -4   7  -6 323.226 25.9678   8
   4   7   6 334.330 27.8717   5
   4   7   6 241.537 34.0529   3
   4   7   6 260.999 23.8635  10
   4   7   6 286.723 20.0468   9
   5  -7   6 26.9375 13.1420   5
  -5  -7  -6 1.62620 24.0796  11
  -5  -7  -6 14.4431 15.4408   8
   5   7   6 3.96988 8.81002   9
   5   7   6 0.31889 11.6031  10
  -5   7  -6 12.6828 15.2960   8
   5   7   6 9.05807 21.0594   4
   5   7   6 12.2449 14.4489   5
  -6  -7  -6 42.5626 17.2421   8
  -6  -7  -6 43.0924 26.0215  11
   6  -7   6 57.4713 12.8611   5
   6   7   6 57.5160 15.2434   5
   6   7   6 69.7536 9.79404   9
   6   7   6 35.3563 12.6930  10
  -6   7  -6 27.6108 17.1661   8
   6   7   6 -10.304 22.1640   4
   7  -8  -6 10.5391 15.0252   7
   7   8  -6 -1.7929 7.97404   6
   7   8  -6 -6.3089 8.70980   9
  -7   8   6 0.35275 16.7016   8
   6  -8  -6 43.3341 14.1009   7
  -6   8   6 7.28358 26.3970  11
   6   8  -6 50.2804 8.98027   9
   6   8  -6 38.6648 7.97718   6
  -6   8   6 22.2696 16.1013   8
   5  -8  -6 12.0006 13.1916   7
   5   8  -6 -13.321 8.33434   9
  -5   8   6 58.7571 21.9408  11
   5   8  -6 -0.0036 5.97186   6
  -5   8   6 -3.2696 10.6918   5
  -5   8   6 -6.6474 11.6828  10
   4  -8  -6 205.103 21.5033   7
   4   8  -6 205.452 13.4802   6
  -4   8   6 173.865 19.3588   5
  -4   8   6 172.128 15.7002  10
  -4   8   6 147.011 25.3005   3
  -4   8   6 134.653 23.4937  11
   4   8  -6 206.649 15.9687   9
   3  -8  -6 -0.2681 20.3969   2
  -3  -8   6 -1.3925 28.0921   2
   3  -8  -6 -5.1450 13.4755   7
  -3   8   6 -6.0181 10.9044  10
  -3   8   6 6.62627 10.3568   5
   3   8  -6 5.05737 7.49655   9
   3   8  -6 2.25316 5.20461   6
  -3   8   6 8.87459 18.9166   3
  -3   8   6 1.79439 20.0492  11
   2  -8  -6 198.267 17.5170   7
  -2   8   6 159.203 15.2387  10
   2   8  -6 174.060 11.7065   6
  -2   8   6 180.777 26.6887   3
   2   8  -6 178.116 14.8384   9
  -2   8   6 182.527 23.6157  11
  -2   8   6 176.485 19.5087   5
  -1  -8   6 5.83922 26.3659   2
   1  -8  -6 17.1527 14.9011   7
   1   8  -6 28.1447 8.34199   9
  -1   8   6 18.3285 6.42824   9
  -1   8   6 24.8330 11.2303  10
  -1   8   6 13.9026 19.0705  11
  -1   8   6 3.24243 12.6546   5
  -1   8   6 12.0882 20.7761   3
   0  -8  -6 59.7659 33.7576   2
   0  -8  -6 120.132 24.0946  11
   0  -8  -6 118.007 16.8090   7
   0  -8   6 101.918 31.7819   2
   0   8   6 101.088 13.2875  10
   0   8   6 113.075 15.5887   5
   0   8   6 126.908 12.6111   9
   0   8   6 122.676 22.9272  11
   0   8   6 106.399 26.3879   3
   0   8  -6 144.904 14.3757   8
   1  -8   6 4.56900 7.19163   7
  -1  -8  -6 14.5337 22.5928  11
  -1  -8  -6 22.0279 16.1623   7
  -1  -8  -6 -41.547 33.0173   2
   1  -8   6 4.28815 27.9547   2
  -1   8  -6 -1.1153 9.25604   8
   1   8   6 5.49582 7.34843   9
   1   8   6 6.34325 20.9286   3
   1   8   6 18.1887 13.5737   5
   1   8   6 9.84593 11.1548  10
   2  -8   6 633.052 31.4671   7
  -2  -8  -6 460.683 44.4373  11
   2  -8   6 624.457 50.2976   3
  -2  -8  -6 523.654 38.9313   7
   2   8   6 550.956 37.3632   5
   2   8   6 578.484 52.6488   3
   2   8   6 490.590 34.6097  10
  -2   8  -6 593.770 33.4173   8
   2   8   6 578.180 31.4030   9
  -3  -8  -6 32.4202 24.5207  11
  -3  -8  -6 19.8036 19.8051   7
  -3   8  -6 38.2684 12.3883   8
   3   8   6 42.0112 25.2049   3
   3   8   6 30.0198 11.9387  10
   3   8   6 25.2911 8.83001   9
   3   8   6 16.2463 14.5920   5
  -4  -8  -6 58.2096 25.5784  11
  -4  -8  -6 58.3316 17.5141   8
  -4  -8  -6 51.4737 23.3829   7
   4   8   6 69.8026 9.93093   9
   4   8   6 64.1469 13.1618  10
   4   8   6 47.2279 24.1384   4
   4   8   6 39.6142 15.3723   5
  -4   8  -6 40.4689 14.5263   8
  -5  -8  -6 21.8857 18.4056   8
  -5  -8  -6 25.5448 27.9012  11
  -5  -8  -6 -3.2627 26.8557   7
   5  -8   6 5.37621 14.7540   5
   5   8   6 0.08095 23.0259   4
  -5   8  -6 10.0016 16.7756   8
   5   8   6 21.3661 12.6939  10
   5   8   6 10.7516 13.7853   5
   5   8   6 17.5943 9.51721   9
  -6  -8  -6 108.176 29.8632  11
  -6  -8  -6 89.5988 19.7357   8
   6   8   6 88.9553 14.9249  10
   6   8   6 77.6834 14.9123   5
   6  -9  -6 132.239 17.5152   7
  -6   9   6 105.720 19.7465   8
   6   9  -6 133.605 14.0053   6
   6   9  -6 124.186 12.5635   9
   5  -9  -6 3.40344 14.6484   7
   5   9  -6 10.7927 7.36043   6
  -5   9   6 2.56588 13.2213  10
  -5   9   6 -9.2006 12.3722   5
   5   9  -6 1.57955 9.25072   9
   4  -9  -6 -10.810 14.5204   7
   4   9  -6 -5.7152 6.65695   6
  -4   9   6 -10.964 12.3380   5
   4   9  -6 19.9932 8.70831   9
  -4   9   6 4.77846 13.2343  10
   3  -9  -6 62.2767 14.6489   7
  -3   9   6 40.3895 23.3020   3
  -3   9   6 37.0085 13.7376  10
   3   9  -6 53.1796 9.40676   9
   3   9  -6 63.9531 7.43589   6
  -3   9   6 54.5454 13.3376   5
   2  -9  -6 59.9517 15.4490   7
  -2   9   6 60.4138 24.6088   3
   2   9  -6 75.7370 7.12956   6
   2   9  -6 70.9943 9.29450   9
  -2   9   6 61.4753 13.9201  10
  -2   9   6 57.5340 13.6557   5
  -2   9   6 45.8228 24.2619  11
   1  -9  -6 57.5220 17.1610   7
   1   9  -6 44.5085 10.1362   8
  -1   9   6 53.5451 22.0466  11
  -1   9   6 55.1035 12.8660   5
  -1   9   6 69.8169 25.5229   3
   1   9  -6 61.5454 9.85826   9
  -1   9   6 65.3492 13.5143  10
  -1   9   6 53.3508 7.69457   9
   0  -9  -6 145.266 19.1216   7
   0   9   6 198.643 14.9355   9
   0   9  -6 177.105 17.9317   8
   0   9   6 123.401 30.1196   3
   0   9   6 169.833 16.1173   5
   0   9   6 173.343 16.6048  10
  -1  -9  -6 -18.137 17.9963   7
   1  -9   6 -3.7177 7.83818   7
  -1  -9  -6 2.13747 25.8779  11
   1   9   6 -0.8699 12.1492  10
   1   9   6 -16.030 11.9880   5
  -1   9  -6 4.52210 9.98788   8
   1   9   6 -0.3390 8.09998   9
   1   9   6 -21.255 22.9422   3
   2  -9   6 14.6953 25.3941   3
   2  -9   6 12.2549 9.20779   7
  -2  -9  -6 -6.2849 19.1684   7
  -2  -9  -6 -9.6305 26.9011  11
   2   9   6 43.4783 27.5141   3
   2   9   6 19.5633 12.5481  10
   2   9   6 15.2519 8.85160   9
   2   9   6 -1.8512 12.6961   5
  -2   9  -6 27.7174 12.1160   8
  -3  -9  -6 -0.3200 26.9643  11
  -3  -9  -6 -14.065 21.4105   7
   3   9   6 -0.6930 12.5175   5
   3   9   6 -18.636 22.6721   4
   3   9   6 -4.2007 9.09541   9
   3   9   6 -8.4870 12.4724  10
  -3   9  -6 -5.5061 13.1342   8
  -4  -9  -6 208.636 33.0316  11
  -4  -9  -6 352.890 36.2624   7
   4   9   6 290.821 35.8659   4
   4   9   6 249.642 20.4478   9
  -4   9  -6 279.966 27.4494   8
   4   9   6 241.671 25.8425  10
   4   9   6 216.127 26.2719   5
  -5  -9  -6 15.1297 26.6603   7
  -5  -9  -6 -11.539 29.1075  11
  -5  -9  -6 11.5300 19.0097   8
  -5   9  -6 16.4660 17.8361   8
   5   9   6 15.0679 26.2918   4
   5   9   6 3.95376 14.2071   5
   5   9   6 -9.3632 10.0512   9
   5   9   6 17.0996 13.8647  10
   5 -10  -6 -0.9025 15.4958   7
  -5  10   6 -4.5447 14.6326  10
   5  10  -6 16.8908 8.10298   6
   5  10  -6 -5.6906 10.0505   9
   4 -10  -6 125.791 17.0981   7
  -4  10   6 106.397 16.6938   5
   4  10  -6 144.867 12.9929   6
  -4  10   6 111.884 27.6798   4
   4  10  -6 101.318 12.5400   9
  -4  10   6 94.6689 17.3059  10
   3 -10  -6 -5.8054 15.9531   7
  -3  10   6 12.4518 14.7205  10
   3  10  -6 3.01327 9.83519   9
  -3  10   6 15.7149 14.6962   5
   3  10  -6 11.1753 6.99804   6
   2 -10  -6 138.374 19.1523   7
  -2  10   6 126.732 17.8039   5
   2  10  -6 180.627 17.0229   9
   2  10  -6 190.942 13.3276   6
   2  10  -6 186.159 17.0382   8
  -2  10   6 146.701 17.6506  10
   1 -10  -6 17.2450 17.3319   7
  -1  10   6 19.1975 14.0164   5
  -1  10   6 35.2733 14.4443  10
  -1  10   6 19.1628 7.98613   9
   1  10  -6 14.6636 10.8447   8
   1  10  -6 30.4477 10.5572   9
   0 -10  -6 2.80426 18.6880   7
   0  10   6 9.98002 14.3365  10
   0  10  -6 5.86850 11.6128   8
   0  10   6 -4.4228 8.41115   9
   0  10   6 -11.432 13.6043   5
  -1 -10  -6 27.0905 19.4483   7
   1 -10   6 24.4273 10.0086   7
   1  10   6 -1.5333 8.82950   9
   1  10   6 37.6066 26.9695   4
   1  10   6 36.8270 14.3818   5
  -1  10  -6 8.00967 11.4543   8
   1  10   6 11.3702 14.2341  10
  -2 -10  -6 131.205 22.9255   7
   2 -10   6 161.839 19.0213   7
  -2  10  -6 138.925 16.2920   8
   2  10   6 133.722 16.8646  10
   2  10   6 121.792 12.6007   9
   2  10   6 126.023 30.5644   4
   2  10   6 133.248 17.3697   5
  -3 -10  -6 -20.556 22.4448   7
  -3 -10  -6 -1.9206 32.2973  11
   3  10   6 0.87542 10.2080   9
   3  10   6 42.2622 27.8483   4
   3  10   6 15.4271 14.6661  10
  -3  10  -6 -1.7760 14.1890   8
   3  10   6 -3.1559 14.6400   5
   3 -11  -6 -0.1359 18.6438   7
   3  11  -6 19.6204 7.55687   6
  -3  11   6 20.0803 16.6504   5
   3  11  -6 11.9677 11.2660   9
  -3  11   6 16.0707 16.8400  10
   2 -11  -6 48.3302 18.5409   7
   2  11  -6 48.6698 11.3573   9
  -2  11   6 33.8600 16.6344  10
  -2  11   6 31.8002 27.3154   4
   2  11  -6 31.9973 11.6079   8
  -2  11   6 72.5998 17.5556   5
   1 -11  -6 0.31300 18.5787   7
  -1  11   6 -5.2488 16.3186   5
   1  11  -6 3.58274 12.1249   8
  -1  11   6 9.40294 26.4327   4
  -1  11   6 -14.405 8.31201   9
   1  11  -6 29.0771 11.6595   9
  -1  11   6 -7.3510 15.6932  10
   0 -11  -6 90.6491 20.6827   7
   0 -11   6 118.786 12.4477   7
   0  11   6 106.513 18.4686   5
   0  11  -6 102.096 15.2200   8
   0  11   6 114.869 30.4835   4
   0  11   6 72.1317 17.1893  10
   0  11   6 102.609 11.3220   9
  -1 -11  -6 2.96444 21.6029   7
   1 -11   6 19.2049 10.9068   7
   1  11   6 17.1954 10.2630   9
   1  11   6 41.9868 29.6642   4
   1  11   6 35.3702 16.3440   5
   1  11   6 7.08518 15.4756  10
  -1  11  -6 30.4803 12.9419   8
 -10   0   7 -3.3539 14.1164   8
  10   0  -7 -6.5092 9.36320   6
  10   0  -7 -12.675 7.21211   9
   9   0  -7 10.5434 8.29598   6
  -9   0   7 -3.7280 12.3509   8
   9   0  -7 7.92995 6.65147   9
   8   0  -7 -6.3020 7.23460   6
  -8   0   7 44.3687 22.2967   3
   8   0  -7 -3.1714 5.72899   9
  -7   0   7 117.604 11.4938   8
[truncated: 237,383 more chars]
