# Supplementary material for: Synthesis and structure of tetra­aqua­bis­(dimethyl ether)magnesium(II) dibromide dimethyl ether disolvate
Source: Acta Crystallogr E Crystallogr Commun. 2026 Apr 14;82(Pt 5):463–6. doi: 10.1107/S205698902600366X (PMC13148208; doi:10.1107/S205698902600366X)
Supplement: Supplementary file 2 [file e-82-00463-Isup2.hkl]

data_I                                                                          
_shelx_title ' mo_b3521_0m_a.res in P2(1)/n'                                    
_shelx_refln_list_code          4                                               
_shelx_F_calc_maximum      162.52                                               
_exptl_crystal_F_000       452.00                                               
_reflns_d_resolution_high  0.7763                                               
                                                                                
loop_                                                                           
 _space_group_symop_operation_xyz                                               
 'x, y, z'                                                                      
 '-x+1/2, y+1/2, -z+1/2'                                                        
 '-x, -y, -z'                                                                   
 'x-1/2, -y-1/2, z-1/2'                                                         
                                                                                
_cell_length_a     8.0892                                                       
_cell_length_b     9.4942                                                       
_cell_length_c    13.3505                                                       
_cell_angle_alpha  90.000                                                       
_cell_angle_beta  102.606                                                       
_cell_angle_gamma  90.000                                                       
                                                                                
_shelx_F_squared_multiplier     1.000                                           
                                                                                
loop_                                                                           
 _refln_index_h                                                                 
 _refln_index_k                                                                 
 _refln_index_l                                                                 
 _refln_F_squared_calc                                                          
 _refln_F_squared_meas                                                          
 _refln_F_squared_sigma                                                         
 _refln_observed_status                                                         
   2   0   0        350.63        406.32        11.79 o                         
   4   0   0       7182.33       6794.14       108.50 o                         
   6   0   0         66.38         55.26        13.79 o                         
   8   0   0          7.25          5.18         9.65 o                         
  10   0   0        569.05        680.06        57.66 o                         
   1   1   0       1630.10       1556.45        17.35 o                         
   2   1   0      14137.64      13664.73       136.58 o                         
   3   1   0          9.01         10.62         6.13 o                         
   4   1   0        239.28        149.03         9.78 o                         
   5   1   0        205.17        196.43        15.46 o                         
   6   1   0       1577.54       1496.42        30.41 o                         
   7   1   0         58.43         66.64         9.12 o                         
   8   1   0       1136.29       1232.19        29.42 o                         
   9   1   0          6.20          4.40         8.59 o                         
  10   1   0         14.77          0.07        10.66 o                         
   0   2   0        598.17        692.92        10.97 o                         
   1   2   0       1084.47       1201.56        13.90 o                         
   2   2   0       6117.93       5719.48        63.22 o                         
   3   2   0        117.96        167.98         8.80 o                         
   4   2   0       4812.54       4502.87        52.99 o                         
   5   2   0          7.20          8.36         9.62 o                         
   6   2   0       5635.53       5668.28       112.00 o                         
   7   2   0         32.02         17.52        11.26 o                         
   8   2   0        288.77        282.85        13.46 o                         
   9   2   0          8.80          2.73         9.97 o                         
  10   2   0        181.96        176.77        13.02 o                         
   1   3   0         24.54         33.18         3.01 o                         
   2   3   0        806.19        831.95        13.27 o                         
   3   3   0          1.11         19.58         7.90 o                         
   4   3   0       4552.21       4220.38        65.19 o                         
   5   3   0        228.03        208.22        14.83 o                         
   6   3   0       2084.09       2043.85        51.81 o                         
   7   3   0         25.25         10.14        15.55 o                         
   8   3   0       1102.12       1181.81        38.71 o                         
   9   3   0         69.81         70.00        11.23 o                         
   0   4   0      14263.31      15579.74       195.57 o                         
   1   4   0        440.52        540.05         8.38 o                         
   2   4   0       1960.28       1896.91        23.44 o                         
   3   4   0        495.23        503.85        14.15 o                         
   4   4   0       1685.98       1593.71        27.63 o                         
   5   4   0         26.05         20.75        24.29 o                         
   6   4   0        919.78        927.47        27.13 o                         
   7   4   0         16.56          3.20        11.48 o                         
   8   4   0        133.23        138.31        16.08 o                         
   9   4   0          5.79          7.11        23.70 o                         
   1   5   0        278.19        323.49        10.73 o                         
   2   5   0      10330.28      10648.60       124.08 o                         
   3   5   0        143.28        128.47        10.63 o                         
   4   5   0         20.87         42.35        19.61 o                         
   5   5   0        615.73        639.66        29.23 o                         
   6   5   0        486.45        444.86        22.00 o                         
   7   5   0          2.47         -5.71        10.90 o                         
   8   5   0        454.06        458.42        21.99 o                         
   9   5   0         28.73         36.38        16.67 o                         
   0   6   0       4588.72       4539.87        77.31 o                         
   1   6   0         14.08         38.16        11.77 o                         
   2   6   0          4.61          3.40        11.24 o                         
   3   6   0        737.60        909.87        20.96 o                         
   4   6   0       3155.38       3309.17        58.46 o                         
   5   6   0        116.33        108.34        10.09 o                         
   6   6   0        930.36        867.51        30.64 o                         
   7   6   0        150.75        159.70        12.82 o                         
   8   6   0         40.85         18.35        14.23 o                         
   1   7   0        220.38        247.31        16.98 o                         
   2   7   0       2106.62       2073.09        47.19 o                         
   3   7   0         16.01         18.55        11.65 o                         
   4   7   0       1334.29       1445.14        35.59 o                         
   5   7   0          3.20         13.66        12.69 o                         
   6   7   0        700.85        695.80        34.27 o                         
   7   7   0         44.17         40.90        14.58 o                         
   8   7   0        397.89        333.34        25.22 o                         
   0   8   0       2594.73       2554.50        77.24 o                         
   1   8   0        426.30        445.30        21.77 o                         
   2   8   0        361.51        380.89        21.65 o                         
   3   8   0        103.26        124.91        11.94 o                         
   4   8   0        790.30        797.46        52.08 o                         
   5   8   0          0.15          3.30        15.15 o                         
   6   8   0        221.57        227.09        20.29 o                         
   7   8   0          3.28         -6.30        15.46 o                         
   1   9   0          2.45         31.17        13.14 o                         
   2   9   0       1384.25       1405.56        45.30 o                         
   3   9   0        131.37        108.52        15.17 o                         
   4   9   0        288.02        303.61        22.57 o                         
   5   9   0         69.07         77.75        17.65 o                         
   6   9   0         92.38         92.47        20.59 o                         
   0  10   0        461.20        410.03        30.26 o                         
   1  10   0         21.49         43.84        12.87 o                         
   2  10   0          2.49        -14.60        19.15 o                         
   3  10   0        147.56        131.07        19.60 o                         
   4  10   0        445.15        396.97        24.43 o                         
   5  10   0          1.97          2.94        21.30 o                         
   1  11   0         76.96         73.26        20.33 o                         
   2  11   0        449.36        452.50        44.66 o                         
   3  11   0         30.76         22.74        22.02 o                         
   4  11   0        199.80        128.16        23.32 o                         
   0  12   0        264.29        191.38        24.20 o                         
   1  12   0         32.85         25.51        23.81 o                         
  -9   0   1        681.96        837.34        33.24 o                         
  -7   0   1       1620.07       1577.08        47.66 o                         
  -5   0   1       2745.32       2475.03        50.59 o                         
  -3   0   1       7333.24       6301.62        98.15 o                         
  -1   0   1       7488.50       6404.79       109.57 o                         
   1   0   1         63.85         89.43         4.29 o                         
   3   0   1       6798.36       6767.06       113.50 o                         
   5   0   1       2502.41       2596.00        67.46 o                         
   7   0   1       2210.30       2165.10        70.54 o                         
   9   0   1          3.10         -8.56        13.65 o                         
 -10   1   1         14.80          6.90         9.40 o                         
  -9   1   1        378.95        389.45        19.83 o                         
  -8   1   1          1.49         -0.23         6.65 o                         
  -7   1   1        799.35        778.36        25.53 o                         
  -6   1   1        338.64        321.46        11.38 o                         
  -5   1   1       2216.45       1955.46        31.92 o                         
  -4   1   1         11.98         12.33         5.99 o                         
  -3   1   1        548.93        470.73         9.06 o                         
  -2   1   1        411.14        609.69        30.16 o                         
  -1   1   1       6239.93       6136.29        71.00 o                         
   0   1   1       1613.85       1711.99        22.91 o                         
   1   1   1       5455.72       6092.83        63.34 o                         
   2   1   1         45.55         46.92         3.02 o                         
   3   1   1       4541.13       4552.93        51.25 o                         
   4   1   1        975.80        890.65        14.31 o                         
   5   1   1       6940.61       6785.18       105.21 o                         
   6   1   1          2.14         -6.45         6.45 o                         
   7   1   1         43.59         35.52        11.45 o                         
   8   1   1          0.06         -3.65         9.28 o                         
   9   1   1        849.14        958.12        25.74 o                         
 -10   2   1          0.16        -20.45        20.45 o                         
  -9   2   1        547.20        630.38        44.09 o                         
  -8   2   1         25.62         31.91         8.71 o                         
  -7   2   1       2428.29       2513.14        54.83 o                         
  -6   2   1         60.05         61.96         6.50 o                         
  -5   2   1        342.29        342.67        10.32 o                         
  -4   2   1        903.62        976.55        20.94 o                         
  -3   2   1      17024.17      15761.18       172.80 o                         
  -2   2   1        885.79        945.69        22.46 o                         
  -1   2   1       1419.41       1507.87        19.77 o                         
   0   2   1        388.71        386.74         4.95 o                         
   1   2   1      17694.20      19526.50       198.17 o                         
   2   2   1         41.28         52.08         4.39 o                         
   3   2   1       2702.08       2430.81        28.46 o                         
   4   2   1          5.25         -6.14         6.14 o                         
   5   2   1         18.61         66.37        42.47 o                         
   6   2   1          0.14         -6.91         7.05 o                         
   7   2   1        897.44        899.07        30.43 o                         
   8   2   1         29.58         16.02         8.87 o                         
   9   2   1          2.78         14.92        10.22 o                         
  -9   3   1        249.77        257.76        33.37 o                         
  -8   3   1          1.50         -9.18         9.18 o                         
  -7   3   1         59.86         51.87        12.41 o                         
  -6   3   1        381.93        345.94        21.01 o                         
  -5   3   1       5274.31       4841.99        68.21 o                         
  -4   3   1        144.90        297.78        33.53 o                         
  -3   3   1         51.78         74.46         8.50 o                         
  -2   3   1          9.08         24.65         3.89 o                         
  -1   3   1      25678.11      26927.72       272.50 o                         
   0   3   1        713.14        852.83        15.51 o                         
   1   3   1        584.34        625.03         8.13 o                         
   2   3   1        698.99        764.25        10.97 o                         
   3   3   1       5406.07       5441.06        58.68 o                         
   4   3   1         54.86         38.47         5.32 o                         
   5   3   1       2495.92       2382.45        43.61 o                         
   6   3   1        551.93        510.98        39.66 o                         
   7   3   1          4.24          3.57        14.41 o                         
   8   3   1         38.41         37.57        12.09 o                         
   9   3   1        720.01        771.26        46.12 o                         
  -9   4   1        310.35        279.19        26.68 o                         
  -8   4   1         10.21          3.94        11.85 o                         
  -7   4   1       1091.86       1085.99        34.01 o                         
  -6   4   1        185.42        199.94        16.82 o                         
  -5   4   1       1115.69       1087.76        24.59 o                         
  -4   4   1          5.00         53.36        14.13 o                         
  -3   4   1       5930.24       5642.25        66.81 o                         
  -2   4   1        466.56        506.54         8.40 o                         
  -1   4   1       4175.27       4284.04        45.34 o                         
   0   4   1        662.65        722.63         9.67 o                         
   1   4   1       1781.68       1869.02        21.52 o                         
   2   4   1        138.95        183.65        11.28 o                         
   3   4   1       3464.37       3524.10        43.65 o                         
   4   4   1         16.23         13.20        13.92 o                         
   5   4   1       1270.56       1308.15        27.40 o                         
   6   4   1         67.02         39.69        14.97 o                         
   7   4   1       2092.88       2119.79        51.62 o                         
   8   4   1          4.74        -12.53        12.53 o                         
   9   4   1          3.17        -10.26        13.57 o                         
  -9   5   1        305.98        279.09        17.50 o                         
  -8   5   1          5.27        -12.63        12.63 o                         
  -7   5   1        515.55        558.14        20.96 o                         
  -6   5   1         73.93         61.96         9.85 o                         
  -5   5   1       1914.90       1883.89        41.46 o                         
  -4   5   1         24.11         16.10        16.09 o                         
  -3   5   1         32.67         23.29         9.41 o                         
  -2   5   1         39.31        185.99        25.85 o                         
  -1   5   1       3756.20       3908.70        42.86 o                         
   0   5   1       1928.67       2025.24        23.14 o                         
   1   5   1       3088.52       3049.62        33.84 o                         
   2   5   1        437.69        487.67        13.45 o                         
   3   5   1       2354.53       2360.64        36.48 o                         
   4   5   1         72.68         71.49        19.10 o                         
   5   5   1       2511.98       2588.41        50.56 o                         
   6   5   1         34.92         20.08         9.65 o                         
   7   5   1         58.64         14.74        13.58 o                         
   8   5   1         46.14         56.82        15.30 o                         
   9   5   1        397.85        313.48        46.30 o                         
  -8   6   1          0.03          6.21        13.96 o                         
  -7   6   1        761.28        764.74        27.42 o                         
  -6   6   1         74.28         90.77        20.82 o                         
  -5   6   1          8.47          0.21        14.59 o                         
  -4   6   1        467.37        529.16        19.26 o                         
  -3   6   1       2151.94       2083.80        54.23 o                         
  -2   6   1        162.44        140.67         7.11 o                         
  -1   6   1        126.96        104.79        11.90 o                         
   0   6   1         24.63         30.17         7.54 o                         
   1   6   1       4312.08       4330.78        58.29 o                         
   2   6   1         47.75         35.40         7.90 o                         
   3   6   1       2788.60       2848.43        46.31 o                         
   4   6   1         57.32         36.79         7.11 o                         
   5   6   1         50.59         36.75        11.50 o                         
   6   6   1         89.11         71.39        11.36 o                         
   7   6   1        648.76        663.09        27.62 o                         
   8   6   1         31.97          8.87        13.54 o                         
  -8   7   1          9.44         -6.62        14.25 o                         
  -7   7   1        175.52        187.75        14.76 o                         
  -6   7   1          2.06        -12.56        12.56 o                         
  -5   7   1       1452.52       1564.37        64.72 o                         
  -4   7   1        353.82        411.78        37.46 o                         
  -3   7   1         11.68          2.46        10.58 o                         
  -2   7   1        269.85        271.86        13.13 o                         
  -1   7   1       3234.52       3267.80        65.34 o                         
   0   7   1         62.73         60.51         9.97 o                         
   1   7   1        630.46        687.11        15.82 o                         
   2   7   1         43.78         36.66        12.42 o                         
   3   7   1        533.16        518.45        19.86 o                         
   4   7   1          6.10          3.22        13.35 o                         
   5   7   1       1028.81       1148.49        30.03 o                         
   6   7   1        228.43        225.86        13.92 o                         
   7   7   1          0.85         18.36        16.30 o                         
   8   7   1        110.15        126.32        19.01 o                         
  -7   8   1        240.62        209.85        18.12 o                         
  -6   8   1        131.62        134.59        15.76 o                         
  -5   8   1        200.84        162.77        17.91 o                         
  -4   8   1         55.91         44.76        14.53 o                         
  -3   8   1       2199.31       2405.52        62.72 o                         
  -2   8   1         19.63         20.27        12.62 o                         
  -1   8   1        224.08        267.17        16.26 o                         
   0   8   1        329.62        354.21        18.15 o                         
   1   8   1        988.37       1036.95        22.87 o                         
   2   8   1         85.55         79.01        11.10 o                         
   3   8   1        607.98        604.30        23.48 o                         
   4   8   1        222.64        223.63        14.37 o                         
   5   8   1        297.18        292.70        16.35 o                         
   6   8   1          2.37        -19.05        19.05 o                         
   7   8   1        660.88        687.91        66.11 o                         
  -6   9   1          1.02        -15.97        15.97 o                         
  -5   9   1        693.87        805.83        42.04 o                         
  -4   9   1          1.09         28.03        28.82 o                         
  -3   9   1          1.29         -7.03        16.94 o                         
  -2   9   1          1.75         40.67        20.46 o                         
  -1   9   1        802.31        827.15        27.81 o                         
   0   9   1         23.34          6.19         9.52 o                         
   1   9   1        848.52        866.31        35.43 o                         
   2   9   1        814.54        872.60        26.81 o                         
   3   9   1        398.65        360.86        16.72 o                         
   4   9   1         22.91         32.16        14.33 o                         
   5   9   1        576.66        574.75        27.52 o                         
   6   9   1         69.46         74.15        18.71 o                         
  -5  10   1          2.07         -2.34        16.91 o                         
  -4  10   1        102.56         95.90        19.78 o                         
  -3  10   1        508.58        543.69        40.98 o                         
  -2  10   1         46.10         44.12        19.34 o                         
  -1  10   1         14.10         14.93        12.26 o                         
   0  10   1        152.97        142.96        14.02 o                         
   1  10   1       1418.68       1496.76        41.10 o                         
   2  10   1          5.71         -4.46        16.12 o                         
   3  10   1        648.01        617.69        42.94 o                         
   4  10   1         27.32         19.46        19.83 o                         
   5  10   1         86.20         67.83        19.51 o                         
  -4  11   1        106.63        106.15        18.56 o                         
  -3  11   1         42.39          3.28        20.75 o                         
  -2  11   1        121.38         88.40        21.58 o                         
  -1  11   1        823.31        719.39        38.98 o                         
   0  11   1         10.14         18.36        14.36 o                         
   1  11   1        113.45         74.44        15.42 o                         
   2  11   1          1.97         23.29        19.73 o                         
   3  11   1        141.97        106.19        20.06 o                         
   4  11   1          1.19        -20.13        20.13 o                         
  -1  12   1         15.11          0.91        21.30 o                         
   0  12   1         28.17         39.52        20.99 o                         
   1  12   1        136.80         71.41        22.53 o                         
 -10   0   2        349.05        346.29        30.90 o                         
  -8   0   2         35.56         41.93        10.06 o                         
  -6   0   2       8065.20       7711.89       165.73 o                         
  -4   0   2       1501.42       1552.99        49.69 o                         
  -2   0   2      11381.00       9662.91       151.95 o                         
   0   0   2        108.64         90.56         6.48 o                         
   2   0   2       4380.81       4843.31        74.28 o                         
   4   0   2       6919.46       6774.83       116.99 o                         
   6   0   2        466.65        474.33        27.03 o                         
   8   0   2       1177.96       1217.10        84.14 o                         
 -10   1   2         86.71        112.58        12.22 o                         
  -9   1   2         16.81         13.41        10.60 o                         
  -8   1   2       1437.38       1568.94        34.32 o                         
  -7   1   2          3.36         -0.85         6.32 o                         
  -6   1   2          5.15         23.13        15.33 o                         
  -5   1   2        206.80        197.22        17.40 o                         
  -4   1   2      10136.81       9320.15       112.60 o                         
  -3   1   2        811.03        724.72        14.29 o                         
  -2   1   2       5537.09       5163.05        66.26 o                         
  -1   1   2          9.40          3.75         2.29 o                         
   0   1   2       4969.71       5398.39        56.34 o                         
   1   1   2        372.50        464.66         6.52 o                         
   2   1   2      18000.47      18992.06       198.87 o                         
   3   1   2       1588.72       1598.57        19.93 o                         
   4   1   2        129.63        115.39         8.29 o                         
   5   1   2          7.83          0.76        18.84 o                         
   6   1   2       3211.41       3221.12        59.13 o                         
   7   1   2         25.55         22.83         6.68 o                         
   8   1   2        192.73        183.17         9.04 o                         
   9   1   2         27.49         24.62         8.61 o                         
 -10   2   2        606.25        714.58        45.84 o                         
  -9   2   2          1.08          1.97        11.56 o                         
  -8   2   2         35.74         56.36         9.11 o                         
  -7   2   2        109.40        107.63        15.98 o                         
  -6   2   2       1045.43        981.28        24.47 o                         
  -5   2   2        105.25        102.19         7.92 o                         
  -4   2   2        274.87        345.66        12.23 o                         
  -3   2   2         51.20        138.60        36.13 o                         
  -2   2   2       3737.53       3358.00        41.44 o                         
  -1   2   2       2225.90       2123.07        27.38 o                         
   0   2   2      11720.35      12195.18       121.67 o                         
   1   2   2       2399.89       2594.67        28.07 o                         
   2   2   2       1458.02       1625.77        19.75 o                         
   3   2   2        144.54        189.99        18.90 o                         
   4   2   2       4243.63       3932.79        53.49 o                         
   5   2   2         86.41         64.26         7.84 o                         
   6   2   2         51.43         67.09         6.41 o                         
   7   2   2         92.92         79.94        24.53 o                         
   8   2   2       1425.66       1484.92        33.04 o                         
   9   2   2          0.32          4.57         8.37 o                         
 -10   3   2        251.39        311.29        32.14 o                         
  -9   3   2         40.98         20.00        11.01 o                         
  -8   3   2        671.35        664.99        26.75 o                         
  -7   3   2        165.55        175.69         9.75 o                         
  -6   3   2         13.31         -4.21         7.93 o                         
  -5   3   2        326.76        431.24        30.60 o                         
  -4   3   2       3921.20       3447.82        50.35 o                         
  -3   3   2         21.43         13.05         5.82 o                         
  -2   3   2       6842.37       6788.89        76.13 o                         
  -1   3   2         58.60         44.34         7.35 o                         
   0   3   2       6995.43       7417.07        76.07 o                         
   1   3   2        307.38        321.56         6.29 o                         
   2   3   2       8710.68       8958.12        97.59 o                         
   3   3   2        486.54        518.81        12.47 o                         
   4   3   2         60.22         56.95        11.66 o                         
   5   3   2        422.00        392.07        19.06 o                         
   6   3   2       1361.72       1337.69        33.40 o                         
   7   3   2         41.16          5.04        13.50 o                         
   8   3   2        343.82        386.62        27.04 o                         
   9   3   2         10.45         -5.92        18.91 o                         
  -9   4   2          4.97         17.88        13.56 o                         
  -8   4   2        136.79        156.44        13.22 o                         
  -7   4   2         38.21         44.99         9.74 o                         
  -6   4   2       2142.47       2231.56        50.75 o                         
  -5   4   2        110.11        109.54        12.85 o                         
  -4   4   2       1680.02       1533.76        39.29 o                         
  -3   4   2         37.94        245.88        31.93 o                         
  -2   4   2       2006.04       1934.23        25.53 o                         
  -1   4   2        107.61        101.43         4.40 o                         
   0   4   2       2637.01       2720.83        29.08 o                         
   1   4   2        398.56        383.13         7.85 o                         
   2   4   2       2889.54       3080.85        35.81 o                         
   3   4   2         26.46         41.05        11.49 o                         
   4   4   2       4969.44       5068.27        75.48 o                         
   5   4   2        401.14        370.86        14.29 o                         
   6   4   2        182.21        202.73        15.01 o                         
   7   4   2          3.61        -11.79        12.49 o                         
   8   4   2        466.51        460.33        29.99 o                         
   9   4   2          0.28        -13.85        14.38 o                         
  -9   5   2          3.66         -6.34        14.69 o                         
  -8   5   2       1009.73       1145.09        37.54 o                         
  -7   5   2          0.36          1.01        11.68 o                         
  -6   5   2         13.81         13.96        11.18 o                         
  -5   5   2         10.35         48.51        11.63 o                         
  -4   5   2       4762.78       4540.36       124.19 o                         
  -3   5   2         60.92         45.37         9.09 o                         
  -2   5   2       1072.04       1179.02        29.19 o                         
  -1   5   2       3534.03       3762.64        43.51 o                         
   0   5   2       2110.57       2206.79        25.10 o                         
   1   5   2        849.29        888.60        12.44 o                         
   2   5   2       3765.30       3908.50        48.47 o                         
   3   5   2        102.34        115.09        10.64 o                         
   4   5   2          3.65          7.80         8.96 o                         
   5   5   2         13.39          5.16         8.75 o                         
   6   5   2       1642.14       1613.37        36.12 o                         
   7   5   2          7.81          4.53        13.80 o                         
   8   5   2        166.23        179.24        17.08 o                         
  -9   6   2         26.52         36.10        17.13 o                         
  -8   6   2          0.77         -0.63        13.18 o                         
  -7   6   2         16.22         11.34        11.84 o                         
  -6   6   2       1509.59       1644.03        41.01 o                         
  -5   6   2         51.59         36.48         9.25 o                         
  -4   6   2          4.93         47.68        12.80 o                         
  -3   6   2         26.79        157.82        17.22 o                         
  -2   6   2       3171.58       3226.42        48.78 o                         
  -1   6   2         51.77         94.51         8.99 o                         
   0   6   2       3473.51       3574.64        49.23 o                         
   1   6   2        278.71        295.10        16.00 o                         
   2   6   2          6.34        -10.15        10.15 o                         
   3   6   2          9.10         11.38        10.32 o                         
   4   6   2       2726.00       2871.33        51.80 o                         
   5   6   2        217.42        201.15        11.63 o                         
   6   6   2          1.79         15.41        12.16 o                         
   7   6   2         44.86         13.01        13.45 o                         
   8   6   2        760.46        867.83        37.01 o                         
  -8   7   2        480.64        529.80        37.55 o                         
  -7   7   2        190.58        172.66        17.32 o                         
  -6   7   2          7.31        -12.41        12.41 o                         
  -5   7   2        295.20        343.53        23.33 o                         
  -4   7   2       1466.90       1565.63        42.24 o                         
  -3   7   2         19.60         14.01         7.27 o                         
  -2   7   2        963.35       1007.22        24.28 o                         
  -1   7   2         88.48         99.23        13.61 o                         
   0   7   2       1137.99       1117.87        21.77 o                         
   1   7   2          8.01         -5.53        14.74 o                         
   2   7   2       2549.67       2654.00        49.19 o                         
   3   7   2         55.91         67.35        13.49 o                         
   4   7   2         70.30         74.47        13.60 o                         
   5   7   2        342.27        389.79        16.51 o                         
   6   7   2       1235.15       1320.81        35.26 o                         
   7   7   2         40.25         51.84        14.72 o                         
  -7   8   2         71.64         43.80        15.10 o                         
  -6   8   2        957.88       1064.20        41.37 o                         
  -5   8   2         40.18         14.18        24.10 o                         
  -4   8   2        651.58        640.26        31.91 o                         
  -3   8   2         10.08         34.90        24.12 o                         
  -2   8   2       1721.90       1753.52        36.39 o                         
  -1   8   2         22.44         11.86         9.93 o                         
   0   8   2        960.31       1000.86        29.50 o                         
   1   8   2          2.91         14.74        13.23 o                         
   2   8   2        870.84        871.69        23.92 o                         
   3   8   2         41.00         29.92        11.37 o                         
   4   8   2       1041.21       1113.68        30.39 o                         
   5   8   2         25.44          1.42        13.25 o                         
   6   8   2        180.83        204.31        15.18 o                         
   7   8   2         76.41         44.99        18.91 o                         
  -7   9   2         11.60         25.44        32.46 o                         
  -6   9   2         25.01         15.27        15.32 o                         
  -5   9   2          5.99         -3.13        14.62 o                         
  -4   9   2        538.05        590.09        24.34 o                         
  -3   9   2        115.91         65.38        16.87 o                         
  -2   9   2        495.01        500.44        49.82 o                         
  -1   9   2        289.31        283.79        13.32 o                         
   0   9   2        645.12        666.07        21.24 o                         
   1   9   2        230.30        204.42        18.85 o                         
   2   9   2        777.37        799.04        26.58 o                         
   3   9   2          3.57         -7.36        13.50 o                         
   4   9   2         45.96         12.21        15.03 o                         
   5   9   2         27.16          6.20        15.70 o                         
   6   9   2        407.58        400.88        24.43 o                         
  -5  10   2          0.33          1.52        16.35 o                         
  -4  10   2          5.60         11.76        15.48 o                         
  -3  10   2        112.56        104.46        16.06 o                         
  -2  10   2        586.44        554.89        32.11 o                         
  -1  10   2          0.04          7.29        10.43 o                         
   0  10   2       1027.09       1044.17        30.09 o                         
   1  10   2        123.61        125.82        12.53 o                         
   2  10   2          2.21         -3.40        14.81 o                         
   3  10   2          2.44          5.39        15.64 o                         
   4  10   2        505.89        529.65        25.79 o                         
   5  10   2         17.47         -0.23        17.21 o                         
  -4  11   2        186.43        162.33        18.18 o                         
  -3  11   2         35.82         23.88        17.37 o                         
  -2  11   2         54.70         50.75        16.05 o                         
  -1  11   2        121.41        144.12        21.16 o                         
   0  11   2         78.77         73.69        14.81 o                         
   1  11   2          0.59          4.96        14.27 o                         
   2  11   2        388.11        333.62        27.10 o                         
   3  11   2        171.03        170.02        20.81 o                         
   4  11   2         14.47        -39.74        48.40 o                         
  -1  12   2          1.79         -5.34        15.49 o                         
   0  12   2        196.29        163.25        18.01 o                         
   1  12   2         91.66         68.50        21.62 o                         
  -9   0   3       1082.89       1275.19        43.90 o                         
  -7   0   3         86.68         81.88        12.67 o                         
  -5   0   3       1620.65       1382.09        31.34 o                         
  -3   0   3        466.43        469.33        12.62 o                         
  -1   0   3       2445.28       2382.62        35.87 o                         
   1   0   3      23283.79      25260.95       399.32 o                         
   3   0   3       1471.82       1476.45        26.96 o                         
   5   0   3       2853.78       2712.50        86.24 o                         
   7   0   3        624.60        623.04        36.35 o                         
   9   0   3         75.68         80.79        12.83 o                         
 -10   1   3          0.23        -11.50        11.50 o                         
  -9   1   3          0.90          3.19         9.96 o                         
  -8   1   3         88.22         83.64         8.43 o                         
  -7   1   3       1872.17       1911.89        42.90 o                         
  -6   1   3         16.86          8.26        17.62 o                         
  -5   1   3       2579.34       2335.07        44.97 o                         
  -4   1   3        240.35        330.09        11.82 o                         
  -3   1   3        638.67        521.89        10.93 o                         
  -2   1   3       9385.72       8141.51       109.44 o                         
  -1   1   3      14478.36      14116.02       165.59 o                         
   0   1   3       2450.17       2617.19        33.51 o                         
   1   1   3        190.68        164.55         6.51 o                         
   2   1   3        158.39        180.01         5.65 o                         
   3   1   3       6492.47       6392.12        71.90 o                         
   4   1   3       1182.36       1242.37        26.04 o                         
   5   1   3        289.68        262.16        11.00 o                         
   6   1   3         31.96         15.68        10.22 o                         
   7   1   3        845.29        904.31        29.66 o                         
   8   1   3         59.75         64.54         8.89 o                         
   9   1   3        399.12        456.55        17.53 o                         
 -10   2   3          2.21         -0.81        12.12 o                         
  -9   2   3        302.71        344.86        25.06 o                         
  -8   2   3          0.55          9.08         8.90 o                         
  -7   2   3        167.24        141.82        12.82 o                         
  -6   2   3          8.48         12.46         6.00 o                         
  -5   2   3       4414.66       4038.88        60.53 o                         
  -4   2   3        109.46        108.18         9.76 o                         
  -3   2   3       8705.21       7624.48       105.07 o                         
  -2   2   3       1262.82       1165.18        17.21 o                         
  -1   2   3       6393.36       5602.21        66.65 o                         
   0   2   3        207.44        236.94         8.93 o                         
   1   2   3       7096.83       7931.31        84.14 o                         
   2   2   3       1869.39       2097.85        25.24 o                         
   3   2   3         10.20          6.35         8.44 o                         
   4   2   3         30.94         18.24        11.29 o                         
   5   2   3       3234.37       3087.14        59.69 o                         
   6   2   3         31.15          9.11        10.99 o                         
   7   2   3       2283.68       2361.86        47.18 o                         
   8   2   3          0.12        -10.32        10.32 o                         
   9   2   3         64.26         51.07        10.34 o                         
 -10   3   3         27.56         19.49        15.95 o                         
  -9   3   3         51.35         26.16        11.13 o                         
  -8   3   3        139.77        146.94        10.69 o                         
  -7   3   3       2068.14       2109.22        43.30 o                         
  -6   3   3        104.15         90.00         7.40 o                         
  -5   3   3       2630.79       2682.51        43.33 o                         
  -4   3   3          7.38         28.79         6.23 o                         
  -3   3   3       3221.64       2841.22        39.91 o                         
  -2   3   3          5.38         10.61         5.23 o                         
  -1   3   3       7488.10       7545.28        86.76 o                         
   0   3   3        168.81        174.30        12.09 o                         
   1   3   3         20.08         14.65         4.97 o                         
   2   3   3        543.29        576.36         9.40 o                         
   3   3   3       3424.82       3357.06        47.05 o                         
   4   3   3         53.39         52.92        11.89 o                         
   5   3   3       1015.08        920.77        20.32 o                         
   6   3   3         13.42          4.39         9.50 o                         
   7   3   3        999.25       1002.62        35.90 o                         
   8   3   3        104.69         66.14        16.67 o                         
   9   3   3        476.52        534.29        46.69 o                         
  -9   4   3        760.39        905.42        28.93 o                         
  -8   4   3          0.06         -1.73        10.00 o                         
  -7   4   3        275.17        262.54        11.04 o                         
  -6   4   3         44.30         66.78        18.96 o                         
  -5   4   3       1244.57       1118.45        54.66 o                         
  -4   4   3        741.54        735.76        20.94 o                         
  -3   4   3       1495.58       1405.85        30.55 o                         
  -2   4   3          2.84          6.20         5.16 o                         
  -1   4   3       1112.82       1103.95        14.84 o                         
   0   4   3        158.97        164.06         6.57 o                         
   1   4   3      15308.16      15993.02       159.65 o                         
   2   4   3        152.25        144.75         8.14 o                         
   3   4   3       1222.44       1229.54        24.66 o                         
   4   4   3        854.81        912.02        24.48 o                         
   5   4   3       3224.13       3266.16        60.02 o                         
   6   4   3         21.94         25.83        10.53 o                         
   7   4   3        219.98        260.67        21.38 o                         
   8   4   3         76.43         75.91        27.53 o                         
   9   4   3        208.17        166.26        16.66 o                         
  -9   5   3          6.10         17.35        14.27 o                         
  -8   5   3         36.22         29.67        11.79 o                         
  -7   5   3       1352.87       1459.85        42.82 o                         
  -6   5   3        126.96        106.20        10.45 o                         
  -5   5   3        658.07        679.65        40.41 o                         
  -4   5   3        520.94        609.65        40.07 o                         
  -3   5   3       1302.55       1164.70        21.84 o                         
  -2   5   3        164.59        157.40        11.01 o                         
  -1   5   3       3913.88       3905.43        48.35 o                         
   0   5   3       1148.55       1187.07        23.44 o                         
   1   5   3        111.76        127.44         7.34 o                         
   2   5   3         49.40         42.51         8.03 o                         
   3   5   3       4450.20       4615.64        73.91 o                         
   4   5   3         13.85         22.36         7.30 o                         
   5   5   3        448.60        424.29        16.03 o                         
   6   5   3        207.70        222.96        15.97 o                         
   7   5   3        619.28        636.82        35.92 o                         
   8   5   3          5.89        -15.47        15.47 o                         
  -9   6   3        204.36        206.09        27.47 o                         
  -8   6   3          4.38         24.65        13.67 o                         
  -7   6   3         50.29         40.64        12.68 o                         
  -6   6   3          9.69         30.07        11.05 o                         
  -5   6   3       1695.16       1719.25        70.76 o                         
  -4   6   3          0.42         -5.47        10.15 o                         
  -3   6   3       3268.19       3126.66        51.70 o                         
  -2   6   3        273.38        272.55        12.68 o                         
  -1   6   3        395.57        405.61        10.95 o                         
   0   6   3        178.01        183.02        13.70 o                         
   1   6   3       2473.07       2469.75        40.94 o                         
   2   6   3        517.11        528.42        23.44 o                         
   3   6   3         10.86         14.57         9.73 o                         
   4   6   3        156.04        162.00        10.91 o                         
   5   6   3       1193.24       1274.01        31.41 o                         
   6   6   3          6.35          8.03        12.18 o                         
   7   6   3        651.76        679.33        26.20 o                         
   8   6   3          5.98         -3.39        17.38 o                         
  -8   7   3        105.45        130.58        20.38 o                         
  -7   7   3        312.34        312.32        17.82 o                         
  -6   7   3         43.58         51.61        12.37 o                         
  -5   7   3        552.35        578.97        21.13 o                         
  -4   7   3         24.32         67.85        20.69 o                         
  -3   7   3        782.19        826.66        25.56 o                         
  -2   7   3         72.97         88.25        13.03 o                         
  -1   7   3       3277.28       3254.06        51.42 o                         
   0   7   3        336.46        349.73        14.41 o                         
   1   7   3        272.34        262.48        13.68 o                         
   2   7   3        233.96        246.00        15.99 o                         
   3   7   3       1476.73       1520.75        43.13 o                         
   4   7   3          0.10         -3.62        10.31 o                         
   5   7   3        275.83        232.56        13.62 o                         
   6   7   3         26.51         38.48        14.10 o                         
   7   7   3        109.13         84.01        15.71 o                         
  -7   8   3        100.60         93.98        33.00 o                         
  -6   8   3         46.76         60.88        13.75 o                         
  -5   8   3        356.43        339.46        37.77 o                         
  -4   8   3          1.08         28.42        17.07 o                         
  -3   8   3        672.69        626.27        20.52 o                         
  -2   8   3        321.28        382.47        15.58 o                         
  -1   8   3        318.63        339.13        10.99 o                         
   0   8   3         78.71         61.28         8.55 o                         
   1   8   3       2244.64       2325.54        45.25 o                         
   2   8   3        212.79        184.23        18.12 o                         
   3   8   3        207.54        204.08        18.87 o                         
   4   8   3        209.25        195.16        13.67 o                         
   5   8   3        346.72        324.90        20.12 o                         
   6   8   3          3.03        -12.13        15.48 o                         
   7   8   3        137.95        152.59        17.66 o                         
  -7   9   3        280.12        254.80        28.64 o                         
  -6   9   3          0.36         -2.37        15.72 o                         
  -5   9   3        104.81         89.74        15.20 o                         
  -4   9   3        334.97        392.44        23.45 o                         
  -3   9   3        359.46        344.52        14.59 o                         
  -2   9   3        187.89        161.00        11.85 o                         
  -1   9   3       1118.03       1081.48        29.39 o                         
   0   9   3          1.62         -2.82        10.55 o                         
   1   9   3          3.73         -4.41        10.47 o                         
   2   9   3         18.71         14.29        12.33 o                         
   3   9   3       1629.76       1705.60        42.30 o                         
   4   9   3         45.71         33.13        15.27 o                         
   5   9   3        185.60        178.56        16.62 o                         
   6   9   3        106.59        101.28        18.32 o                         
  -5  10   3        551.97        623.19        34.67 o                         
  -4  10   3          3.37          3.21        16.35 o                         
  -3  10   3        643.69        661.87        33.59 o                         
  -2  10   3        113.45         97.58        12.49 o                         
  -1  10   3         12.45        -10.90        10.90 o                         
   0  10   3         12.48          4.15        14.15 o                         
   1  10   3        386.95        363.00        16.99 o                         
   2  10   3         12.42         -7.38        14.61 o                         
   3  10   3         13.43        -11.11        16.12 o                         
   4  10   3         90.29         91.68        17.35 o                         
   5  10   3        492.87        448.08        21.88 o                         
  -4  11   3          5.36         17.00        16.23 o                         
  -3  11   3        324.67        259.51        23.37 o                         
  -2  11   3          4.57         32.22        15.12 o                         
  -1  11   3        443.42        433.83        21.52 o                         
   0  11   3         97.22         91.53        13.61 o                         
   1  11   3         42.23         23.79        16.29 o                         
   2  11   3        106.09         89.37        17.39 o                         
   3  11   3        390.67        369.60        21.06 o                         
   0  12   3         38.41         67.24        36.25 o                         
 -10   0   4         83.00         68.67        14.38 o                         
  -8   0   4        431.27        456.82        28.00 o                         
  -6   0   4       2843.00       2646.79        59.72 o                         
  -4   0   4       3038.79       2552.20        43.52 o                         
  -2   0   4      26411.28      23351.13       408.16 o                         
   0   0   4        800.88        940.79        27.55 o                         
   2   0   4        584.58        637.69        16.96 o                         
   4   0   4       4001.66       3714.86        74.78 o                         
   6   0   4        466.59        517.32        28.01 o                         
   8   0   4       1784.99       2052.41       110.34 o                         
 -10   1   4        297.51        367.77        19.48 o                         
  -9   1   4        128.11        134.23        14.62 o                         
  -8   1   4        631.66        664.63        18.72 o                         
  -7   1   4          0.11        -12.52        12.85 o                         
  -6   1   4        344.54        298.55         9.57 o                         
  -5   1   4          1.31         -1.53         6.25 o                         
  -4   1   4       5147.85       4425.77        57.87 o                         
  -3   1   4       2532.56       2543.13        36.76 o                         
  -2   1   4         49.87         50.79         3.95 o                         
  -1   1   4         25.29         26.09         4.24 o                         
   0   1   4      14416.63      14393.84       167.79 o                         
   1   1   4        789.87        806.20        13.74 o                         
   2   1   4        779.21        985.28        35.01 o                         
   3   1   4       1193.97       1272.47        18.90 o                         
   4   1   4       3952.45       4133.22        58.45 o                         
   5   1   4         64.91        171.91        30.65 o                         
   6   1   4       2285.77       2195.72        40.65 o                         
   7   1   4        102.35         88.19        10.17 o                         
   8   1   4         75.56         72.40         9.40 o                         
   9   1   4          4.36          2.28         8.72 o                         
 -10   2   4         11.53          8.12        12.21 o                         
  -9   2   4          9.56         25.25        10.74 o                         
  -8   2   4       1772.59       1976.46        47.79 o                         
  -7   2   4        218.81        215.73         9.91 o                         
  -6   2   4       1722.37       1637.86        31.06 o                         
  -5   2   4         47.68         44.11        14.10 o                         
  -4   2   4         34.04         19.46         4.65 o                         
  -3   2   4          4.44          2.76         6.78 o                         
  -2   2   4       7023.43       6706.48        82.32 o                         
  -1   2   4        905.13        938.94        13.65 o                         
   0   2   4       5264.03       5512.41        58.22 o                         
   1   2   4        482.61        537.52         9.78 o                         
   2   2   4      13119.22      13864.73       152.58 o                         
   3   2   4        157.18        169.45         8.11 o                         
   4   2   4       3172.92       3135.16        46.18 o                         
   5   2   4         17.09          2.45         7.20 o                         
   6   2   4        223.81        194.34        10.51 o                         
   7   2   4          0.08          8.49        13.98 o                         
   8   2   4        233.02        209.46        13.57 o                         
   9   2   4          1.68        -11.58        11.58 o                         
 -10   3   4        381.97        465.43        21.73 o                         
  -9   3   4         72.57         64.92        11.68 o                         
  -8   3   4        445.12        476.22        26.14 o                         
  -7   3   4         28.81         36.20         9.35 o                         
  -6   3   4       1111.20       1102.56        24.87 o                         
  -5   3   4          6.91         14.29         9.83 o                         
  -4   3   4       1558.29       1455.94        37.99 o                         
  -3   3   4        546.06        556.84        19.81 o                         
  -2   3   4         18.18         17.31         6.34 o                         
  -1   3   4          8.79          2.28         4.10 o                         
   0   3   4       4214.69       4342.87        50.94 o                         
   1   3   4         53.50         70.09         6.27 o                         
   2   3   4       1792.10       1792.17        26.20 o                         
   3   3   4        121.76        103.91        12.89 o                         
   4   3   4       2774.33       2786.45        45.84 o                         
   5   3   4         35.35         31.99         7.66 o                         
   6   3   4       1481.22       1505.92        30.34 o                         
   7   3   4        172.83        141.54        10.51 o                         
   8   3   4         12.58          2.16        10.88 o                         
   9   3   4         46.17         32.16        19.97 o                         
  -9   4   4          8.71         -1.51        13.97 o                         
  -8   4   4        214.65        221.49        14.22 o                         
  -7   4   4         56.15         76.48        17.77 o                         
  -6   4   4       1792.10       1800.32        36.74 o                         
  -5   4   4        839.88        847.39        36.15 o                         
  -4   4   4       1926.12       1725.98        43.61 o                         
  -3   4   4        277.21        245.87         8.27 o                         
  -2   4   4      10877.08      10342.75       125.53 o                         
  -1   4   4        477.16        454.14        12.91 o                         
   0   4   4         81.23         82.12         7.07 o                         
   1   4   4          1.46          1.23         4.04 o                         
   2   4   4        709.11        754.27        15.65 o                         
   3   4   4        421.82        507.03        23.43 o                         
   4   4   4       1128.18       1031.85        24.26 o                         
   5   4   4          5.13         -7.31         7.31 o                         
   6   4   4        192.55        198.66        10.74 o                         
   7   4   4         40.10         12.35        12.20 o                         
   8   4   4       1088.80       1156.77        45.28 o                         
  -9   5   4          3.87         -1.05        15.58 o                         
  -8   5   4        340.82        329.77        27.35 o                         
  -7   5   4        168.01        213.87        14.00 o                         
  -6   5   4        330.55        323.93        20.58 o                         
  -5   5   4        162.12        163.43        13.90 o                         
  -4   5   4       4255.63       3987.09        82.26 o                         
  -3   5   4         18.45         19.86        14.15 o                         
  -2   5   4        452.15        396.54        12.20 o                         
  -1   5   4        241.25        201.61        10.77 o                         
   0   5   4       3453.91       3577.40        43.88 o                         
   1   5   4        679.50        702.41        14.32 o                         
   2   5   4        492.62        563.78        14.34 o                         
   3   5   4        454.66        504.59        21.59 o                         
   4   5   4        469.17        410.87        19.22 o                         
   5   5   4         28.65         48.83        15.04 o                         
   6   5   4       1926.72       2125.66        45.36 o                         
   7   5   4         31.59          8.72        13.09 o                         
   8   5   4         36.74         34.23        17.05 o                         
  -9   6   4         11.82         13.04        15.66 o                         
  -8   6   4        460.04        450.69        32.08 o                         
  -7   6   4          4.02         -4.13        12.49 o                         
  -6   6   4        987.66       1001.56        30.31 o                         
  -5   6   4         88.70         79.60        16.86 o                         
  -4   6   4         27.63         16.00         7.96 o                         
  -3   6   4        505.75        514.58        16.79 o                         
  -2   6   4       3203.11       3170.52        53.13 o                         
  -1   6   4         32.90         25.35        13.64 o                         
   0   6   4        231.09        212.43        17.47 o                         
   1   6   4       1088.78       1129.93        33.58 o                         
   2   6   4       5148.03       5364.08        91.39 o                         
   3   6   4         18.74          6.04        10.31 o                         
   4   6   4       1415.78       1518.60        34.74 o                         
   5   6   4          4.20        -10.38        19.28 o                         
   6   6   4        230.86        210.88        14.72 o                         
   7   6   4          0.89        -13.97        13.97 o                         
   8   6   4        256.20        217.24        37.82 o                         
  -8   7   4         91.22         72.76        16.03 o                         
  -7   7   4          4.53         26.87        26.26 o                         
  -6   7   4        352.27        340.42        17.73 o                         
  -5   7   4         13.60         28.88        13.35 o                         
  -4   7   4       1037.06       1043.90        30.90 o                         
  -3   7   4         22.84         19.36         8.39 o                         
  -2   7   4        364.50        309.17        17.01 o                         
  -1   7   4        286.04        269.17        21.87 o                         
   0   7   4       4051.65       4215.91        65.79 o                         
   1   7   4         10.40         -0.05        11.22 o                         
   2   7   4       1153.54       1223.38        25.58 o                         
   3   7   4         39.50         19.50        10.33 o                         
   4   7   4       1764.69       1790.78        40.16 o                         
   5   7   4         21.35          4.54        12.80 o                         
   6   7   4        252.21        222.60        16.49 o                         
   7   7   4        124.84         92.59        18.73 o                         
  -7   8   4          0.12          2.96        15.51 o                         
  -6   8   4        272.93        255.03        22.56 o                         
  -5   8   4        124.37        130.78        14.59 o                         
  -4   8   4        482.61        471.83        22.75 o                         
  -3   8   4         96.53         62.57        17.39 o                         
  -2   8   4       1331.65       1388.69        32.07 o                         
  -1   8   4         31.91         23.55         8.95 o                         
   0   8   4        327.14        306.91        16.39 o                         
   1   8   4        119.73        140.55        18.68 o                         
   2   8   4        831.52        913.80        25.31 o                         
   3   8   4        108.07        106.24        12.18 o                         
   4   8   4        461.76        468.05        20.99 o                         
   5   8   4         24.89         -3.48        15.41 o                         
   6   8   4        343.60        291.66        25.18 o                         
  -6   9   4        235.95        264.95        21.96 o                         
  -5   9   4         55.83         31.75        15.28 o                         
  -4   9   4       1229.43       1254.51        40.16 o                         
  -3   9   4          2.13         22.40        11.97 o                         
  -2   9   4        130.28        123.99        11.60 o                         
  -1   9   4          7.26         -1.43        11.61 o                         
   0   9   4        845.92        816.09        22.08 o                         
   1   9   4         64.86         71.90        12.20 o                         
   2   9   4        223.80        237.41        18.85 o                         
   3   9   4        144.23        136.88        14.32 o                         
   4   9   4         73.56         47.44        14.55 o                         
   5   9   4         54.68         38.00        16.97 o                         
  -5  10   4         62.26         78.67        16.89 o                         
  -4  10   4          8.43         12.03        16.21 o                         
  -3  10   4         23.07         31.03        13.93 o                         
  -2  10   4        468.64        443.48        22.91 o                         
  -1  10   4          2.36        -13.22        13.22 o                         
   0  10   4         62.32         37.34        11.65 o                         
   1  10   4        158.30        129.98        15.11 o                         
   2  10   4        498.76        505.68        21.80 o                         
   3  10   4          9.90        -11.18        15.77 o                         
   4  10   4        295.04        252.94        18.69 o                         
  -4  11   4        278.99        220.23        20.16 o                         
  -3  11   4         61.64         48.42        17.11 o                         
  -2  11   4         10.89          8.00        14.59 o                         
  -1  11   4        226.95        159.85        18.38 o                         
   0  11   4        590.04        572.09        29.71 o                         
   1  11   4          0.48         16.10        18.36 o                         
   2  11   4        143.90        126.90        18.25 o                         
   3  11   4         56.46         42.63        18.11 o                         
  -9   0   5        276.04        301.16        18.81 o                         
  -7   0   5        234.19        274.75        17.69 o                         
  -5   0   5       4744.82       4318.48        79.58 o                         
  -3   0   5       4264.97       4279.16        72.02 o                         
  -1   0   5       2340.94       2380.55        41.81 o                         
   1   0   5        827.06        876.11        20.77 o                         
   3   0   5       1511.43       1551.52        48.43 o                         
   5   0   5       2920.93       3061.95        68.34 o                         
   7   0   5        136.77        155.34        26.67 o                         
   9   0   5        534.88        635.35        43.33 o                         
 -10   1   5          0.06         -9.68        12.20 o                         
  -9   1   5        155.52        166.28        12.84 o                         
  -8   1   5        428.51        466.26        18.21 o                         
  -7   1   5       1488.08       1471.91        44.37 o                         
  -6   1   5        199.31        164.10         7.75 o                         
  -5   1   5         97.23         68.17         8.29 o                         
  -4   1   5        229.19        188.20        12.86 o                         
  -3   1   5       9791.41       8820.39       114.87 o                         
  -2   1   5       2001.14       1856.25        24.08 o                         
  -1   1   5        858.16        874.72        17.78 o                         
   0   1   5         43.26         65.78         9.52 o                         
   1   1   5       5033.04       5187.20        68.40 o                         
   2   1   5       1694.29       1877.80        26.67 o                         
   3   1   5       5117.96       5136.81        73.73 o                         
   4   1   5         10.77          5.34         9.42 o                         
   5   1   5          8.57         -0.33         6.17 o                         
   6   1   5          6.04         -5.04         9.76 o                         
   7   1   5       1403.33       1463.90        34.88 o                         
   8   1   5        120.12        126.25        10.71 o                         
   9   1   5        178.58        199.06        15.49 o                         
 -10   2   5         40.05         47.08        12.75 o                         
  -9   2   5       1166.71       1309.67        36.87 o                         
  -8   2   5         58.09         54.62        12.93 o                         
  -7   2   5         22.06         16.04         8.47 o                         
  -6   2   5        201.52        181.37         9.82 o                         
  -5   2   5       3708.31       3384.89        61.59 o                         
  -4   2   5        344.06        328.55        20.95 o                         
  -3   2   5          5.07          5.31         3.97 o                         
  -2   2   5        513.38        470.58        15.30 o                         
  -1   2   5       2784.48       2554.18        36.06 o                         
   0   2   5        659.89        726.20        13.10 o                         
   1   2   5       6716.80       6816.56        78.10 o                         
   2   2   5         21.42         23.27         9.85 o                         
   3   2   5        160.24        139.51         9.29 o                         
   4   2   5        296.61        299.34        20.06 o                         
   5   2   5       2865.39       2751.83        44.15 o                         
   6   2   5        228.18        217.56         9.60 o                         
   7   2   5         98.01        100.54         9.84 o                         
   8   2   5          1.31        -11.44        11.44 o                         
 -10   3   5          9.87        -15.64        16.99 o                         
  -9   3   5        185.32        211.02        19.56 o                         
  -8   3   5         48.23         46.26        10.15 o                         
  -7   3   5       1235.26       1281.29        31.45 o                         
  -6   3   5         33.03         32.76         8.98 o                         
  -5   3   5         45.98         51.70        15.41 o                         
  -4   3   5        517.01        511.18        21.64 o                         
  -3   3   5       4552.00       4430.71        62.58 o                         
  -2   3   5          5.60         12.86         6.35 o                         
  -1   3   5       4013.33       3777.33        45.73 o                         
   0   3   5        537.13        606.70        15.97 o                         
   1   3   5       4246.09       4397.85        52.97 o                         
   2   3   5        634.61        693.32        23.98 o                         
   3   3   5       7194.74       7114.08       106.40 o                         
   4   3   5        147.22        154.19         9.71 o                         
   5   3   5        227.27        230.85        10.27 o                         
   6   3   5        135.24         97.85        13.92 o                         
   7   3   5       1175.83       1169.99        27.53 o                         
   8   3   5         87.08         77.98        12.10 o                         
  -9   4   5        155.80        159.24        26.54 o                         
  -8   4   5          0.94        -10.73        10.73 o                         
  -7   4   5         84.29         57.68        14.16 o                         
  -6   4   5         14.09          2.52        18.65 o                         
  -5   4   5       2929.62       2734.21        65.92 o                         
  -4   4   5        590.41        609.61        21.76 o                         
  -3   4   5       4526.51       4375.92        70.89 o                         
  -2   4   5       1097.11       1096.69        26.07 o                         
  -1   4   5       5726.11       5823.17        67.77 o                         
   0   4   5         14.86         30.73        12.65 o                         
   1   4   5       1910.19       2038.88        32.06 o                         
   2   4   5         94.14         92.05         9.43 o                         
   3   4   5       3499.79       3596.32        66.21 o                         
   4   4   5        251.84        221.78        11.72 o                         
   5   4   5       1404.11       1474.16        29.55 o                         
   6   4   5         19.98          5.53         9.03 o                         
   7   4   5         65.52         55.75         9.70 o                         
   8   4   5         12.15         24.25        16.43 o                         
  -9   5   5        175.86        173.95        17.66 o                         
  -8   5   5          3.06          6.31        12.97 o                         
  -7   5   5        580.46        646.30        38.48 o                         
  -6   5   5         21.41         19.93        11.60 o                         
  -5   5   5         23.04          3.43         9.36 o                         
  -4   5   5        119.61         89.77        14.95 o                         
  -3   5   5       3572.74       3575.59        57.30 o                         
  -2   5   5        120.10        124.03         9.14 o                         
  -1   5   5       1882.16       1850.29        32.50 o                         
   0   5   5       1238.51       1214.94        24.72 o                         
   1   5   5       3511.87       3784.25        50.95 o                         
   2   5   5        412.77        521.47        27.21 o                         
   3   5   5       1940.02       2221.04        57.60 o                         
   4   5   5          4.70         -3.89        12.81 o                         
   5   5   5         12.06         -8.38        14.06 o                         
   6   5   5          7.23        -11.02        12.68 o                         
   7   5   5        796.26        862.11        31.02 o                         
   8   5   5          0.38          6.29        14.57 o                         
  -8   6   5         66.52         60.12        14.61 o                         
  -7   6   5         40.19         41.88        13.08 o                         
  -6   6   5        143.51        152.72        21.33 o                         
  -5   6   5       1569.16       1544.22        50.49 o                         
  -4   6   5         30.41         43.21         8.54 o                         
  -3   6   5        206.82        162.61        12.22 o                         
  -2   6   5         12.44         20.25        16.27 o                         
  -1   6   5       2237.63       2122.85        37.47 o                         
   0   6   5        150.38        194.10        18.68 o                         
   1   6   5       1732.56       1934.62        36.52 o                         
   2   6   5         15.38         -0.17         9.68 o                         
   3   6   5         15.78         39.08        18.80 o                         
   4   6   5         52.00         48.96        12.37 o                         
   5   6   5       1393.05       1484.17        33.68 o                         
   6   6   5         46.77         15.62        13.98 o                         
   7   6   5          2.94          0.54        14.83 o                         
  -8   7   5          0.22        -15.00        15.55 o                         
  -7   7   5       1043.72       1149.27        45.29 o                         
  -6   7   5        228.49        270.32        20.37 o                         
  -5   7   5        101.04         76.83        21.74 o                         
  -4   7   5         94.38         72.42        13.72 o                         
  -3   7   5       1611.28       1579.56        41.62 o                         
  -2   7   5          3.13         -1.69        15.49 o                         
  -1   7   5         83.59         67.69        12.19 o                         
   0   7   5          5.14          1.60         8.29 o                         
   1   7   5        128.47        124.11         9.98 o                         
   2   7   5         72.53         70.88        10.21 o                         
   3   7   5       1649.48       1877.56        37.97 o                         
   4   7   5        301.71        299.38        18.78 o                         
   5   7   5          2.90        -12.73        12.73 o                         
   6   7   5        269.29        266.06        17.07 o                         
   7   7   5        676.11        617.18        31.67 o                         
  -7   8   5        124.01        134.73        16.92 o                         
  -6   8   5        138.17        113.30        25.53 o                         
  -5   8   5        874.80        897.69        40.30 o                         
  -4   8   5          0.78         -2.93        10.75 o                         
  -3   8   5        219.53        168.25        12.73 o                         
  -2   8   5        272.09        224.30        12.53 o                         
  -1   8   5        753.20        780.47        24.33 o                         
   0   8   5          0.69         10.30        11.04 o                         
   1   8   5        940.71       1007.21        27.17 o                         
   2   8   5         48.44         37.37        12.57 o                         
   3   8   5        528.75        579.36        22.39 o                         
   4   8   5          3.22         11.87        15.23 o                         
   5   8   5       1052.61       1115.18        34.96 o                         
   6   8   5         15.79        -15.25        15.25 o                         
  -6   9   5          3.10        -11.09        15.76 o                         
  -5   9   5        109.34         89.75        23.07 o                         
  -4   9   5        100.47         85.00        12.72 o                         
  -3   9   5        886.81        948.10        29.86 o                         
  -2   9   5        109.40         85.33        11.78 o                         
  -1   9   5        751.94        764.25        25.67 o                         
   0   9   5        674.91        713.84        24.02 o                         
   1   9   5       1157.00       1251.04        33.07 o                         
   2   9   5         11.70          1.02        12.77 o                         
   3   9   5        303.85        309.56        16.22 o                         
   4   9   5          5.65         20.38        16.32 o                         
   5   9   5         88.64         41.63        17.46 o                         
  -5  10   5        214.90        190.18        19.55 o                         
  -4  10   5          0.45        -12.86        14.04 o                         
  -3  10   5         28.59          1.86        13.50 o                         
  -2  10   5         72.33         79.91        13.07 o                         
  -1  10   5       1276.35       1381.27        35.38 o                         
   0  10   5         28.24          5.57        20.52 o                         
   1  10   5        643.66        726.08        30.58 o                         
   2  10   5         74.45         73.84        15.24 o                         
   3  10   5        112.36         78.56        16.10 o                         
   4  10   5         21.79         14.42        16.70 o                         
  -3  11   5        282.44        280.75        28.86 o                         
  -2  11   5          4.48         -7.88        12.86 o                         
  -1  11   5         56.49         26.27        17.78 o                         
   0  11   5          8.33        -14.80        14.90 o                         
   1  11   5         58.72         40.21        16.68 o                         
   2  11   5          9.74         12.14        16.62 o                         
 -10   0   6          9.25         15.57        15.42 o                         
  -8   0   6       1742.65       1867.17        67.55 o                         
  -6   0   6        240.09        260.09        14.19 o                         
  -4   0   6        704.11        623.32        16.14 o                         
  -2   0   6       2158.28       2093.49        39.22 o                         
   0   0   6       2940.30       2805.16        53.23 o                         
   2   0   6      15768.07      15657.59       258.67 o                         
   4   0   6         34.82          7.33        16.80 o                         
   6   0   6       1839.37       1762.00        44.67 o                         
   8   0   6        177.65        113.89        17.93 o                         
 -10   1   6        412.47        485.54        21.34 o                         
  -9   1   6         22.34         29.85        12.38 o                         
  -8   1   6          0.51         16.66        17.45 o                         
  -7   1   6          5.24          1.77        12.44 o                         
  -6   1   6       3232.04       3182.23        51.93 o                         
  -5   1   6        158.56        134.88         8.80 o                         
  -4   1   6       2657.06       2430.93        38.21 o                         
  -3   1   6        699.58        701.92        11.40 o                         
  -2   1   6       3434.11       3327.72        47.14 o                         
  -1   1   6         24.12         27.63         4.67 o                         
   0   1   6      10119.93       9968.52       122.97 o                         
   1   1   6        812.87        838.78        18.34 o                         
   2   1   6         42.89         60.99        12.16 o                         
   3   1   6        292.08        301.18        18.50 o                         
   4   1   6       2492.52       2467.41        39.01 o                         
   5   1   6          4.00         14.27        10.49 o                         
   6   1   6        267.68        214.33        13.02 o                         
   7   1   6         38.37         13.99         8.74 o                         
   8   1   6        311.65        272.47        23.73 o                         
 -10   2   6          2.26         20.52        14.01 o                         
  -9   2   6          0.92        -11.28        16.88 o                         
  -8   2   6        277.99        252.77        13.46 o                         
  -7   2   6         11.38         10.50         8.38 o                         
  -6   2   6        220.10        201.57        18.35 o                         
  -5   2   6          5.24          0.62        19.12 o                         
  -4   2   6       4650.91       3937.39        72.04 o                         
  -3   2   6          0.08         -3.37         5.23 o                         
  -2   2   6       4486.92       4554.85        58.19 o                         
  -1   2   6         12.89         13.32         7.30 o                         
   0   2   6       2738.48       2821.29        35.81 o                         
   1   2   6         68.12         81.71        10.74 o                         
   2   2   6       2744.22       2791.59        40.91 o                         
   3   2   6         11.80         10.24        11.54 o                         
   4   2   6          1.41         -1.21         8.49 o                         
   5   2   6         25.60         69.88        23.59 o                         
   6   2   6       2080.54       2171.44        39.64 o                         
   7   2   6          2.29         -0.65         8.47 o                         
   8   2   6        748.12        799.96        30.22 o                         
  -9   3   6         75.31         56.38        13.15 o                         
  -8   3   6          4.19         -1.89        10.62 o                         
  -7   3   6        111.11        109.88        15.20 o                         
  -6   3   6       1881.53       1895.67        40.69 o                         
  -5   3   6         59.69         38.35        10.00 o                         
  -4   3   6       1474.90       1452.17        37.60 o                         
  -3   3   6          0.55         13.34        10.00 o                         
  -2   3   6       2056.48       1956.64        27.55 o                         
  -1   3   6         22.76         19.92         7.48 o                         
   0   3   6       4535.22       4446.42        50.80 o                         
   1   3   6        156.14        152.84         8.38 o                         
   2   3   6         91.86        107.54        10.08 o                         
   3   3   6        157.43        166.14        15.18 o                         
   4   3   6       2495.43       2472.02        45.34 o                         
   5   3   6        175.48        157.76         9.26 o                         
   6   3   6        427.72        456.41        25.61 o                         
   7   3   6         27.15         -2.63         9.02 o                         
   8   3   6        424.05        423.91        26.10 o                         
  -9   4   6         13.83         -7.85        12.61 o                         
  -8   4   6       1345.11       1544.41        40.14 o                         
  -7   4   6          0.59          2.42        23.20 o                         
  -6   4   6         77.31         74.77        13.61 o                         
  -5   4   6          5.99          9.71        11.15 o                         
  -4   4   6       1107.72       1061.49        30.35 o                         
  -3   4   6         17.20         28.77        16.35 o                         
  -2   4   6        185.26        159.33        16.97 o                         
  -1   4   6         63.18         22.73        13.86 o                         
   0   4   6        517.61        495.64        16.53 o                         
   1   4   6         51.74         74.56         6.14 o                         
   2   4   6       5639.33       5587.90        84.04 o                         
   3   4   6        367.24        357.32        13.41 o                         
   4   4   6        546.52        505.17        17.69 o                         
   5   4   6         86.12        100.17        12.26 o                         
   6   4   6       1134.00       1151.58        28.94 o                         
   7   4   6          1.80         13.55        13.49 o                         
   8   4   6        189.90        163.66        16.39 o                         
  -9   5   6          1.36         17.38        15.02 o                         
  -8   5   6         10.00          3.61        13.25 o                         
  -7   5   6          9.95         19.48        11.68 o                         
  -6   5   6       1359.94       1400.42        40.35 o                         
  -5   5   6         41.02         43.50         9.71 o                         
  -4   5   6        496.99        454.17        31.88 o                         
  -3   5   6        755.25        733.09        27.23 o                         
  -2   5   6        604.00        605.71        17.37 o                         
  -1   5   6       1030.26       1095.98        28.29 o                         
   0   5   6       4612.50       4689.28        74.91 o                         
   1   5   6         21.41         27.43        15.22 o                         
   2   5   6          5.77         31.16        15.78 o                         
   3   5   6         56.50        104.91        19.77 o                         
   4   5   6       2809.26       2912.31        55.17 o                         
   5   5   6         72.54         53.75         9.26 o                         
   6   5   6         60.23         43.87         9.39 o                         
   7   5   6         41.02         30.82        14.71 o                         
  -8   6   6        273.36        263.37        17.28 o                         
  -7   6   6          4.80        -12.65        12.65 o                         
  -6   6   6        101.90         74.49        11.97 o                         
  -5   6   6        134.24        120.92        13.19 o                         
  -4   6   6       2012.78       1986.47        45.96 o                         
  -3   6   6         93.21         80.29        12.17 o                         
  -2   6   6       3669.23       3706.63        69.21 o                         
  -1   6   6         67.75         88.49         8.89 o                         
   0   6   6        600.57        665.30        27.52 o                         
   1   6   6          3.29          8.93         9.87 o                         
   2   6   6       1830.39       1992.80        44.77 o                         
   3   6   6         39.94         43.16        12.94 o                         
   4   6   6         75.41         44.37        12.23 o                         
   5   6   6        203.80        203.69        14.06 o                         
   6   6   6        676.26        630.69        29.77 o                         
   7   6   6          0.33          7.87        12.95 o                         
  -8   7   6         35.91         14.97        15.65 o                         
  -7   7   6        144.60        129.71        17.28 o                         
  -6   7   6        632.07        690.27        40.76 o                         
  -5   7   6         10.17         -3.96        10.71 o                         
  -4   7   6       1045.82       1007.86        33.64 o                         
  -3   7   6         65.39         34.76        15.06 o                         
  -2   7   6       1985.99       2155.77        49.40 o                         
  -1   7   6         18.58         23.07        11.12 o                         
   0   7   6       1579.37       1679.39        35.81 o                         
   1   7   6        116.83        124.45        12.56 o                         
   2   7   6        293.45        339.27        38.84 o                         
   3   7   6        291.29        292.56        19.98 o                         
   4   7   6        846.99        868.95        44.24 o                         
   5   7   6         26.60         29.65        14.25 o                         
   6   7   6        167.03        149.98        20.68 o                         
  -7   8   6          2.64         -1.83        15.44 o                         
  -6   8   6        143.53        117.49        19.28 o                         
  -5   8   6          2.44          5.62        21.62 o                         
  -4   8   6        548.12        559.51        30.82 o                         
  -3   8   6          3.98          5.01        10.06 o                         
  -2   8   6        552.81        525.95        18.68 o                         
  -1   8   6         63.33         52.70        11.75 o                         
   0   8   6        356.81        355.61        16.75 o                         
   1   8   6         24.10         18.15        10.96 o                         
   2   8   6       1512.83       1684.00        48.30 o                         
   3   8   6         66.90         84.51        15.46 o                         
   4   8   6        154.26        174.01        16.28 o                         
   5   8   6         37.50         38.83        15.19 o                         
   6   8   6        322.09        259.98        26.35 o                         
  -6   9   6        359.44        375.11        22.58 o                         
  -5   9   6          8.82          8.35        13.68 o                         
  -4   9   6         20.53          1.00        15.60 o                         
  -3   9   6        212.24        169.13        13.71 o                         
  -2   9   6        239.54        204.34        13.36 o                         
  -1   9   6        202.92        166.89        12.60 o                         
   0   9   6        569.49        518.25        25.05 o                         
   1   9   6          3.82        -11.94        11.94 o                         
   2   9   6          2.83         38.89        13.18 o                         
   3   9   6          4.02        -15.59        15.59 o                         
   4   9   6        747.80        775.12        46.52 o                         
   5   9   6          0.07         18.38        17.13 o                         
  -5  10   6         33.21          9.59        16.10 o                         
  -4  10   6        339.73        353.25        20.90 o                         
  -3  10   6          9.32         23.12        14.15 o                         
  -2  10   6        567.71        503.78        32.27 o                         
  -1  10   6         80.62         66.51        13.78 o                         
   0  10   6          2.82         -0.11        15.93 o                         
   1  10   6         37.11         51.13        15.72 o                         
   2  10   6        420.02        400.91        19.72 o                         
   3  10   6         22.98          9.54        17.69 o                         
  -3  11   6         53.02         43.74        15.77 o                         
  -2  11   6        155.82        137.11        18.30 o                         
  -1  11   6          1.80          3.75        14.69 o                         
   0  11   6        320.13        309.47        17.64 o                         
   1  11   6         50.39         62.62        15.84 o                         
  -9   0   7          3.04         18.22        14.19 o                         
  -7   0   7        381.76        383.02        21.75 o                         
  -5   0   7        769.38        676.72        23.81 o                         
  -3   0   7       1109.59        929.21        24.09 o                         
  -1   0   7      17855.98      16902.49       267.59 o                         
   1   0   7        716.18        737.98        36.20 o                         
   3   0   7       3332.00       3427.50        71.44 o                         
   5   0   7        366.02        330.58        16.41 o                         
   7   0   7        104.53         87.40        13.63 o                         
 -10   1   7          1.98        -13.22        13.22 o                         
  -9   1   7        657.06        791.27        33.21 o                         
  -8   1   7         31.31         29.49        10.22 o                         
  -7   1   7        458.02        437.33        16.33 o                         
  -6   1   7         19.98         11.95         6.43 o                         
  -5   1   7        495.32        499.14        16.50 o                         
  -4   1   7        579.81        568.50        12.63 o                         
  -3   1   7       3211.93       2822.32        40.17 o                         
  -2   1   7         47.51         41.90         7.80 o                         
  -1   1   7         42.97         56.11         6.29 o                         
   0   1   7         42.38         32.86         7.05 o                         
   1   1   7       4138.55       4022.38        63.70 o                         
   2   1   7        375.04        385.96        14.72 o                         
   3   1   7        421.07        516.72        32.65 o                         
   4   1   7         73.73         66.36         7.51 o                         
   5   1   7       1393.50       1333.13        25.73 o                         
   6   1   7         23.15         25.61        12.27 o                         
   7   1   7        736.90        735.84        24.48 o                         
   8   1   7          1.51        -11.71        11.71 o                         
 -10   2   7          4.91         27.48        14.53 o                         
  -9   2   7         22.61         13.49        12.48 o                         
  -8   2   7         16.59         12.32        10.12 o                         
  -7   2   7       1828.54       1912.18        47.18 o                         
  -6   2   7         13.34         -1.57         7.94 o                         
  -5   2   7       2249.93       2294.28        47.62 o                         
  -4   2   7          6.26          4.83        10.93 o                         
  -3   2   7        849.29        788.82        30.28 o                         
  -2   2   7        830.12        807.24        22.56 o                         
  -1   2   7       3475.01       3265.39        46.68 o                         
   0   2   7        586.17        574.72        13.17 o                         
   1   2   7        296.42        331.43        11.55 o                         
   2   2   7        371.70        398.55        17.73 o                         
   3   2   7       4175.28       4268.98        64.75 o                         
   4   2   7         53.23         42.85         7.72 o                         
   5   2   7       2487.17       2425.39        39.22 o                         
   6   2   7          0.45         -8.43         8.43 o                         
   7   2   7        173.76        133.01        10.55 o                         
   8   2   7          0.07         -5.66        12.85 o                         
  -9   3   7        380.64        432.55        22.83 o                         
  -8   3   7         36.08         29.00        11.06 o                         
  -7   3   7       1080.26       1087.43        27.94 o                         
  -6   3   7          2.26          3.27         8.56 o                         
  -5   3   7       1050.11        998.24        29.68 o                         
  -4   3   7         31.27         14.69        19.99 o                         
  -3   3   7       4165.10       4095.02        75.31 o                         
  -2   3   7          2.79         -7.20        13.78 o                         
  -1   3   7        196.14        199.97        17.95 o                         
   0   3   7        335.93        361.96        11.47 o                         
   1   3   7       3009.77       3102.03        50.69 o                         
   2   3   7         92.59         46.52        18.47 o                         
   3   3   7        685.67        778.47        24.70 o                         
   4   3   7          4.44          6.21        11.23 o                         
   5   3   7       1302.23       1293.36        28.40 o                         
   6   3   7         59.31         34.33         8.85 o                         
   7   3   7        737.95        724.07        21.30 o                         
   8   3   7         50.63         46.11        13.95 o                         
  -9   4   7        164.41        136.37        14.01 o                         
  -8   4   7         37.49         34.82        17.22 o                         
  -7   4   7        465.97        500.15        22.28 o                         
  -6   4   7         68.21         42.30         9.94 o                         
  -5   4   7       1474.28       1382.42        59.95 o                         
  -4   4   7        205.88        218.40        10.26 o                         
  -3   4   7       2377.56       2322.59        46.42 o                         
  -2   4   7         45.62         38.50         5.32 o                         
  -1   4   7       7508.46       7891.63       125.90 o                         
   0   4   7          1.00         90.60        29.18 o                         
   1   4   7        167.70        179.49        14.41 o                         
   2   4   7        257.45        230.64        27.67 o                         
   3   4   7       1149.57       1214.90        30.81 o                         
   4   4   7        100.48         85.20        11.36 o                         
   5   4   7        639.18        622.50        20.00 o                         
   6   4   7         24.22         11.34         9.77 o                         
   7   4   7        210.38        174.64        11.18 o                         
  -9   5   7        249.61        283.15        21.51 o                         
  -8   5   7          0.00         -0.46        13.99 o                         
  -7   5   7        249.89        212.57        15.29 o                         
  -6   5   7        218.64        215.61        15.79 o                         
  -5   5   7        354.48        348.22        22.60 o                         
  -4   5   7        156.35        161.19        10.21 o                         
  -3   5   7       2748.10       2828.32        58.01 o                         
  -2   5   7         94.92         85.87        19.28 o                         
  -1   5   7          4.17         -3.16        18.19 o                         
   0   5   7        230.05        219.97        25.69 o                         
   1   5   7       4383.14       4441.00        79.04 o                         
   2   5   7          8.04         38.48        13.01 o                         
   3   5   7        130.72        177.38        14.74 o                         
   4   5   7         93.22         83.32        12.08 o                         
   5   5   7        712.88        723.09        23.87 o                         
   6   5   7         39.97         42.87        10.39 o                         
   7   5   7        318.97        283.19        14.62 o                         
  -8   6   7          1.92         -3.53        15.21 o                         
  -7   6   7        664.72        763.58        36.60 o                         
  -6   6   7          0.71        -12.04        12.04 o                         
  -5   6   7        541.59        514.92        22.85 o                         
  -4   6   7        202.87        199.43        14.42 o                         
  -3   6   7          7.57         13.73        10.12 o                         
  -2   6   7         29.86         20.96        10.84 o                         
  -1   6   7       1598.62       1676.00        40.24 o                         
   0   6   7         84.17         96.53        13.39 o                         
   1   6   7         83.42         98.82         9.31 o                         
   2   6   7         89.20         79.31        12.07 o                         
   3   6   7       2417.78       2759.17        62.74 o                         
   4   6   7        162.03        135.73        14.83 o                         
   5   6   7        584.79        515.40        20.77 o                         
   6   6   7         30.62         37.07        14.52 o                         
  -8   7   7         28.13         28.47        16.31 o                         
  -7   7   7         52.51         14.20        15.37 o                         
  -6   7   7          8.49         -7.77        16.57 o                         
  -5   7   7        460.51        453.72        25.63 o                         
  -4   7   7        133.87        131.28        11.36 o                         
  -3   7   7        759.69        825.10        24.11 o                         
  -2   7   7        122.27         97.75        10.71 o                         
  -1   7   7          0.38        -10.66        11.69 o                         
   0   7   7        369.52        360.67        17.67 o                         
   1   7   7       1423.97       1506.05        37.43 o                         
   2   7   7          5.79          5.81        18.76 o                         
   3   7   7        506.28        570.54        29.49 o                         
   4   7   7          1.76        -13.49        13.49 o                         
   5   7   7        380.86        339.67        25.69 o                         
   6   7   7         22.55         27.16        15.53 o                         
  -7   8   7        106.05        110.13        16.91 o                         
  -6   8   7          0.13          2.79        14.03 o                         
  -5   8   7        389.52        376.10        23.58 o                         
  -4   8   7         52.11         29.78        12.80 o                         
  -3   8   7        359.60        375.53        17.65 o                         
  -2   8   7        227.21        212.02        13.15 o                         
  -1   8   7       1513.87       1685.79        55.04 o                         
   0   8   7         72.24         72.90        12.69 o                         
   1   8   7         42.00         42.73        13.80 o                         
   2   8   7        365.71        388.08        20.58 o                         
   3   8   7        353.32        304.40        18.02 o                         
   4   8   7          3.93         -4.08        16.62 o                         
   5   8   7        130.32        105.06        16.47 o                         
  -6   9   7        132.00        115.57        16.03 o                         
  -5   9   7        318.78        361.39        30.91 o                         
  -4   9   7         53.87         49.18        13.82 o                         
  -3   9   7        804.52        842.90        29.90 o                         
  -2   9   7         10.02         10.56        12.45 o                         
  -1   9   7        102.54        103.98        14.07 o                         
   0   9   7         26.63         19.87        14.21 o                         
   1   9   7        798.08        826.27        33.45 o                         
   2   9   7         25.02         22.41        16.44 o                         
   3   9   7        144.87         98.74        18.09 o                         
   4   9   7        156.15        118.57        18.69 o                         
  -5  10   7        312.08        222.70        46.53 o                         
  -4  10   7         72.37         53.34        15.58 o                         
  -3  10   7          9.00         15.67        14.33 o                         
  -2  10   7         29.63         12.13        20.43 o                         
  -1  10   7        333.59        244.34        17.17 o                         
   0  10   7         10.43         -5.54        15.97 o                         
   1  10   7          0.55        -17.10        17.10 o                         
   2  10   7         96.30         88.55        17.54 o                         
   3  10   7        556.48        529.70        33.06 o                         
  -2  11   7         61.90         81.19        25.67 o                         
  -1  11   7          0.70          7.65        16.48 o                         
   0  11   7         36.56         12.21        15.34 o                         
 -10   0   8        137.31        127.41        18.38 o                         
  -8   0   8        766.09        819.71        37.20 o                         
  -6   0   8        846.31        897.15        38.46 o                         
  -4   0   8       5024.99       4994.47       127.54 o                         
  -2   0   8       1673.85       1567.67        53.55 o                         
   0   0   8        838.21        730.52        22.48 o                         
   2   0   8       3090.35       3362.18        88.38 o                         
   4   0   8       1424.70       1587.13        42.07 o                         
   6   0   8       1621.11       1609.63        44.58 o                         
  -9   1   8          1.48         16.56        13.26 o                         
  -8   1   8        212.92        202.66        16.06 o                         
  -7   1   8         39.89          9.13        10.06 o                         
  -6   1   8       1491.89       1451.37        41.66 o                         
  -5   1   8         89.60         82.71         9.33 o                         
  -4   1   8        266.75        246.48        10.22 o                         
  -3   1   8        200.89        174.59        12.24 o                         
  -2   1   8       3669.68       3382.35        57.77 o                         
  -1   1   8        451.94        452.24        16.28 o                         
   0   1   8       1004.76        990.13        24.48 o                         
   1   1   8         11.74          3.40        12.37 o                         
   2   1   8       2564.29       2614.60        49.47 o                         
   3   1   8        283.07        271.51        11.50 o                         
   4   1   8       3497.48       3622.60        57.12 o                         
   5   1   8         81.02         74.56        11.37 o                         
   6   1   8        108.74         92.71         9.49 o                         
   7   1   8         28.13          0.94        10.28 o                         
  -9   2   8          0.04          3.43        18.70 o                         
  -8   2   8        738.03        784.72        28.01 o                         
  -7   2   8          9.77         21.79        12.62 o                         
  -6   2   8          3.30         16.76         9.14 o                         
  -5   2   8         71.07         71.05        11.08 o                         
  -4   2   8       4007.56       3690.12        80.62 o                         
  -3   2   8         45.56         52.83         6.41 o                         
  -2   2   8         79.55         78.83         8.91 o                         
  -1   2   8         30.64         29.48         7.77 o                         
   0   2   8       6277.91       6109.93        85.93 o                         
   1   2   8         47.15         49.91        10.88 o                         
   2   2   8       1317.00       1328.79        31.41 o                         
   3   2   8        111.67         91.30         9.69 o                         
   4   2   8         30.29          8.04        12.13 o                         
   5   2   8         39.13         20.13         8.76 o                         
   6   2   8        525.10        486.48        17.57 o                         
   7   2   8          0.44         -4.14        10.40 o                         
  -9   3   8          0.13          0.87        12.92 o                         
  -8   3   8        160.21        156.41        15.24 o                         
  -7   3   8         50.58         44.35        10.59 o                         
  -6   3   8        803.64        765.89        24.42 o                         
  -5   3   8        157.91        135.73        10.75 o                         
  -4   3   8         14.75         15.95         5.80 o                         
  -3   3   8          3.50         -1.52        11.84 o                         
  -2   3   8       5481.81       5260.78        92.78 o                         
  -1   3   8        292.99        399.05        37.31 o                         
   0   3   8        427.50        447.17        18.24 o                         
   1   3   8          0.65        -10.53        12.21 o                         
   2   3   8       3069.21       3154.63        74.72 o                         
   3   3   8          3.82          6.47         9.57 o                         
   4   3   8        960.74        942.12        24.26 o                         
   5   3   8        339.47        343.33        13.12 o                         
   6   3   8          1.19         -8.48         9.48 o                         
   7   3   8         52.51         72.67        10.36 o                         
  -9   4   8          1.12          9.58        15.30 o                         
  -8   4   8        156.63        125.40        14.27 o                         
  -7   4   8         85.41         98.07        12.43 o                         
  -6   4   8        535.35        553.17        27.89 o                         
  -5   4   8         64.25         60.98        12.41 o                         
  -4   4   8       1863.57       1950.67        45.93 o                         
  -3   4   8         34.46         35.80         8.23 o                         
  -2   4   8       1296.03       1369.92        46.99 o                         
  -1   4   8        255.98        260.15        18.26 o                         
   0   4   8        950.77        998.18        26.69 o                         
   1   4   8        176.36        175.15         9.77 o                         
   2   4   8       1483.60       1515.89        31.57 o                         
   3   4   8        101.41         90.64        10.80 o                         
   4   4   8        911.01        975.19        25.79 o                         
   5   4   8         15.96          1.35        10.08 o                         
   6   4   8        997.47       1115.32        28.88 o                         
   7   4   8          1.77        -10.70        10.70 o                         
  -8   5   8        196.27        223.09        28.24 o                         
  -7   5   8        103.84         78.56        13.42 o                         
  -6   5   8        868.58       1005.42        59.82 o                         
  -5   5   8         73.24         74.96        20.54 o                         
  -4   5   8         64.56         86.92        12.23 o                         
  -3   5   8         86.25         84.10         9.63 o                         
  -2   5   8       1624.74       1760.41        41.95 o                         
  -1   5   8        526.70        592.11        40.19 o                         
   0   5   8        781.54        791.23        47.82 o                         
   1   5   8        881.88        959.87        22.74 o                         
   2   5   8       1032.16       1177.39        44.25 o                         
   3   5   8          4.34         47.12        11.28 o                         
   4   5   8       1597.40       1785.40        50.00 o                         
   5   5   8          1.82         12.86        13.65 o                         
   6   5   8        114.53         89.50        11.74 o                         
  -8   6   8        511.67        543.18        42.06 o                         
  -7   6   8         18.14          0.45        14.33 o                         
  -6   6   8         17.91         29.87        13.88 o                         
  -5   6   8        247.13        234.25        18.83 o                         
  -4   6   8       1651.35       1743.01        39.93 o                         
  -3   6   8          3.44         -3.45        12.57 o                         
  -2   6   8         46.03         33.79         9.20 o                         
  -1   6   8        398.10        407.73        17.92 o                         
   0   6   8       2147.67       2362.42        50.89 o                         
   1   6   8          0.15         -3.82        10.19 o                         
   2   6   8       1147.19       1246.72        45.60 o                         
   3   6   8          2.30        -12.08        12.08 o                         
   4   6   8         60.02         74.13        13.80 o                         
   5   6   8         18.15         -3.77        14.82 o                         
   6   6   8        611.28        665.14        35.06 o                         
  -7   7   8          0.32         11.67        16.15 o                         
  -6   7   8        828.82        919.81        37.29 o                         
  -5   7   8         81.32         85.08        12.61 o                         
  -4   7   8          1.16        -11.15        11.15 o                         
  -3   7   8        115.67         83.21        12.76 o                         
  -2   7   8       2044.24       2247.17        46.47 o                         
  -1   7   8          2.57         28.54        23.86 o                         
   0   7   8        167.94        161.00        16.27 o                         
   1   7   8          5.64         -1.99        15.26 o                         
   2   7   8        542.30        658.01        23.61 o                         
   3   7   8          0.81         22.54        13.42 o                         
   4   7   8        538.90        519.77        32.05 o                         
   5   7   8         79.61         72.17        16.15 o                         
  -7   8   8         76.69         68.34        15.98 o                         
  -6   8   8         83.40         57.12        18.60 o                         
  -5   8   8          8.86         13.84        13.24 o                         
  -4   8   8        882.83        948.54        33.44 o                         
  -3   8   8          0.33          8.29        12.35 o                         
  -2   8   8        203.64        198.50        13.43 o                         
  -1   8   8         12.28         18.13        17.61 o                         
   0   8   8       1007.78       1112.61        30.73 o                         
   1   8   8        205.64        158.05        15.22 o                         
   2   8   8        235.62        231.60        16.97 o                         
   3   8   8         29.57         14.35        16.81 o                         
   4   8   8        427.91        457.66        32.96 o                         
   5   8   8         47.15         61.11        33.76 o                         
  -5   9   8          1.59        -13.01        14.50 o                         
  -4   9   8          1.54         -8.70        13.79 o                         
  -3   9   8         19.44         30.06        14.13 o                         
  -2   9   8        342.83        372.44        36.94 o                         
  -1   9   8          1.13        -13.51        18.21 o                         
   0   9   8        415.61        388.97        20.29 o                         
   1   9   8        160.16        133.11        17.73 o                         
   2   9   8        303.90        319.53        25.01 o                         
   3   9   8        128.52        120.35        19.48 o                         
  -4  10   8        148.83        128.54        16.46 o                         
  -3  10   8          4.41        -15.07        15.07 o                         
  -2  10   8         22.07         30.79        43.30 o                         
  -1  10   8        146.37        120.28        15.91 o                         
   0  10   8        455.98        451.98        24.36 o                         
   1  10   8          0.16          7.62        17.60 o                         
   2  10   8        293.49        289.90        25.86 o                         
  -9   0   9          3.10         48.23        29.87 o                         
  -7   0   9       2479.77       2555.08       108.04 o                         
  -5   0   9        505.38        455.76        30.40 o                         
  -3   0   9       3364.87       3161.52       148.54 o                         
  -1   0   9        192.48        207.36        18.24 o                         
   1   0   9        717.33        655.15        35.69 o                         
   3   0   9       1887.45       1944.92        48.24 o                         
   5   0   9        488.09        427.12        22.60 o                         
   7   0   9        889.89        885.80        33.40 o                         
  -9   1   9        323.25        296.74        19.01 o                         
  -8   1   9          0.57        -12.17        12.17 o                         
  -7   1   9         17.22          9.13        11.28 o                         
  -6   1   9         65.79         63.86        12.70 o                         
  -5   1   9       2863.12       2677.97        55.35 o                         
  -4   1   9         22.88         19.76        13.80 o                         
  -3   1   9        761.20        792.86        28.16 o                         
  -2   1   9        440.88        395.76        19.87 o                         
  -1   1   9       2389.58       2272.14        40.06 o                         
   0   1   9        512.91        538.67        32.09 o                         
   1   1   9       3200.03       3230.05        60.45 o                         
   2   1   9         33.75         37.50        10.88 o                         
   3   1   9         13.81         47.08        13.31 o                         
   4   1   9         83.34         73.04         9.14 o                         
   5   1   9       1508.12       1529.21        29.69 o                         
   6   1   9         27.21         12.82        10.03 o                         
   7   1   9        157.24        118.11        11.17 o                         
  -9   2   9         59.15         64.66        16.70 o                         
  -8   2   9         69.85         60.25        12.09 o                         
  -7   2   9        248.67        232.12        12.32 o                         
  -6   2   9          0.90          0.50         8.93 o                         
  -5   2   9         80.37         81.38        12.52 o                         
  -4   2   9         67.12         64.45        10.60 o                         
  -3   2   9        928.80        954.77        31.73 o                         
  -2   2   9          0.75          5.59         9.80 o                         
  -1   2   9       5898.33       5657.40        94.47 o                         
   0   2   9        137.37        115.21         7.84 o                         
   1   2   9       1014.90        942.49        24.36 o                         
   2   2   9         72.39         74.31         7.87 o                         
   3   2   9       2107.10       2137.53        39.72 o                         
   4   2   9         14.58         -9.47        10.91 o                         
   5   2   9        289.12        268.05        12.92 o                         
   6   2   9          0.25         10.64        10.12 o                         
   7   2   9        593.75        544.08        24.63 o                         
  -9   3   9        295.95        293.41        16.21 o                         
  -8   3   9         12.48         27.33        12.37 o                         
  -7   3   9         46.24         24.20        11.68 o                         
  -6   3   9        241.98        236.21        12.91 o                         
  -5   3   9       1213.88       1215.33        49.67 o                         
  -4   3   9          0.47         -9.96        10.18 o                         
  -3   3   9       1662.93       1699.55        36.18 o                         
  -2   3   9         45.02         22.60        17.89 o                         
  -1   3   9       1907.07       1914.61        60.86 o                         
   0   3   9         67.46         51.40         6.10 o                         
   1   3   9       5073.83       5180.39        96.58 o                         
   2   3   9         83.45         63.54        10.41 o                         
   3   3   9        363.53        338.53        15.71 o                         
   4   3   9        283.31        276.11        14.71 o                         
   5   3   9       1034.51       1035.19        25.70 o                         
   6   3   9         30.88         22.63        10.36 o                         
   7   3   9         51.79         44.68        10.90 o                         
  -9   4   9         19.82         17.16        15.86 o                         
  -8   4   9         15.75          8.26        13.95 o                         
  -7   4   9       1350.14       1451.22        57.09 o                         
  -6   4   9         18.15          3.70        19.58 o                         
  -5   4   9        271.34        294.07        15.25 o                         
  -4   4   9         15.03         -0.94         7.07 o                         
  -3   4   9       1364.70       1466.87        42.91 o                         
  -2   4   9          3.94        -10.37        10.37 o                         
  -1   4   9        369.53        345.07        17.00 o                         
   0   4   9         39.35         24.43         8.54 o                         
   1   4   9        707.02        734.21        25.66 o                         
   2   4   9          5.30         25.30        18.43 o                         
   3   4   9       2744.51       2892.03        52.77 o                         
   4   4   9          0.40         -1.36        12.18 o                         
   5   4   9         75.60         46.62        14.36 o                         
   6   4   9         73.58         76.40        11.20 o                         
  -8   5   9          3.98          0.84        15.02 o                         
  -7   5   9         15.53          5.80        13.93 o                         
  -6   5   9         47.13         41.20        13.54 o                         
  -5   5   9       2413.05       2700.96        61.94 o                         
  -4   5   9         60.17         44.92        10.34 o                         
  -3   5   9         93.06        101.43        10.07 o                         
  -2   5   9        308.83        287.34        13.31 o                         
  -1   5   9       1367.66       1497.78        36.57 o                         
   0   5   9        455.55        452.61        28.46 o                         
   1   5   9        793.57        858.81        38.81 o                         
   2   5   9          4.77         11.71        11.78 o                         
   3   5   9         30.69         81.67        12.80 o                         
   4   5   9         19.04         24.28        12.90 o                         
   5   5   9       1052.60       1032.64        32.34 o                         
   6   5   9          0.96          6.63        11.85 o                         
  -8   6   9          2.40         15.63        19.68 o                         
  -7   6   9        294.09        275.59        17.53 o                         
  -6   6   9          2.17          5.29        14.71 o                         
  -5   6   9          1.16         10.62        21.10 o                         
  -4   6   9         24.75         15.33        11.18 o                         
  -3   6   9       1402.34       1619.46        40.71 o                         
  -2   6   9        230.04        206.87        14.83 o                         
  -1   6   9       1312.93       1416.98        36.71 o                         
   0   6   9         31.49         31.77        16.44 o                         
   1   6   9        142.52         98.10        16.82 o                         
   2   6   9         49.70         39.92        12.42 o                         
   3   6   9        775.02        745.79        44.18 o                         
   4   6   9        110.38        129.96        15.75 o                         
   5   6   9          2.16        -17.44        17.44 o                         
  -7   7   9         24.58         32.28        16.30 o                         
  -6   7   9        145.40        150.87        28.90 o                         
  -5   7   9        213.12        237.66        14.20 o                         
  -4   7   9          0.11         -1.22        26.06 o                         
  -3   7   9        420.15        428.75        17.49 o                         
  -2   7   9         64.85         32.54        11.68 o                         
  -1   7   9        436.64        417.82        19.66 o                         
   0   7   9          4.97         19.24        15.04 o                         
   1   7   9       1302.71       1469.11        40.03 o                         
   2   7   9        134.06        120.96        14.74 o                         
   3   7   9        186.37        244.83        16.50 o                         
   4   7   9        142.83        148.84        19.34 o                         
   5   7   9        388.57        331.31        20.96 o                         
  -6   8   9          0.65        -14.39        15.58 o                         
  -5   8   9         70.72         71.58        21.72 o                         
  -4   8   9        184.92        204.55        15.74 o                         
  -3   8   9        454.50        463.68        29.03 o                         
  -2   8   9         12.79        -15.72        15.72 o                         
  -1   8   9        382.59        376.15        25.10 o                         
   0   8   9         18.59         -7.58        16.52 o                         
   1   8   9        430.23        441.56        25.13 o                         
   2   8   9          7.72         -3.07        16.50 o                         
   3   8   9        673.51        830.33        36.98 o                         
   4   8   9          6.92          2.39        16.78 o                         
  -5   9   9        377.77        382.04        32.10 o                         
  -4   9   9         29.17         21.38        15.24 o                         
  -3   9   9         81.26         51.51        15.70 o                         
  -2   9   9        298.91        261.35        29.49 o                         
  -1   9   9        321.03        337.01        22.83 o                         
   0   9   9         52.89         16.04        15.99 o                         
   1   9   9        262.72        253.78        19.23 o                         
   2   9   9          0.75          4.72        18.19 o                         
   3   9   9         10.65         18.00        19.39 o                         
  -3  10   9        559.49        521.51        30.73 o                         
  -2  10   9         18.99         10.08        27.45 o                         
  -1  10   9        308.46        269.02        22.62 o                         
   0  10   9         66.48         56.97        17.72 o                         
   1  10   9         25.59         37.55        18.55 o                         
  -8   0  10         19.64         44.70        28.95 o                         
  -6   0  10         68.68         39.94        67.50 o                         
  -4   0  10       1672.83       1479.76        54.27 o                         
  -2   0  10       1643.55       1526.85        46.79 o                         
   0   0  10       9701.34       9832.81       250.87 o                         
   2   0  10         45.85         34.12        19.69 o                         
   4   0  10       1099.25       1154.71        36.35 o                         
   6   0  10        186.23        149.85        20.63 o                         
  -9   1  10          4.55        -16.27        22.55 o                         
  -8   1  10        536.34        557.35        36.76 o                         
  -7   1  10        113.60        114.98        15.09 o                         
  -6   1  10        602.50        592.69        27.52 o                         
  -5   1  10          0.16          4.67        10.21 o                         
  -4   1  10        459.63        459.35        20.12 o                         
  -3   1  10        273.09        241.96        22.80 o                         
  -2   1  10       4263.40       4157.05        81.30 o                         
  -1   1  10        368.36        559.19        24.39 o                         
   0   1  10         34.06         29.75        13.95 o                         
   1   1  10         23.48         17.32        12.79 o                         
   2   1  10       2767.73       2764.02        54.79 o                         
   3   1  10        191.43        183.69        13.63 o                         
   4   1  10         47.67         71.83        12.07 o                         
   5   1  10         17.38         -1.21        10.00 o                         
   6   1  10        465.91        406.86        15.89 o                         
  -9   2  10         12.20         18.63        24.05 o                         
  -8   2  10         36.50         13.03        12.74 o                         
  -7   2  10         15.63         15.51        12.82 o                         
  -6   2  10       2213.60       2310.50        61.29 o                         
  -5   2  10         20.27         27.61        18.17 o                         
  -4   2  10        538.27        524.68        21.10 o                         
  -3   2  10         37.58          0.00        15.02 o                         
  -2   2  10        449.77        442.15        23.54 o                         
  -1   2  10         36.07         31.54        14.34 o                         
   0   2  10       1082.50       1049.85        24.14 o                         
   1   2  10          7.24          9.82        11.17 o                         
   2   2  10        208.49        194.26        12.34 o                         
   3   2  10         62.07         70.59        11.54 o                         
   4   2  10       2355.80       2535.05        49.08 o                         
   5   2  10          0.02          8.20        10.39 o                         
   6   2  10        852.09        829.31        23.84 o                         
  -9   3  10          7.26         11.83        15.65 o                         
  -8   3  10        777.98        957.22        46.32 o                         
  -7   3  10         59.73         45.92        13.72 o                         
  -6   3  10        352.89        325.27        16.18 o                         
  -5   3  10          5.71         -0.03        11.30 o                         
  -4   3  10       1547.75       1593.54        43.99 o                         
  -3   3  10         28.31         16.57        10.38 o                         
  -2   3  10        626.28        646.70        25.39 o                         
  -1   3  10        151.93        120.49        12.92 o                         
   0   3  10         13.66         17.12         8.93 o                         
   1   3  10         75.79         77.47        10.69 o                         
   2   3  10        958.27        979.64        30.91 o                         
   3   3  10         75.69         75.69        12.80 o                         
   4   3  10        588.44        577.98        23.94 o                         
   5   3  10         32.71         14.91        11.70 o                         
   6   3  10        520.43        473.78        32.52 o                         
  -8   4  10         31.72         17.03        14.62 o                         
  -7   4  10         13.62         -5.31        17.46 o                         
  -6   4  10        181.10        172.03        29.77 o                         
  -5   4  10         13.81          1.22        11.41 o                         
  -4   4  10        625.07        637.78        22.82 o                         
  -3   4  10        258.34        277.27        16.07 o                         
  -2   4  10        905.30        971.68        27.90 o                         
  -1   4  10         10.60         14.22        11.32 o                         
   0   4  10       3464.49       3816.92        72.84 o                         
   1   4  10         40.85         28.45        10.87 o                         
   2   4  10         53.87         58.10        12.01 o                         
   3   4  10         41.05         32.82        12.69 o                         
   4   4  10        626.14        615.33        21.85 o                         
   5   4  10         49.41         32.03        12.24 o                         
   6   4  10        190.60        162.99        12.56 o                         
  -8   5  10        185.71        162.58        16.85 o                         
  -7   5  10          1.97        -14.08        14.08 o                         
  -6   5  10        260.39        277.21        34.11 o                         
  -5   5  10        498.38        518.92        22.75 o                         
  -4   5  10        263.57        262.51        12.75 o                         
  -3   5  10        108.50        120.83        13.83 o                         
  -2   5  10       2483.81       2733.29        55.81 o                         
  -1   5  10         44.07         39.57        13.35 o                         
   0   5  10        188.27        162.60        14.08 o                         
   1   5  10          9.21         19.01        11.58 o                         
   2   5  10       1380.44       1485.30        42.06 o                         
   3   5  10          0.00         -5.42        13.63 o                         
   4   5  10         44.51         53.89        15.13 o                         
   5   5  10         81.47         63.09        16.14 o                         
  -7   6  10         24.58          3.34        15.45 o                         
  -6   6  10        579.08        694.04        42.84 o                         
  -5   6  10         12.32         12.60        13.77 o                         
  -4   6  10        916.46        990.63        33.02 o                         
  -3   6  10         17.24         17.64        11.54 o                         
  -2   6  10         79.38         57.92        18.19 o                         
  -1   6  10         83.70         81.54        14.40 o                         
   0   6  10       1228.75       1375.04        39.26 o                         
   1   6  10         58.64         48.62        13.27 o                         
   2   6  10          9.90         11.74        13.35 o                         
   3   6  10        276.58        302.60        16.80 o                         
   4   6  10        995.37       1064.17        47.99 o                         
   5   6  10          6.90         33.62        16.73 o                         
  -7   7  10          2.21        -15.34        16.30 o                         
  -6   7  10         89.88         65.58        17.51 o                         
  -5   7  10          0.84         10.55        14.32 o                         
  -4   7  10        438.73        458.15        27.33 o                         
  -3   7  10         26.76          8.22        18.99 o                         
  -2   7  10        629.45        625.79        32.00 o                         
  -1   7  10         24.31         26.64        15.76 o                         
   0   7  10          2.52         -5.51        16.10 o                         
   1   7  10        237.70        203.41        16.99 o                         
   2   7  10       1268.50       1457.30        42.19 o                         
   3   7  10         12.05        -14.05        15.78 o                         
   4   7  10         95.10        104.39        17.05 o                         
  -6   8  10        227.00        230.41        21.85 o                         
  -5   8  10         18.07        -12.97        15.39 o                         
  -4   8  10        165.11        150.50        19.75 o                         
  -3   8  10         40.29         30.30        17.28 o                         
  -2   8  10        225.57        228.73        19.15 o                         
  -1   8  10         57.56         81.71        27.02 o                         
   0   8  10        806.52        900.72        39.85 o                         
   1   8  10         58.76         49.80        16.79 o                         
   2   8  10         53.01         50.65        17.04 o                         
   3   8  10         34.83         33.65        17.95 o                         
  -4   9  10        158.62        145.76        17.51 o                         
  -3   9  10        132.08         90.96        19.11 o                         
  -2   9  10        433.66        439.55        32.86 o                         
  -1   9  10          1.64         -9.26        19.13 o                         
   0   9  10         73.80         63.53        16.81 o                         
   1   9  10          3.76         -1.17        17.56 o                         
   2   9  10        424.82        360.23        28.07 o                         
  -9   0  11        322.84        303.72        40.05 o                         
  -7   0  11        122.14         75.41        30.40 o                         
  -5   0  11        976.29        925.22        42.64 o                         
  -3   0  11       2031.19       2099.93       104.39 o                         
  -1   0  11        716.35        599.20        29.54 o                         
   1   0  11        588.89        503.35        32.92 o                         
   3   0  11       1015.42       1046.91        65.00 o                         
   5   0  11        240.01        244.06        18.57 o                         
  -9   1  11         96.98         66.96        32.99 o                         
  -8   1  11         13.13         32.55        17.09 o                         
  -7   1  11        201.36        190.49        16.51 o                         
  -6   1  11        121.62        122.44        14.05 o                         
  -5   1  11        784.06        769.20        27.36 o                         
  -4   1  11         13.55         15.44        18.92 o                         
  -3   1  11         23.78         11.48        19.81 o                         
  -2   1  11         89.86         72.81        15.21 o                         
  -1   1  11       1747.46       1756.93        35.98 o                         
   0   1  11         80.90         66.25        13.46 o                         
   1   1  11        247.48        213.14        16.37 o                         
   2   1  11        108.65         92.36        13.73 o                         
   3   1  11       1107.94       1244.99        34.76 o                         
   4   1  11         31.16         16.21        10.33 o                         
   5   1  11        746.46        796.61        23.33 o                         
   6   1  11          0.68         -7.97        11.63 o                         
  -9   2  11        225.38        159.18        22.17 o                         
  -8   2  11          2.89         -7.39        15.51 o                         
  -7   2  11        770.72        856.17        56.31 o                         
  -6   2  11         64.17         28.71        13.44 o                         
  -5   2  11         59.85         59.42        13.09 o                         
  -4   2  11          4.33        -13.12        13.12 o                         
  -3   2  11       2582.48       2677.70        74.79 o                         
  -2   2  11          9.12         20.63        15.51 o                         
  -1   2  11          3.35        -12.44        13.11 o                         
   0   2  11         25.01         11.14        14.37 o                         
   1   2  11       2697.21       2762.73        52.33 o                         
   2   2  11         70.85         55.44        11.75 o                         
   3   2  11       1003.19       1058.85        28.49 o                         
   4   2  11         26.22         25.82        11.43 o                         
   5   2  11         77.13        131.57        18.64 o                         
   6   2  11          4.96          6.97        11.89 o                         
  -8   3  11          0.38        -17.28        17.28 o                         
  -7   3  11        141.61        128.40        15.51 o                         
  -6   3  11          2.13         -4.25        14.57 o                         
  -5   3  11       1239.66       1230.19        34.43 o                         
  -4   3  11         36.71         26.65        12.54 o                         
  -3   3  11         47.30         57.14        11.60 o                         
  -2   3  11        126.93        144.10        22.94 o                         
  -1   3  11       2239.14       2276.46        51.35 o                         
   0   3  11         10.74         -3.45        12.50 o                         
   1   3  11        175.37        143.62        12.03 o                         
   2   3  11          1.17        -11.91        11.91 o                         
   3   3  11       1096.36       1258.07        32.37 o                         
   4   3  11         56.96         47.68        14.46 o                         
   5   3  11        554.88        563.19        21.35 o                         
  -8   4  11          7.84         13.88        15.75 o                         
  -7   4  11        227.85        192.89        22.18 o                         
  -6   4  11         18.97         40.21        21.99 o                         
  -5   4  11        361.35        369.91        20.95 o                         
  -4   4  11         37.01         41.50        11.79 o                         
  -3   4  11       2467.96       2664.35        67.22 o                         
  -2   4  11          0.17         -0.01        14.66 o                         
  -1   4  11        299.68        290.74        15.27 o                         
   0   4  11        209.88        196.87        13.42 o                         
   1   4  11       1241.50       1298.59        37.30 o                         
   2   4  11         12.36         28.26        12.84 o                         
   3   4  11        328.59        272.23        15.78 o                         
   4   4  11          0.37         -9.74        14.90 o                         
   5   4  11        347.41        333.57        15.92 o                         
  -8   5  11         12.41         -6.69        17.84 o                         
  -7   5  11        201.57        191.74        15.82 o                         
  -6   5  11         44.56         32.62        17.62 o                         
  -5   5  11        478.23        489.92        36.52 o                         
  -4   5  11         73.36         71.00        14.21 o                         
  -3   5  11          6.14         -4.25        11.34 o                         
  -2   5  11         32.27         26.50        13.17 o                         
  -1   5  11       1354.52       1472.41        42.17 o                         
   0   5  11         36.43         29.57        22.88 o                         
   1   5  11        229.91        199.71        18.26 o                         
   2   5  11         78.37         59.56        13.54 o                         
   3   5  11        570.63        600.10        29.81 o                         
   4   5  11         34.84         29.31        16.00 o                         
   5   5  11        432.16        359.18        19.98 o                         
  -7   6  11        202.58        180.75        19.45 o                         
  -6   6  11         25.78         28.53        17.11 o                         
  -5   6  11         16.53         26.63        21.47 o                         
  -4   6  11         87.49        101.52        15.62 o                         
  -3   6  11        624.57        724.67        29.23 o                         
  -2   6  11         20.00          7.81        12.86 o                         
  -1   6  11          3.27        -14.47        14.47 o                         
   0   6  11         95.26         99.79        17.90 o                         
   1   6  11       1120.74       1286.72        38.82 o                         
   2   6  11         49.06         39.84        14.96 o                         
   3   6  11        395.00        365.34        18.38 o                         
   4   6  11          5.42         -4.75        16.55 o                         
  -6   7  11          6.27          2.28        15.18 o                         
  -5   7  11        373.84        419.94        27.30 o                         
  -4   7  11         37.68         21.52        17.36 o                         
  -3   7  11         28.54         10.06        13.44 o                         
  -2   7  11         75.44         51.99        17.35 o                         
  -1   7  11        688.98        820.78        39.55 o                         
   0   7  11         15.52         19.10        24.74 o                         
   1   7  11        147.51        116.48        16.33 o                         
   2   7  11          4.47        -13.50        16.46 o                         
   3   7  11        232.86        287.07        24.53 o                         
  -5   8  11        212.76        197.69        20.19 o                         
  -4   8  11         70.43         83.38        19.09 o                         
  -3   8  11        348.35        328.93        22.28 o                         
  -2   8  11          9.94          2.24        18.95 o                         
  -1   8  11         27.21         37.35        19.14 o                         
   0   8  11        156.99        143.09        20.68 o                         
   1   8  11        170.05        163.27        18.10 o                         
   2   8  11         11.87          0.27        17.74 o                         
  -3   9  11         10.51         27.06        19.60 o                         
  -2   9  11         23.11          6.81        19.96 o                         
  -1   9  11        465.17        490.07        50.27 o                         
   0   9  11         20.45         44.10        21.90 o                         
  -8   0  12         16.84         -3.07        33.68 o                         
  -6   0  12       1774.86       1697.45        64.61 o                         
  -4   0  12        462.59        411.45        74.82 o                         
  -2   0  12       1330.75       1307.33        77.14 o                         
   0   0  12        277.80        282.95        26.10 o                         
   2   0  12        761.09        672.80        46.17 o                         
   4   0  12        833.61        910.39        49.87 o                         
  -8   1  12        332.23        252.41        27.28 o                         
  -7   1  12          1.30        -18.15        18.15 o                         
  -6   1  12          9.86          9.36        14.56 o                         
  -5   1  12          4.36          9.78        16.39 o                         
  -4   1  12       1903.46       1976.80        55.15 o                         
  -3   1  12        389.57        355.05        35.82 o                         
  -2   1  12        268.90        195.58        22.70 o                         
  -1   1  12          5.92         10.53        11.36 o                         
   0   1  12       1669.60       1703.52        39.43 o                         
   1   1  12         79.70         37.24        21.19 o                         
   2   1  12       1316.72       1329.52        34.45 o                         
   3   1  12        168.44        164.51        17.36 o                         
   4   1  12         30.27         65.96        14.34 o                         
   5   1  12         23.44         17.60        12.10 o                         
  -8   2  12         43.71         24.69        21.09 o                         
  -7   2  12         19.05         26.33        19.44 o                         
  -6   2  12        427.64        407.41        19.34 o                         
  -5   2  12         11.32        -14.27        15.20 o                         
  -4   2  12          2.29          9.17        14.90 o                         
  -3   2  12          6.71          4.38        16.12 o                         
  -2   2  12       1048.26       1086.23        39.65 o                         
  -1   2  12          0.60         40.09        15.52 o                         
   0   2  12       1452.53       1508.46        33.34 o                         
   1   2  12        135.03        105.95        14.24 o                         
   2   2  12        101.50         82.21        13.13 o                         
   3   2  12         56.27         61.71        13.64 o                         
   4   2  12        733.16        703.63        32.00 o                         
   5   2  12          0.14         -4.02        11.98 o                         
  -8   3  12        134.40        128.12        25.75 o                         
  -7   3  12          5.99         27.93        20.04 o                         
  -6   3  12         64.65         56.44        16.60 o                         
  -5   3  12         38.37         26.37        17.79 o                         
  -4   3  12        656.34        690.08        41.87 o                         
  -3   3  12         54.20         70.67        19.10 o                         
  -2   3  12        334.17        349.43        18.21 o                         
  -1   3  12         17.27         30.14        14.54 o                         
   0   3  12        701.85        714.17        29.18 o                         
   1   3  12         29.75         39.62        12.16 o                         
   2   3  12       1447.72       1500.52        35.20 o                         
   3   3  12         79.17        101.08        15.01 o                         
   4   3  12         34.53         37.11        15.40 o                         
   5   3  12         39.14         33.57        12.58 o                         
  -8   4  12         66.40         52.84        30.28 o                         
  -7   4  12          4.31        -11.55        16.10 o                         
  -6   4  12        678.03        789.52        47.50 o                         
  -5   4  12         62.89         50.93        15.48 o                         
  -4   4  12        270.24        270.70        23.14 o                         
  -3   4  12        112.06        130.02        16.17 o                         
  -2   4  12        714.96        852.18        42.48 o                         
  -1   4  12        101.15         84.13        13.90 o                         
   0   4  12        279.61        241.03        15.02 o                         
   1   4  12        128.20        117.60        13.32 o                         
   2   4  12        557.66        522.50        21.47 o                         
   3   4  12         18.95          5.94        15.25 o                         
   4   4  12        541.56        472.39        21.84 o                         
  -7   5  12          0.98         -4.32        19.11 o                         
  -6   5  12          4.19          6.66        22.22 o                         
  -5   5  12          1.73          6.40        17.04 o                         
  -4   5  12        825.04        949.39        40.14 o                         
  -3   5  12         26.93         50.66        12.65 o                         
  -2   5  12        206.92        217.26        16.09 o                         
  -1   5  12        366.22        360.25        20.67 o                         
   0   5  12        686.06        737.46        27.64 o                         
   1   5  12        119.72        108.99        14.30 o                         
   2   5  12        664.55        657.55        37.04 o                         
   3   5  12         36.80         10.73        15.66 o                         
   4   5  12         38.74         66.46        19.01 o                         
  -6   6  12        380.13        447.00        55.68 o                         
  -5   6  12          8.26         20.83        16.74 o                         
  -4   6  12         11.12         19.33        13.69 o                         
  -3   6  12         57.33         53.38        13.87 o                         
  -2   6  12        883.71       1044.11        34.24 o                         
  -1   6  12          5.11         20.37        15.85 o                         
   0   6  12        582.74        648.38        27.32 o                         
   1   6  12          0.99         -8.06        15.58 o                         
   2   6  12         69.87         60.71        16.01 o                         
   3   6  12         21.05         15.75        16.64 o                         
  -5   7  12         54.44         59.71        20.58 o                         
  -4   7  12        604.95        663.07        36.41 o                         
  -3   7  12          1.63         14.08        14.83 o                         
  -2   7  12         73.93         55.97        18.55 o                         
  -1   7  12          1.23         -4.58        17.24 o                         
   0   7  12        312.57        334.87        20.92 o                         
   1   7  12          6.86        -11.43        16.65 o                         
   2   7  12        363.96        355.85        24.74 o                         
  -4   8  12         45.80         34.27        19.62 o                         
  -3   8  12         24.11         15.98        15.64 o                         
  -2   8  12        397.97        376.56        23.99 o                         
  -1   8  12         19.70         29.95        20.49 o                         
   0   8  12        105.77         80.97        20.93 o                         
   1   8  12          3.38         -3.94        17.79 o                         
  -7   0  13          6.21          4.27        34.03 o                         
  -5   0  13         48.30        186.95        87.17 o                         
  -3   0  13        120.10        144.58        45.54 o                         
  -1   0  13        110.53        114.83        20.17 o                         
   1   0  13       3114.16       3093.52       102.79 o                         
   3   0  13          2.17         10.22        18.47 o                         
  -8   1  13          4.76          0.21        21.51 o                         
  -7   1  13        509.56        508.18        67.97 o                         
  -6   1  13          0.86         19.93        13.47 o                         
  -5   1  13        173.62        157.75        19.34 o                         
  -4   1  13        243.50        251.88        25.43 o                         
  -3   1  13        458.61        444.69        35.67 o                         
  -2   1  13         90.05        125.88        26.05 o                         
  -1   1  13       1429.97       1439.51        46.12 o                         
   0   1  13         19.64         22.17        21.20 o                         
   1   1  13          2.65          4.03        15.18 o                         
   2   1  13        103.29         77.78        14.12 o                         
   3   1  13        862.01        830.01        29.51 o                         
   4   1  13          6.72         14.61        12.48 o                         
  -8   2  13          6.94        -25.87        25.87 o                         
  -7   2  13         77.26         81.23        21.07 o                         
  -6   2  13          1.24         27.50        14.02 o                         
  -5   2  13       1057.85       1081.97        48.82 o                         
  -4   2  13         46.62         31.07        16.34 o                         
  -3   2  13        954.01        992.75        40.47 o                         
  -2   2  13         83.45        107.21        19.15 o                         
  -1   2  13        716.39        710.87        37.66 o                         
   0   2  13          3.13         13.60        15.32 o                         
   1   2  13        349.89        325.53        15.76 o                         
   2   2  13         95.59         78.51        14.33 o                         
   3   2  13          7.61         18.95        15.07 o                         
   4   2  13          0.13         12.07        12.67 o                         
  -7   3  13        422.98        383.68        38.98 o                         
  -6   3  13          0.79        -15.44        15.44 o                         
  -5   3  13        461.92        384.21        29.76 o                         
  -4   3  13          1.46          3.88        18.16 o                         
  -3   3  13       1032.73       1108.06        37.45 o                         
  -2   3  13          1.69        -11.46        17.43 o                         
  -1   3  13        971.18       1026.86        40.09 o                         
   0   3  13         35.74         33.83        12.60 o                         
   1   3  13         65.89         58.44        13.67 o                         
   2   3  13        161.49        183.56        15.90 o                         
   3   3  13        504.50        438.01        19.50 o                         
   4   3  13         12.76          4.45        16.25 o                         
  -7   4  13         31.28         44.47        18.45 o                         
  -6   4  13          0.37          2.68        16.38 o                         
  -5   4  13        294.56        318.50        28.41 o                         
  -4   4  13          8.61          7.49        13.75 o                         
  -3   4  13        144.25        138.13        28.08 o                         
  -2   4  13         24.03         28.16        17.13 o                         
  -1   4  13        326.18        317.06        17.29 o                         
   0   4  13         16.07         29.30        24.24 o                         
   1   4  13       1568.76       1720.43        46.62 o                         
   2   4  13          1.16        -15.59        15.59 o                         
   3   4  13         15.38         34.14        16.35 o                         
   4   4  13         67.66         53.54        21.72 o                         
  -6   5  13         16.51          4.90        20.20 o                         
  -5   5  13         17.78         31.80        15.48 o                         
  -4   5  13        108.85        109.30        16.24 o                         
  -3   5  13        138.64        160.00        16.37 o                         
  -2   5  13         80.89         85.52        15.92 o                         
  -1   5  13        845.23       1004.03        47.44 o                         
   0   5  13         59.00         66.97        17.10 o                         
   1   5  13          1.84        -14.78        14.78 o                         
   2   5  13         11.30         30.71        15.87 o                         
   3   5  13        962.32        914.10        45.50 o                         
  -6   6  13         12.63         15.97        23.04 o                         
  -5   6  13        414.48        414.67        32.99 o                         
  -4   6  13          2.26         39.27        19.40 o                         
  -3   6  13        382.04        457.73        28.21 o                         
  -2   6  13         27.12         42.19        17.38 o                         
  -1   6  13         78.44         80.03        21.48 o                         
   0   6  13          7.10          0.79        17.69 o                         
   1   6  13        346.12        323.68        21.46 o                         
   2   6  13          0.10         -3.36        16.75 o                         
  -4   7  13         22.75         19.44        14.96 o                         
  -3   7  13        350.08        428.45        30.40 o                         
  -2   7  13         29.72         47.79        18.50 o                         
  -1   7  13        271.73        297.55        21.54 o                         
   0   7  13         77.58         83.35        19.99 o                         
   1   7  13         97.74         84.85        17.90 o                         
  -2   8  13         18.46         38.54        30.71 o                         
  -6   0  14        300.55        282.87        41.42 o                         
  -4   0  14        826.26        692.48       125.60 o                         
  -2   0  14       1501.36       1648.52        63.29 o                         
   0   0  14         75.36        100.94        22.23 o                         
   2   0  14        513.20        445.98        28.31 o                         
   4   0  14        332.43        264.02        46.90 o                         
  -7   1  14          7.31         18.56        26.32 o                         
  -6   1  14        204.92        183.35        28.19 o                         
  -5   1  14         30.64        -13.90        48.03 o                         
  -4   1  14        648.00        666.48        36.55 o                         
  -3   1  14        168.45        163.77        18.68 o                         
  -2   1  14         26.14         48.39        36.53 o                         
  -1   1  14          2.61          9.45        13.25 o                         
   0   1  14        804.18        816.33        37.82 o                         
   1   1  14         50.43         40.81        16.66 o                         
   2   1  14         87.65         45.88        16.06 o                         
   3   1  14          9.13         13.71        14.39 o                         
  -7   2  14         11.28          4.27        17.32 o                         
  -6   2  14        168.12        167.33        15.99 o                         
  -5   2  14         30.11         26.98        18.16 o                         
  -4   2  14         10.39          5.28        21.44 o                         
  -3   2  14         34.77         55.70        19.05 o                         
  -2   2  14       1031.40       1165.09        56.69 o                         
  -1   2  14          0.16         22.73        16.79 o                         
   0   2  14          1.20          7.24        14.49 o                         
   1   2  14         56.49         38.71        14.15 o                         
   2   2  14       1393.03       1383.24        37.61 o                         
   3   2  14          0.08         12.48        16.05 o                         
  -7   3  14          5.83          3.12        16.19 o                         
  -6   3  14        101.97         83.93        16.67 o                         
  -5   3  14          7.39         -9.69        18.58 o                         
  -4   3  14        426.79        429.99        22.56 o                         
  -3   3  14         20.66         -0.25        16.35 o                         
  -2   3  14          0.87          8.95        17.18 o                         
  -1   3  14          3.93          4.43        17.28 o                         
   0   3  14        859.77        855.99        36.56 o                         
   1   3  14        121.30        107.96        15.29 o                         
   2   3  14         35.78          6.29        15.43 o                         
   3   3  14          1.10        -14.28        16.54 o                         
  -6   4  14        134.23        126.14        18.01 o                         
  -5   4  14        130.27        118.58        15.77 o                         
  -4   4  14        504.63        606.69        31.79 o                         
  -3   4  14          4.22         82.11        18.28 o                         
  -2   4  14        705.84        818.22        50.28 o                         
  -1   4  14          8.16         12.19        16.31 o                         
   0   4  14         23.40          2.54        18.87 o                         
   1   4  14         21.95         -1.23        15.23 o                         
   2   4  14        148.35        133.34        16.90 o                         
   3   4  14         44.56         -9.33        31.89 o                         
  -5   5  14        118.79         92.51        16.91 o                         
  -4   5  14        424.29        454.55        21.48 o                         
  -3   5  14          0.76          2.55        20.52 o                         
  -2   5  14         72.34         49.43        17.21 o                         
  -1   5  14          2.20          8.11        17.22 o                         
   0   5  14        397.85        380.36        21.45 o                         
   1   5  14         38.10         39.31        18.51 o                         
   2   5  14         87.16         81.84        17.28 o                         
  -4   6  14          4.15         -3.94        16.92 o                         
  -3   6  14        103.94        115.98        19.47 o                         
  -2   6  14        460.32        532.83        26.77 o                         
  -1   6  14         53.31         52.28        19.20 o                         
   0   6  14          0.13        -19.14        19.14 o                         
   1   6  14         93.24         75.22        20.61 o                         
  -2   7  14          0.46         -7.69        23.58 o                         
  -1   7  14        119.47        113.47        34.13 o                         
  -5   0  15        941.50       1068.28        84.51 o                         
  -3   0  15        123.57         18.67        40.07 o                         
  -1   0  15        512.96        475.88        48.01 o                         
   1   0  15         47.86         47.36        31.61 o                         
  -6   1  15          1.32         12.61        28.05 o                         
  -5   1  15         22.17         26.58        28.58 o                         
  -4   1  15         25.91         -0.09        17.44 o                         
  -3   1  15        616.93        594.61        40.83 o                         
  -2   1  15         44.52         54.97        21.27 o                         
  -1   1  15         31.23          4.67        17.81 o                         
   0   1  15         21.09         27.20        19.34 o                         
   1   1  15        389.51        290.70        20.02 o                         
   2   1  15         28.58         32.17        16.50 o                         
  -6   2  15         32.62         20.01        16.54 o                         
  -5   2  15        294.34        241.01        20.39 o                         
  -4   2  15         22.20         13.40        19.47 o                         
  -3   2  15          0.23        -20.76        20.76 o                         
  -2   2  15         12.21         19.71        18.34 o                         
  -1   2  15        568.40        611.32        38.57 o                         
   0   2  15          0.55        -13.29        16.22 o                         
   1   2  15        652.07        586.55        25.69 o                         
   2   2  15          0.24        -16.31        16.31 o                         
  -6   3  15          6.96          6.78        18.62 o                         
  -5   3  15         14.26         19.72        16.06 o                         
  -4   3  15         41.76         12.33        16.59 o                         
  -3   3  15        470.44        507.23        29.78 o                         
  -2   3  15          1.41         -9.63        18.88 o                         
  -1   3  15        207.20        193.79        22.64 o                         
   0   3  15          1.07        -16.21        16.21 o                         
   1   3  15        688.53        780.03        35.87 o                         
   2   3  15          7.50         28.69        16.52 o                         
  -5   4  15        498.73        516.09        27.99 o                         
  -4   4  15          5.67         -8.93        17.66 o                         
  -3   4  15        160.29        163.54        20.36 o                         
  -2   4  15         53.98         47.95        17.56 o                         
  -1   4  15        511.95        473.88        35.64 o                         
   0   4  15         11.60         32.67        18.87 o                         
   1   4  15        139.37        141.21        20.65 o                         
  -4   5  15          8.16          1.78        16.24 o                         
  -3   5  15        577.57        718.82        46.02 o                         
  -2   5  15          1.50         17.57        17.88 o                         
  -1   5  15         23.16         37.99        18.95 o                         
   0   5  15         90.77         78.94        20.21 o                         
  -4   0  16        235.02        214.16        46.95 o                         
  -2   0  16         98.32         83.64        24.31 o                         
   0   0  16        329.80        367.31        45.81 o                         
  -5   1  16         20.29         21.09        30.76 o                         
  -4   1  16         99.46         60.35        60.15 o                         
  -3   1  16          0.46         -2.33        19.40 o                         
  -2   1  16        411.13        471.36        37.01 o                         
  -1   1  16         65.90         94.06        25.03 o                         
   0   1  16        578.70        545.07        31.31 o                         
   1   1  16         16.49         12.30        19.79 o                         
  -5   2  16          0.57        -10.53        17.95 o                         
  -4   2  16        350.29        327.12        27.59 o                         
  -3   2  16          1.92         12.36        19.86 o                         
  -2   2  16        348.13        312.50        22.30 o                         
  -1   2  16          6.58         40.65        20.58 o                         
   0   2  16         97.87        101.21        16.75 o                         
   1   2  16          2.01         27.04        16.75 o                         
  -4   3  16         43.72         54.83        17.80 o                         
  -3   3  16          2.57         -6.66        18.89 o                         
  -2   3  16        228.36        217.82        24.55 o                         
  -1   3  16          1.54        -10.18        21.28 o                         
   0   3  16        347.55        308.58        21.60 o                         
  -3   4  16         10.64         21.98        19.88 o                         
  -2   4  16         30.28         21.30        18.30 o                         
  -1   4  16         14.35        -19.00        19.00 o                         
  -3   0  17        116.65        182.50        49.68 o                         
  -1   0  17        744.82        651.48        64.11 o                         
  -3   1  17        293.27        274.65        38.70 o                         
  -2   1  17         16.46         28.03        23.57 o                         
                                                                                
